# Supplementary material for: Detecting Class 1 Integrons and Their Variable Regions in Escherichia coli Whole-Genome Sequences Reported from Andean Community Countries
Source: Antibiotics (Basel). 2024 Apr 25;13(5):394. doi: 10.3390/antibiotics13050394 (PMC11117327; doi:10.3390/antibiotics13050394)
Supplement: Supplementary file 1 [file antibiotics-13-00394-s001.zip]

Archive with 5 entries (4 files):
- antibiotics-2961773-supplementary/__MACOSX/
- antibiotics-2961773-supplementary/__MACOSX/._Table S1. Dataset of whole genome sequenced E. coli isolates in Andean Community.xlsx
- antibiotics-2961773-supplementary/__MACOSX/._Table S2. Integron-positive isolates.xlsx
- antibiotics-2961773-supplementary/Table S1. Dataset of whole genome sequenced E. coli isolates in Andean Community.xlsx
- antibiotics-2961773-supplementary/Table S2. Integron-positive isolates.xlsx
