# Supplementary material for: Detecting Class 1 Integrons and Their Variable Regions in Escherichia coli Whole-Genome Sequences Reported from Andean Community Countries
Source: Antibiotics (Basel). 2024 Apr 25;13(5):394. doi: 10.3390/antibiotics13050394 (PMC11117327; doi:10.3390/antibiotics13050394)
Supplement: Supplementary file 1 [file antibiotics-13-00394-s001.zip › antibiotics-2961773-supplementary/Table S1. Dataset of whole genome sequenced E. coli isolates in Andean Community.xlsx]

## Sheet: Sheet1
Uberstrain	Name	Data Source(Accession No.;Sequencing Platform;Sequencing Library;Insert Size;Experiment;Status)	Source Niche	Source Type	Source Details	Collection Year	Collection Month	Collection Day	Collection Time	Continent	Country	Region	District	City	Post Code	Latitude	Longitude	Lab Contact	Species	Serological Group	Serotype	EcoR Cluster	Path/Nonpath	Simple Patho	Comment	Simple Disease	Bio Project ID	Project ID	Disease	Sample ID	Secondary Sample ID	Date Entered	Release Date	Barcode_x	Status	Coverage	N50	Length	Species.1	Contig Number(>=200 bp)	Low Quality Bases	Version	Assembly barcode	Barcode_y	Differences	ST	ST Complex	Lineage	Subspecies
ESC_AB9318AA	UCBerkRS1398	SRR21143914;ILLUMINA;Paired;;SRX17155868;SRA	Companion Animal	Canine	Canis lupus familiaris; canine	2018				South America	Ecuador	Pichincha	Quito	Quito				University of California - Berkeley	Escherichia coli								PRJNA861272	SRP393067		SAMN30415852	SRS14727596	2022-08-20	2022-08-19	ESC_AB9318AA	Assembled	22	27378	5520359	Escherichia coli / Shigella;96.77%	535	100197	4.1	ESC_EC9330AA_AS	ESC_AB9318AA		-2739		ABD
ESC_BB0209AA	UCBerkRS1327	SRR21141848;ILLUMINA;Paired;;SRX17154104;SRA	Poultry	Poultry	Gallus gallus; avian	2018				South America	Ecuador	Pichincha	Quito	Quito				University of California - Berkeley	Escherichia coli								PRJNA861272	SRP393067		SAMN30414744	SRS14725852	2022-08-20	2022-08-19	ESC_BB0209AA	Assembled	20	47538	5087255	Escherichia coli / Shigella;95.65%	296	97376	4.1	ESC_FC0488AA_AS	ESC_BB0209AA		-2737	ST10 Cplx	A
ESC_BB0229AA	UCBerkRS1309	SRR21141868;ILLUMINA;Paired;;SRX17154084;SRA	Companion Animal	Canine	Canis lupus familiaris; canine	2018				South America	Ecuador	Pichincha	Quito	Quito				University of California - Berkeley	Escherichia coli								PRJNA861272	SRP393067		SAMN30414726	SRS14725833	2022-08-20	2022-08-19	ESC_BB0229AA	Assembled	20	30948	4720598	Escherichia coli / Shigella;95.0%	298	89767	4.1	ESC_FC0508AA_AS	ESC_BB0229AA		-2736	ST10 Cplx	A
ESC_BB0249AA	UCBerkRS1087	SRR21141888;ILLUMINA;Paired;;SRX17154064;SRA	Poultry	Poultry	Gallus gallus; avian	2018				South America	Ecuador	Pichincha	Quito	Quito				University of California - Berkeley	Escherichia coli								PRJNA861272	SRP393067		SAMN30414621	SRS14725814	2022-08-20	2022-08-19	ESC_BB0249AA	Assembled	28	66623	5151391	Escherichia coli / Shigella;97.24%	223	45468	4.1	ESC_FC0528AA_AS	ESC_BB0249AA		-2735		ABD
ESC_BB0270AA	UCBerkRS1040	SRR21141909;ILLUMINA;Paired;;SRX17154043;SRA	Companion Animal	Canine	Canis lupus familiaris; canine	2018				South America	Ecuador	Pichincha	Quito	Quito				University of California - Berkeley	Escherichia coli								PRJNA861272	SRP393067		SAMN30414574	SRS14725792	2022-08-20	2022-08-19	ESC_BB0270AA	Assembled	21	45596	5160304	Escherichia coli / Shigella;89.87%	311	100534	4.1	ESC_FC0549AA_AS	ESC_BB0270AA		-2734	ST156 Cplx	AxB1
ESC_BB0505AA	UCBerkRS1280	SRR21141474;ILLUMINA;Paired;;SRX17153806;SRA	Poultry	Poultry	Gallus gallus; avian	2018				South America	Ecuador	Pichincha	Quito	Quito				University of California - Berkeley	Escherichia coli								PRJNA861272	SRP393067		SAMN30414706	SRS14725555	2022-08-20	2022-08-19	ESC_BB0505AA	Assembled	19	23752	5134687	Escherichia coli / Shigella;97.34%	456	113456	4.1	ESC_FC0794AA_AS	ESC_BB0505AA		-2732		AxB1
ESC_BB0970AA	UCBerkRS1266	SRR21142216;ILLUMINA;Paired;;SRX17154399;SRA	Companion Animal	Canine	Canis lupus familiaris; canine	2018				South America	Ecuador	Pichincha	Quito	Quito				University of California - Berkeley	Escherichia coli								PRJNA861272	SRP393067		SAMN30414692	SRS14726148	2022-08-22	2022-08-20	ESC_BB0970AA	Assembled	16	21142	5212686	Escherichia coli / Shigella;97.5%	532	262527	4.1	ESC_FC1228AA_AS	ESC_BB0970AA		-2715	ST10 Cplx	A
ESC_BB0367AA	UCBerkM17	SRR21142007;ILLUMINA;Paired;;SRX17153945;SRA	Human	Human	Homo sapiens; human	2021				South America	Ecuador	Pichincha	Quito	Quito				University of California - Berkeley	Escherichia coli								PRJNA861272	SRP393067		SAMN30414312	SRS14725694	2022-08-20	2022-08-19	ESC_BB0367AA	Assembled	36	13257	5224166	Escherichia coli / Shigella;99.12%	764	231889	4.1	ESC_FC0656AA_AS	ESC_BB0367AA		-2714	ST10 Cplx	A
ESC_BB0489AA	UCBerkRS1294	SRR21141458;ILLUMINA;Paired;;SRX17153822;SRA	Human	Human	Homo sapiens; human	2018				South America	Ecuador	Pichincha	Quito	Quito				University of California - Berkeley	Escherichia coli								PRJNA861272	SRP393067		SAMN30414720	SRS14725571	2022-08-20	2022-08-19	ESC_BB0489AA	Assembled	26	55816	5084475	Escherichia coli / Shigella;98.51%	239	66093	4.1	ESC_FC0778AA_AS	ESC_BB0489AA		-2713
ESC_BB0025AA	UCBerkRS1058	SRR21142327;ILLUMINA;Paired;;SRX17154288;SRA	Poultry	Poultry	Gallus gallus; avian	2018				South America	Ecuador	Pichincha	Quito	Quito				University of California - Berkeley	Escherichia coli								PRJNA861272	SRP393067		SAMN30414592	SRS14726037	2022-08-20	2022-08-19	ESC_BB0025AA	Assembled	24	19554	5647469	Escherichia coli / Shigella;98.86%	788	188338	4.1	ESC_FC0304AA_AS	ESC_BB0025AA		-2711	ST10 Cplx
ESC_AB9914AA	UCBerkRS1267	SRR21142215;ILLUMINA;Paired;;SRX17154400;SRA	Companion Animal	Canine	Canis lupus familiaris; canine	2018				South America	Ecuador	Pichincha	Quito	Quito				University of California - Berkeley	Escherichia coli								PRJNA861272	SRP393067		SAMN30414693	SRS14726149	2022-08-20	2022-08-19	ESC_AB9914AA	Assembled	24	42110	5221004	Escherichia coli / Shigella;96.33%	348	74768	4.1	ESC_EC9944AA_AS	ESC_AB9914AA		-2710		A
ESC_AB9925AA	UCBerkRS1257	SRR21142227;ILLUMINA;Paired;;SRX17154388;SRA	Companion Animal	Canine	Canis lupus familiaris; canine	2018				South America	Ecuador	Pichincha	Quito	Quito				University of California - Berkeley	Escherichia coli								PRJNA861272	SRP393067		SAMN30414683	SRS14726137	2022-08-20	2022-08-19	ESC_AB9925AA	Assembled	26	32803	5727476	Escherichia coli / Shigella;97.39%	454	107181	4.1	ESC_EC9955AA_AS	ESC_AB9925AA		-2709
ESC_AB9390AA	UCBerkRS1580	SRR21143341;ILLUMINA;Paired;;SRX17155796;SRA	Environment	ND/Others	environment	2021				South America	Ecuador	Pichincha	Quito	Quito				University of California - Berkeley	Escherichia coli								PRJNA861272	SRP393067		SAMN30415964	SRS14727523	2022-08-20	2022-08-19	ESC_AB9390AA	Assembled	27	33980	5570785	Escherichia coli / Shigella;94.57%	931	212854	4.1	ESC_EC9402AA_AS	ESC_AB9390AA		-2708		AxB1
ESC_WA5205AA	EC20-HY2.4.2	SRR15565865;ILLUMINA;Paired;;SRX11863927;SRA	Environment	Water/River	irrigation water	2019				South America	Ecuador					-0.208677	-78.4935	Universidad San Francisco de Quito	Escherichia coli								PRJNA756309	SRP333692		SAMN20880112	SRS9876181	2021-09-01	2021-08-23	ESC_WA5205AA	Assembled	33	32238	5238900	Escherichia coli / Shigella;96.16%	428	123645	4.1	ESC_ZB5841AA_AS	ESC_WA5205AA		-2349		A
ESC_AB9640AA	UCBerkRS2497	SRR21143590;ILLUMINA;Paired;;SRX17155546;SRA	Environment	ND/Others	environment	2021				South America	Ecuador	Pichincha	Quito	Quito				University of California - Berkeley	Escherichia coli								PRJNA861272	SRP393067		SAMN30415998	SRS14727273	2022-08-20	2022-08-19	ESC_AB9640AA	Assembled	33	32238	5238900	Escherichia coli / Shigella;96.16%	428	123645	4.1	ESC_EC9668AA_AS	ESC_AB9640AA		-2349		A
ESC_WA5177AA	EC45-V698.4	SRR15565837;ILLUMINA;Paired;;SRX11863955;SRA	Environment	Plant	strawberry	2019				South America	Ecuador					-1.25554	-78.6231	Universidad San Francisco de Quito	Escherichia coli								PRJNA756309	SRP333692		SAMN20883143	SRS9876209	2021-09-01	2021-08-23	ESC_WA5177AA	Assembled	52	98761	5060029	Escherichia coli / Shigella;93.4%	266	34157	4.1	ESC_ZB5869AA_AS	ESC_WA5177AA		-2348	ST10 Cplx	A
ESC_AB9350AA	UCBerkRS2529	SRR21143946;ILLUMINA;Paired;;SRX17155836;SRA	Environment	ND/Others	environment	2021				South America	Ecuador	Pichincha	Quito	Quito				University of California - Berkeley	Escherichia coli								PRJNA861272	SRP393067		SAMN30416029	SRS14727563	2022-08-20	2022-08-19	ESC_AB9350AA	Assembled	52	98761	5060029	Escherichia coli / Shigella;93.4%	266	34157	4.1	ESC_EC9362AA_AS	ESC_AB9350AA		-2348	ST10 Cplx	A
ESC_WA5150AA	EC70-HP1.5	SRR15565810;ILLUMINA;Paired;;SRX11863982;SRA	Environment	Water/River	irrigation water	2019				South America	Ecuador					-0.208677	-78.4935	Universidad San Francisco de Quito	Escherichia coli								PRJNA756309	SRP333692		SAMN20888915	SRS9876236	2021-09-01	2021-08-23	ESC_WA5150AA	Assembled	36	93392	5356389	Escherichia coli / Shigella;95.9%	208	31322	4.1	ESC_ZB5896AA_AS	ESC_WA5150AA		-2347	ST350 Cplx	AxB1
ESC_AB9604AA	UCBerkRS2559	SRR21143554;ILLUMINA;Paired;;SRX17155582;SRA	Environment	ND/Others	environment	2021				South America	Ecuador	Pichincha	Quito	Quito				University of California - Berkeley	Escherichia coli								PRJNA861272	SRP393067		SAMN30416059	SRS14727309	2022-08-20	2022-08-19	ESC_AB9604AA	Assembled	36	93392	5356389	Escherichia coli / Shigella;95.9%	208	31322	4.1	ESC_EC9632AA_AS	ESC_AB9604AA		-2347	ST350 Cplx	AxB1
ESC_AB9956AA	UCBerkRS1353	SRR21142258;ILLUMINA;Paired;;SRX17154357;SRA	Companion Animal	Canine	Canis lupus familiaris; canine	2018				South America	Ecuador	Pichincha	Quito	Quito				University of California - Berkeley	Escherichia coli								PRJNA861272	SRP393067		SAMN30414770	SRS14726106	2022-08-20	2022-08-19	ESC_AB9956AA	Assembled	26	154616	5114506	Escherichia coli / Shigella;97.9%	124	49792	4.1	ESC_EC9986AA_AS	ESC_AB9956AA		-1407	ST155 Cplx
ESC_BA4187AA	2090STDY5461786	ERR316281;ILLUMINA;Paired;230;ERX289429;NEW	Human	Human	Homo sapiens; stool	2011				South America	Colombia							The Wellcome Trust Sanger Institute	Escherichia coli					S. sonnei	LA_IIIa; Baker et al., 2017 CMI 23:845-1180		PRJEB2846	ERP001161		SAMEA2054398	ERS219782	2015-08-27	2013-08-09	ESC_BA4187AA	Assembled	117	25313	4648689	Escherichia coli / Shigella;98.24%	478	104154	4.1	ESC_EB7570AA_AS	ESC_BA4187AA		-1147	ST152 Cplx	B1
ESC_CA4473AA	AZ647978	SRR2970647;ILLUMINA;Paired;;SRX1460045;SRA	Human	Human	Homo sapiens; urine	2010	6	1		South America	Venezuela					10.5	-66.9667	University of Oxford	Escherichia coli								PRJNA297860	SRP066943		SAMN04159640	SRS1187490	2015-12-12	2015-12-08	ESC_CA4473AA	Assembled	223	220591	3745808	Escherichia coli / Shigella;100.0%	69	4036	3.32	ESC_FA7902AA_AS	ESC_CA4473AA		-45	ST131 Cplx	B2
ESC_LA2331AA	Q38_1	SRR7693620;ILLUMINA;Paired;;SRX4552893;SRA	Human	Human	Homo sapiens; male; stool	2014	5	19		South America	Ecuador	Pichincha	Distrito Metropolitano de Quito	Quito		-0.18	-78.46	Georgia Institute of Technology	Escherichia coli								PRJNA486009	SRP157939		SAMN09833110	SRS3669968	2019-02-11	2018-12-15	ESC_LA2331AA	Assembled	32	32426	5477553	Escherichia coli / Shigella;98.2%	706	266128	4	ESC_WA9013AA_AS	ESC_LA2331AA		4	ST10 Cplx	A
ESC_LA2363AA	C46_4	SRR7693652;ILLUMINA;Paired;;SRX4552861;SRA	Human	Human	Homo sapiens; male; stool	2015	6	6		South America	Ecuador					-1.83	-78.18	Georgia Institute of Technology	Escherichia coli								PRJNA486009	SRP157939		SAMN09832980	SRS3669932	2019-02-11	2018-12-15	ESC_LA2363AA	Assembled	34	49405	4979140	Escherichia coli / Shigella;96.25%	309	76051	4	ESC_WA8981AA_AS	ESC_LA2363AA		4	ST10 Cplx	A
ESC_LA2370AA	R17_2	SRR7693659;ILLUMINA;Paired;;SRX4552854;SRA	Human	Human	Homo sapiens; male; stool	2014	10	15		South America	Ecuador					-1.83	-78.18	Georgia Institute of Technology	Escherichia coli								PRJNA486009	SRP157939		SAMN09833135	SRS3669927	2019-02-11	2018-12-15	ESC_LA2370AA	Assembled	42	63146	4946993	Escherichia coli / Shigella;97.87%	267	71539	4	ESC_WA8974AA_AS	ESC_LA2370AA		4	ST10 Cplx	A
ESC_LA2465AA	Q294	SRR7693754;ILLUMINA;Paired;;SRX4552759;SRA	Human	Human	Homo sapiens; female; stool	2014	9	22		South America	Ecuador	Pichincha	Distrito Metropolitano de Quito	Quito		-0.18	-78.46	Georgia Institute of Technology	Escherichia coli								PRJNA486009	SRP157939		SAMN09833098	SRS3669834	2019-02-11	2018-12-15	ESC_LA2465AA	Assembled	50	67246	4965775	Escherichia coli / Shigella;96.19%	348	62727	4	ESC_WA8878AA_AS	ESC_LA2465AA		4	ST10 Cplx	A
ESC_CB1324AA	P308-E184	SRR21939853;ILLUMINA;Paired;;SRX17923833;SRA	Human	Human	Homo sapiens; Age: 30; male; stool sample	2014	7	17		South America	Peru	Cusco				-13.5188	-71.975	Washington University School of Medicine	Escherichia coli		O6:H16						PRJNA698223	SRP304988		SAMN31327448	SRS15441701	2022-10-24	2022-10-24	ESC_CB1324AA	Assembled	107	91354	5079541	Escherichia coli / Shigella;99.36%	231	160679	4.1	ESC_GC3100AA_AS	ESC_CB1324AA		4	ST10 Cplx	A
ESC_CB1351AA	P141-E105	SRR21939880;ILLUMINA;Paired;;SRX17923806;SRA	Human	Human	Homo sapiens; Age: 19; male; stool sample	2013	6	8		South America	Peru	Cusco				-13.5188	-71.975	Washington University School of Medicine	Escherichia coli		O6:H16						PRJNA698223	SRP304988		SAMN31327376	SRS15441674	2022-10-24	2022-10-24	ESC_CB1351AA	Assembled	780	70647	4878205	Escherichia coli / Shigella;96.68%	277	53057	4.1	ESC_GC3127AA_AS	ESC_CB1351AA		4	ST10 Cplx	A
ESC_CB1377AA	P225-E142	SRR21939906;ILLUMINA;Paired;;SRX17923780;SRA	Human	Human	Homo sapiens; Age: 33; female; stool sample	2013	11	8		South America	Peru	Cusco				-13.5188	-71.975	Washington University School of Medicine	Escherichia coli		O6:H16						PRJNA698223	SRP304988		SAMN31327409	SRS15441648	2022-10-24	2022-10-24	ESC_CB1377AA	Assembled	213	88779	4950282	Escherichia coli / Shigella;99.32%	207	114014	4.1	ESC_GC3153AA_AS	ESC_CB1377AA		4	ST10 Cplx	A
ESC_CB1380AA	P217-E140	SRR21939909;ILLUMINA;Paired;;SRX17923777;SRA	Human	Human	Homo sapiens; Age: 18; female; stool sample	2013	11	21		South America	Peru	Cusco				-13.5188	-71.975	Washington University School of Medicine	Escherichia coli		O6:H16						PRJNA698223	SRP304988		SAMN31327407	SRS15441645	2022-10-24	2022-10-24	ESC_CB1380AA	Assembled	292	90847	4867091	Escherichia coli / Shigella;99.15%	155	85207	4.1	ESC_GC3156AA_AS	ESC_CB1380AA		4	ST10 Cplx	A
ESC_CB1388AA	P230-E151	SRR21939917;ILLUMINA;Paired;;SRX17923769;SRA	Human	Human	Homo sapiens; Age: 19; male; stool sample	2013	12	1		South America	Peru	Cusco				-13.5188	-71.975	Washington University School of Medicine	Escherichia coli		O6:H16						PRJNA698223	SRP304988		SAMN31327417	SRS15441637	2022-10-24	2022-10-24	ESC_CB1388AA	Assembled	89	81335	4896014	Escherichia coli / Shigella;98.2%	235	73428	4.1	ESC_GC3164AA_AS	ESC_CB1388AA		4	ST10 Cplx	A
ESC_CB1431AA	P052-E049	SRR21939960;ILLUMINA;Paired;;SRX17923726;SRA	Human	Human	Homo sapiens; Age: 21; male; stool sample	2012	10	10		South America	Peru	Cusco				-13.5188	-71.975	Washington University School of Medicine	Escherichia coli		O6:H16						PRJNA698223	SRP304988		SAMN31327322	SRS15441594	2022-10-24	2022-10-24	ESC_CB1431AA	Assembled	210	80215	4826513	Escherichia coli / Shigella;98.66%	205	35070	4.1	ESC_GC3207AA_AS	ESC_CB1431AA		4	ST10 Cplx	A
ESC_CB1438AA	P060-E056	SRR21939967;ILLUMINA;Paired;;SRX17923719;SRA	Human	Human	Homo sapiens; Age: 65; female; stool sample	2012	10	19		South America	Peru	Cusco				-13.5188	-71.975	Washington University School of Medicine	Escherichia coli		O6:H16						PRJNA698223	SRP304988		SAMN31327329	SRS15441587	2022-10-24	2022-10-24	ESC_CB1438AA	Assembled	106	80191	4822230	Escherichia coli / Shigella;98.08%	217	46104	4.1	ESC_GC3214AA_AS	ESC_CB1438AA		4	ST10 Cplx	A
ESC_CB1458AA	P216-E136	SRR21939987;ILLUMINA;Paired;;SRX17923699;SRA	Human	Human	Homo sapiens; Age: 21; female; stool sample	2013	11	27		South America	Peru	Cusco				-13.5188	-71.975	Washington University School of Medicine	Escherichia coli		O6:H16						PRJNA698223	SRP304988		SAMN31327404	SRS15441567	2022-10-24	2022-10-24	ESC_CB1458AA	Assembled	205	81375	4788770	Escherichia coli / Shigella;99.33%	207	42166	4.1	ESC_GC3234AA_AS	ESC_CB1458AA		4	ST10 Cplx	A
ESC_LA2341AA	B88_3	SRR7693630;ILLUMINA;Paired;;SRX4552883;SRA	Human	Human	Homo sapiens; female; stool	2014	10	1		South America	Ecuador	Esmeraldas	Cantón Eloy Alfaro	Borbón				Georgia Institute of Technology	Escherichia coli		O121:H30			EIEC			PRJNA486009	SRP157939		SAMN09832959	SRS3669958	2019-02-11	2018-12-15	ESC_LA2341AA	Assembled	35	32610	5256654	Escherichia coli / Shigella;99.1%	511	106269	4	ESC_WA9003AA_AS	ESC_LA2341AA		6		AxB1
ESC_KA8895AA	UPCH_204	traces-0tXcgHU;ILLUMINA;Paired;;NA;Uploaded	Human	Human		2018				South America	Peru			Lima				P. Tsukayama / Universidad Peruana Cayetano Heredia	Escherichia coli													2019-01-05	2019-07-10	ESC_KA8895AA	Assembled	180	114042	5214483	Escherichia coli / Shigella;92.15%	225	51998	4	ESC_VA5956AA_AS	ESC_KA8895AA		10	ST10 Cplx	A
ESC_KA8899AA	UPCH_218	traces-0ZXIXqN;ILLUMINA;Paired;;NA;Uploaded	Human	Human		2018				South America	Peru			Lima				P. Tsukayama / Universidad Peruana Cayetano Heredia	Escherichia coli													2019-01-05	2019-07-10	ESC_KA8899AA	Assembled	146	126125	4934308	Escherichia coli / Shigella;94.56%	130	26825	4	ESC_VA5962AA_AS	ESC_KA8899AA		10	ST10 Cplx	A
ESC_KA8901AA	UPCH_219	traces-0DUUQTB;ILLUMINA;Paired;;NA;Uploaded	Human	Human		2018				South America	Peru			Lima				P. Tsukayama / Universidad Peruana Cayetano Heredia	Escherichia coli													2019-01-05	2019-07-10	ESC_KA8901AA	Assembled	161	122224	4997602	Escherichia coli / Shigella;95.19%	145	42802	4	ESC_VA5964AA_AS	ESC_KA8901AA		10	ST10 Cplx	A
ESC_KA8924AA	UPCH_200a	traces-0wqvShh;ILLUMINA;Paired;;NA;Uploaded	Human	Human		2018				South America	Peru			Lima				P. Tsukayama / Universidad Peruana Cayetano Heredia	Escherichia coli													2019-01-06	2019-07-11	ESC_KA8924AA	Assembled	162	117673	5158557	Escherichia coli / Shigella;100.0%	228	39562	4	ESC_VA6003AA_AS	ESC_KA8924AA		10	ST10 Cplx	A
ESC_LA2324AA	Q85_1	SRR7693613;ILLUMINA;Paired;;SRX4552900;SRA	Human	Human	Homo sapiens; male; stool	2014	9	2		South America	Ecuador	Pichincha	Distrito Metropolitano de Quito	Quito		-0.18	-78.46	Georgia Institute of Technology	Escherichia coli								PRJNA486009	SRP157939		SAMN09833118	SRS3669973	2019-02-11	2018-12-15	ESC_LA2324AA	Assembled	84	95759	5317009	Escherichia coli / Shigella;91.3%	248	61965	4	ESC_WA9020AA_AS	ESC_LA2324AA		10	ST10 Cplx	A
ESC_LA2330AA	Q40	SRR7693619;ILLUMINA;Paired;;SRX4552894;SRA	Human	Human	Homo sapiens; male; stool	2014	8	6		South America	Ecuador	Pichincha	Distrito Metropolitano de Quito	Quito		-0.18	-78.46	Georgia Institute of Technology	Escherichia coli								PRJNA486009	SRP157939		SAMN09833111	SRS3669971	2019-02-11	2018-12-15	ESC_LA2330AA	Assembled	38	97056	5142431	Escherichia coli / Shigella;93.46%	240	50927	4	ESC_WA9014AA_AS	ESC_LA2330AA		10	ST10 Cplx	A
ESC_LA2336AA	Q35_1	SRR7693625;ILLUMINA;Paired;;SRX4552888;SRA	Human	Human	Homo sapiens; female; stool	2014	5	19		South America	Ecuador	Pichincha	Distrito Metropolitano de Quito	Quito		-0.18	-78.46	Georgia Institute of Technology	Escherichia coli								PRJNA486009	SRP157939		SAMN09833108	SRS3669966	2019-02-11	2018-12-15	ESC_LA2336AA	Assembled	36	73185	5199088	Escherichia coli / Shigella;99.36%	280	76449	4	ESC_WA9008AA_AS	ESC_LA2336AA		10	ST10 Cplx	A
ESC_LA2369AA	R36_1	SRR7693658;ILLUMINA;Paired;;SRX4552855;SRA	Human	Human	Homo sapiens; male; stool	2014	11	12		South America	Ecuador					-1.83	-78.18	Georgia Institute of Technology	Escherichia coli								PRJNA486009	SRP157939		SAMN09833136	SRS3669926	2019-02-11	2018-12-15	ESC_LA2369AA	Assembled	49	114175	5365760	Escherichia coli / Shigella;100.0%	242	61302	4	ESC_WA8975AA_AS	ESC_LA2369AA		10	ST10 Cplx	A
ESC_LA2387AA	Q145	SRR7693676;ILLUMINA;Paired;;SRX4552837;SRA	Human	Human	Homo sapiens; female; stool	2014	9	4		South America	Ecuador	Pichincha	Distrito Metropolitano de Quito	Quito		-0.18	-78.46	Georgia Institute of Technology	Escherichia coli								PRJNA486009	SRP157939		SAMN09833073	SRS3669911	2019-02-11	2018-12-15	ESC_LA2387AA	Assembled	38	92944	5282435	Escherichia coli / Shigella;95.94%	297	85660	4	ESC_WA8957AA_AS	ESC_LA2387AA		10	ST10 Cplx	A
ESC_LA2388AA	Q147	SRR7693677;ILLUMINA;Paired;;SRX4552836;SRA	Human	Human	Homo sapiens; female; stool	2014	9	3		South America	Ecuador	Pichincha	Distrito Metropolitano de Quito	Quito		-0.18	-78.46	Georgia Institute of Technology	Escherichia coli								PRJNA486009	SRP157939		SAMN09833074	SRS3669910	2019-02-11	2018-12-15	ESC_LA2388AA	Assembled	38	60297	5213254	Escherichia coli / Shigella;95.59%	279	77100	4	ESC_WA8956AA_AS	ESC_LA2388AA		10	ST10 Cplx	A
ESC_LA2421AA	Q300	SRR7693710;ILLUMINA;Paired;;SRX4552803;SRA	Human	Human	Homo sapiens; male; stool	2014	9	23		South America	Ecuador	Pichincha	Distrito Metropolitano de Quito	Quito		-0.18	-78.46	Georgia Institute of Technology	Escherichia coli								PRJNA486009	SRP157939		SAMN09833100	SRS3669878	2019-02-11	2018-12-15	ESC_LA2421AA	Assembled	52	129759	4605577	Escherichia coli / Shigella;73.09%	126	21754	4	ESC_WA8922AA_AS	ESC_LA2421AA		10	ST10 Cplx	A
ESC_LA2422AA	Q307_1	SRR7693711;ILLUMINA;Paired;;SRX4552802;SRA	Human	Human	Homo sapiens; female; stool	2014	9	23		South America	Ecuador	Pichincha	Distrito Metropolitano de Quito	Quito		-0.18	-78.46	Georgia Institute of Technology	Escherichia coli								PRJNA486009	SRP157939		SAMN09833101	SRS3669876	2019-02-11	2018-12-15	ESC_LA2422AA	Assembled	36	68142	5165175	Escherichia coli / Shigella;93.08%	262	97183	4	ESC_WA8921AA_AS	ESC_LA2422AA		10	ST10 Cplx	A
ESC_LA2428AA	Q240	SRR7693717;ILLUMINA;Paired;;SRX4552796;SRA	Human	Human	Homo sapiens; male; stool	2014	9	17		South America	Ecuador	Pichincha	Distrito Metropolitano de Quito	Quito		-0.18	-78.46	Georgia Institute of Technology	Escherichia coli								PRJNA486009	SRP157939		SAMN09833084	SRS3669870	2019-02-11	2018-12-15	ESC_LA2428AA	Assembled	47	91247	5291181	Escherichia coli / Shigella;93.01%	311	67166	4	ESC_WA8915AA_AS	ESC_LA2428AA		10	ST10 Cplx	A
ESC_LA2432AA	Q212	SRR7693721;ILLUMINA;Paired;;SRX4552792;SRA	Human	Human	Homo sapiens; male; stool	2014	9	11		South America	Ecuador	Pichincha	Distrito Metropolitano de Quito	Quito		-0.18	-78.46	Georgia Institute of Technology	Escherichia coli								PRJNA486009	SRP157939		SAMN09833080	SRS3669864	2019-02-11	2018-12-15	ESC_LA2432AA	Assembled	49	127170	4986254	Escherichia coli / Shigella;100.0%	178	26939	4	ESC_WA8911AA_AS	ESC_LA2432AA		10	ST10 Cplx	A
ESC_LA2477AA	C21_2	SRR7693766;ILLUMINA;Paired;;SRX4552747;SRA	Human	Human	Homo sapiens; female; stool	2015	2	24		South America	Ecuador					-1.83	-78.18	Georgia Institute of Technology	Escherichia coli								PRJNA486009	SRP157939		SAMN09832970	SRS3669823	2019-02-11	2018-12-15	ESC_LA2477AA	Assembled	38	62705	5172401	Escherichia coli / Shigella;97.33%	280	78617	4	ESC_WA8866AA_AS	ESC_LA2477AA		10	ST10 Cplx	A
ESC_LA2480AA	C21_4	SRR7693769;ILLUMINA;Paired;;SRX4552744;SRA	Human	Human	Homo sapiens; female; stool	2015	2	24		South America	Ecuador					-1.83	-78.18	Georgia Institute of Technology	Escherichia coli								PRJNA486009	SRP157939		SAMN09832971	SRS3669819	2019-02-11	2018-12-15	ESC_LA2480AA	Assembled	39	75367	5181405	Escherichia coli / Shigella;99.5%	282	68315	4	ESC_WA8863AA_AS	ESC_LA2480AA		10	ST10 Cplx	A
ESC_QA6005AA	UTA175	SRR11109077;ILLUMINA;Paired;;SRX7746647;SRA	Environment	Soil/Dust	Sediments from irrigation channel	2018	3			South America	Ecuador	Guayas	Canton Guayaquil	Guayaquil				FDA-CVM	Escherichia coli		['',						PRJNA475467	SRP150350		SAMN14123589	SRS6166096	2020-02-19	2020-02-19	ESC_QA6005AA	Assembled	142	96745	5005205	Escherichia coli / Shigella;90.73%	187	36500	4.1	ESC_IB9481AA_AS	ESC_QA6005AA		10	ST10 Cplx	A
ESC_RA8614AA	PE01_645	SRR12206192;ILLUMINA;Paired;;SRX8717110;SRA	Human	Human	Human stool; Homo sapiens; stool	2018				South America	Peru	Lima				-12.2057	-76.9531	Universidad Peruana Cayetano Heredia	Escherichia coli								PRJNA633873	SRP271508		SAMN15515996	SRS6992759	2020-07-16	2020-07-13	ESC_RA8614AA	Assembled	98	100108	4910753	Escherichia coli / Shigella;96.75%	167	37893	4.1	ESC_MB2096AA_AS	ESC_RA8614AA		10	ST10 Cplx	A
ESC_RA8615AA	PE01_644	SRR12206193;ILLUMINA;Paired;;SRX8717109;SRA	Human	Human	Human stool; Homo sapiens; stool	2018				South America	Peru	Lima				-12.2057	-76.9531	Universidad Peruana Cayetano Heredia	Escherichia coli								PRJNA633873	SRP271508		SAMN15515995	SRS6992758	2020-07-16	2020-07-13	ESC_RA8615AA	Assembled	87	98396	5267704	Escherichia coli / Shigella;98.74%	225	31608	4.1	ESC_MB2095AA_AS	ESC_RA8615AA		10	ST10 Cplx	A
ESC_RA8669AA	PE01_352	SRR12206247;ILLUMINA;Paired;;SRX8717055;SRA	Human	Human	Human stool; Homo sapiens; stool	2018				South America	Peru	Lima				-12.2057	-76.9531	Universidad Peruana Cayetano Heredia	Escherichia coli								PRJNA633873	SRP271508		SAMN15515946	SRS6992704	2020-07-16	2020-07-13	ESC_RA8669AA	Assembled	94	105941	5144063	Escherichia coli / Shigella;99.11%	169	46022	4.1	ESC_MB2027AA_AS	ESC_RA8669AA		10	ST10 Cplx	A
ESC_RA8670AA	PE01_351	SRR12206248;ILLUMINA;Paired;;SRX8717054;SRA	Human	Human	Human stool; Homo sapiens; stool	2018				South America	Peru	Lima				-12.2057	-76.9531	Universidad Peruana Cayetano Heredia	Escherichia coli								PRJNA633873	SRP271508		SAMN15515945	SRS6992703	2020-07-16	2020-07-13	ESC_RA8670AA	Assembled	123	114855	5037578	Escherichia coli / Shigella;96.24%	179	32043	4.1	ESC_MB2026AA_AS	ESC_RA8670AA		10	ST10 Cplx	A
ESC_RA8678AA	PE01_344	SRR12206256;ILLUMINA;Paired;;SRX8717046;SRA	Human	Human	Human stool; Homo sapiens; stool	2018				South America	Peru	Lima				-12.2057	-76.9531	Universidad Peruana Cayetano Heredia	Escherichia coli								PRJNA633873	SRP271508		SAMN15515938	SRS6992695	2020-07-16	2020-07-13	ESC_RA8678AA	Assembled	94	90635	4818767	Escherichia coli / Shigella;99.19%	147	43200	4.1	ESC_MB2018AA_AS	ESC_RA8678AA		10	ST10 Cplx	A
ESC_RA8679AA	PE01_343	SRR12206257;ILLUMINA;Paired;;SRX8717045;SRA	Human	Human	Human stool; Homo sapiens; stool	2018				South America	Peru	Lima				-12.2057	-76.9531	Universidad Peruana Cayetano Heredia	Escherichia coli								PRJNA633873	SRP271508		SAMN15515937	SRS6992694	2020-07-16	2020-07-13	ESC_RA8679AA	Assembled	57	118224	4678199	Escherichia coli / Shigella;97.92%	118	40368	4.1	ESC_MB2017AA_AS	ESC_RA8679AA		10	ST10 Cplx	A
ESC_RA8680AA	PE01_342	SRR12206258;ILLUMINA;Paired;;SRX8717044;SRA	Human	Human	Human stool; Homo sapiens; stool	2018				South America	Peru	Lima				-12.2057	-76.9531	Universidad Peruana Cayetano Heredia	Escherichia coli								PRJNA633873	SRP271508		SAMN15515936	SRS6992693	2020-07-16	2020-07-13	ESC_RA8680AA	Assembled	76	102581	4980899	Escherichia coli / Shigella;96.69%	167	49650	4.1	ESC_MB2016AA_AS	ESC_RA8680AA		10	ST10 Cplx	A
ESC_RA8686AA	PE01_004	SRR12206264;ILLUMINA;Paired;;SRX8717038;SRA	Poultry	Poultry	Chicken gut; Gallus gallus domesticus; gut	2018				South America	Peru	Lima				-12.2057	-76.9531	Universidad Peruana Cayetano Heredia	Escherichia coli								PRJNA633873	SRP271508		SAMN15515904	SRS6992687	2020-07-16	2020-07-13	ESC_RA8686AA	Assembled	93	60058	5276642	Escherichia coli / Shigella;96.52%	370	113476	4.1	ESC_MB2010AA_AS	ESC_RA8686AA		10	ST10 Cplx	A
ESC_RA8690AA	PE01_219	SRR12206268;ILLUMINA;Paired;;SRX8717034;SRA	Human	Human	Human stool; Homo sapiens; stool	2018				South America	Peru	Lima				-12.2057	-76.9531	Universidad Peruana Cayetano Heredia	Escherichia coli								PRJNA633873	SRP271508		SAMN15515927	SRS6992683	2020-07-16	2020-07-13	ESC_RA8690AA	Assembled	234	119281	4989410	Escherichia coli / Shigella;92.39%	118	40051	4.1	ESC_MB2006AA_AS	ESC_RA8690AA		10	ST10 Cplx	A
ESC_RA8691AA	PE01_218	SRR12206269;ILLUMINA;Paired;;SRX8717033;SRA	Human	Human	Human stool; Homo sapiens; stool	2018				South America	Peru	Lima				-12.2057	-76.9531	Universidad Peruana Cayetano Heredia	Escherichia coli								PRJNA633873	SRP271508		SAMN15515926	SRS6992682	2020-07-16	2020-07-13	ESC_RA8691AA	Assembled	213	126125	4927781	Escherichia coli / Shigella;92.95%	106	27111	4.1	ESC_MB2005AA_AS	ESC_RA8691AA		10	ST10 Cplx	A
ESC_RA8695AA	PE01_204	SRR12206273;ILLUMINA;Paired;;SRX8717029;SRA	Human	Human	Human stool; Homo sapiens; stool	2018				South America	Peru	Lima				-12.2057	-76.9531	Universidad Peruana Cayetano Heredia	Escherichia coli								PRJNA633873	SRP271508		SAMN15515922	SRS6992678	2020-07-16	2020-07-13	ESC_RA8695AA	Assembled	268	119182	5209437	Escherichia coli / Shigella;98.57%	202	45985	4.1	ESC_MB2001AA_AS	ESC_RA8695AA		10	ST10 Cplx	A
ESC_RA8700AA	PE01_200	SRR12206278;ILLUMINA;Paired;;SRX8717024;SRA	Human	Human	Human stool; Homo sapiens; stool	2018				South America	Peru	Lima				-12.2057	-76.9531	Universidad Peruana Cayetano Heredia	Escherichia coli								PRJNA633873	SRP271508		SAMN15515918	SRS6992673	2020-07-16	2020-07-13	ESC_RA8700AA	Assembled	243	119477	5155826	Escherichia coli / Shigella;99.17%	213	42568	4.1	ESC_MB1996AA_AS	ESC_RA8700AA		10	ST10 Cplx	A
ESC_RA8702AA	PE01_198	SRR12206280;ILLUMINA;Paired;;SRX8717022;SRA	Human	Human	Human stool; Homo sapiens; stool	2018				South America	Peru	Lima				-12.2057	-76.9531	Universidad Peruana Cayetano Heredia	Escherichia coli								PRJNA633873	SRP271508		SAMN15515916	SRS6992671	2020-07-16	2020-07-13	ESC_RA8702AA	Assembled	229	85269	5383553	Escherichia coli / Shigella;98.39%	268	79374	4.1	ESC_MB1994AA_AS	ESC_RA8702AA		10	ST10 Cplx	A
ESC_RA8705AA	PE01_195	SRR12206283;ILLUMINA;Paired;;SRX8717019;SRA	Human	Human	Human stool; Homo sapiens; stool	2018				South America	Peru	Lima				-12.2057	-76.9531	Universidad Peruana Cayetano Heredia	Escherichia coli								PRJNA633873	SRP271508		SAMN15515913	SRS6992668	2020-07-16	2020-07-13	ESC_RA8705AA	Assembled	177	91654	5385032	Escherichia coli / Shigella;97.42%	285	94226	4.1	ESC_MB1991AA_AS	ESC_RA8705AA		10	ST10 Cplx	A
ESC_RA8706AA	PE01_667	SRR12206284;ILLUMINA;Paired;;SRX8717018;SRA	Human	Human	Human stool; Homo sapiens; stool	2018				South America	Peru	Lima				-12.2057	-76.9531	Universidad Peruana Cayetano Heredia	Escherichia coli								PRJNA633873	SRP271508		SAMN15516018	SRS6992667	2020-07-16	2020-07-13	ESC_RA8706AA	Assembled	34	68411	4609550	Escherichia coli / Shigella;96.25%	191	71573	4.1	ESC_MB1990AA_AS	ESC_RA8706AA		10	ST10 Cplx	A
ESC_RA8712AA	PE01_661	SRR12206290;ILLUMINA;Paired;;SRX8717012;SRA	Human	Human	Human stool; Homo sapiens; stool	2018				South America	Peru	Lima				-12.2057	-76.9531	Universidad Peruana Cayetano Heredia	Escherichia coli								PRJNA633873	SRP271508		SAMN15516012	SRS6992661	2020-07-16	2020-07-13	ESC_RA8712AA	Assembled	59	63594	4961987	Escherichia coli / Shigella;97.95%	291	81873	4.1	ESC_MB1984AA_AS	ESC_RA8712AA		10	ST10 Cplx	A
ESC_RA8715AA	PE01_659	SRR12206293;ILLUMINA;Paired;;SRX8717009;SRA	Human	Human	Human stool; Homo sapiens; stool	2018				South America	Peru	Lima				-12.2057	-76.9531	Universidad Peruana Cayetano Heredia	Escherichia coli								PRJNA633873	SRP271508		SAMN15516010	SRS6992658	2020-07-16	2020-07-13	ESC_RA8715AA	Assembled	65	122188	5041059	Escherichia coli / Shigella;98.23%	171	29837	4.1	ESC_MB1981AA_AS	ESC_RA8715AA		10	ST10 Cplx	A
ESC_RA8716AA	PE01_658	SRR12206294;ILLUMINA;Paired;;SRX8717008;SRA	Human	Human	Human stool; Homo sapiens; stool	2018				South America	Peru	Lima				-12.2057	-76.9531	Universidad Peruana Cayetano Heredia	Escherichia coli								PRJNA633873	SRP271508		SAMN15516009	SRS6992657	2020-07-16	2020-07-13	ESC_RA8716AA	Assembled	71	107398	5267356	Escherichia coli / Shigella;97.99%	224	27835	4.1	ESC_MB1980AA_AS	ESC_RA8716AA		10	ST10 Cplx	A
ESC_RA8722AA	PE01_652	SRR12206300;ILLUMINA;Paired;;SRX8717002;SRA	Human	Human	Human stool; Homo sapiens; stool	2018				South America	Peru	Lima				-12.2057	-76.9531	Universidad Peruana Cayetano Heredia	Escherichia coli								PRJNA633873	SRP271508		SAMN15516003	SRS6992651	2020-07-16	2020-07-13	ESC_RA8722AA	Assembled	93	147475	4940709	Escherichia coli / Shigella;97.26%	100	28718	4.1	ESC_MB1974AA_AS	ESC_RA8722AA		10	ST10 Cplx	A
ESC_RA8723AA	PE01_651	SRR12206301;ILLUMINA;Paired;;SRX8717001;SRA	Human	Human	Human stool; Homo sapiens; stool	2018				South America	Peru	Lima				-12.2057	-76.9531	Universidad Peruana Cayetano Heredia	Escherichia coli								PRJNA633873	SRP271508		SAMN15516002	SRS6992650	2020-07-16	2020-07-13	ESC_RA8723AA	Assembled	60	57889	4991227	Escherichia coli / Shigella;98.54%	275	81040	4.1	ESC_MB1973AA_AS	ESC_RA8723AA		10	ST10 Cplx	A
ESC_RA8724AA	PE01_650	SRR12206302;ILLUMINA;Paired;;SRX8717000;SRA	Human	Human	Human stool; Homo sapiens; stool	2018				South America	Peru	Lima				-12.2057	-76.9531	Universidad Peruana Cayetano Heredia	Escherichia coli								PRJNA633873	SRP271508		SAMN15516001	SRS6992649	2020-07-16	2020-07-13	ESC_RA8724AA	Assembled	163	99818	4974616	Escherichia coli / Shigella;97.44%	154	71951	4.1	ESC_MB1972AA_AS	ESC_RA8724AA		10	ST10 Cplx	A
ESC_WA5147AA	EC72-HP7.4	SRR15565807;ILLUMINA;Paired;;SRX11863985;SRA	Environment	Water/River	irrigation water	2019				South America	Ecuador					-0.208677	-78.4935	Universidad San Francisco de Quito	Escherichia coli								PRJNA756309	SRP333692		SAMN20888921	SRS9876239	2021-09-01	2021-08-23	ESC_WA5147AA	Assembled	42	140996	5128196	Escherichia coli / Shigella;91.53%	176	28399	4.1	ESC_ZB5899AA_AS	ESC_WA5147AA		10	ST10 Cplx	A
ESC_WA5148AA	EC71-HP7.2	SRR15565808;ILLUMINA;Paired;;SRX11863984;SRA	Environment	Water/River	irrigation water	2019				South America	Ecuador					-0.208677	-78.4935	Universidad San Francisco de Quito	Escherichia coli								PRJNA756309	SRP333692		SAMN20888916	SRS9876238	2021-09-01	2021-08-23	ESC_WA5148AA	Assembled	44	134436	5128605	Escherichia coli / Shigella;91.26%	175	31339	4.1	ESC_ZB5898AA_AS	ESC_WA5148AA		10	ST10 Cplx	A
ESC_WA5176AA	EC46-V698.5	SRR15565836;ILLUMINA;Paired;;SRX11863956;SRA	Environment	Plant	strawberry	2019				South America	Ecuador					-1.25554	-78.6231	Universidad San Francisco de Quito	Escherichia coli								PRJNA756309	SRP333692		SAMN20883144	SRS9876210	2021-09-01	2021-08-23	ESC_WA5176AA	Assembled	38	87970	5061889	Escherichia coli / Shigella;93.74%	283	36945	4.1	ESC_ZB5870AA_AS	ESC_WA5176AA		10	ST10 Cplx	A
ESC_WA5178AA	EC44-V698.3	SRR15565838;ILLUMINA;Paired;;SRX11863954;SRA	Environment	Plant	strawberry	2019				South America	Ecuador					-1.25554	-78.6231	Universidad San Francisco de Quito	Escherichia coli								PRJNA756309	SRP333692		SAMN20882149	SRS9876208	2021-09-01	2021-08-23	ESC_WA5178AA	Assembled	38	77059	5063825	Escherichia coli / Shigella;93.37%	290	57110	4.1	ESC_ZB5868AA_AS	ESC_WA5178AA		10	ST10 Cplx	A
ESC_WA5189AA	EC34-V662.5	SRR15565849;ILLUMINA;Paired;;SRX11863943;SRA	Environment	Plant	BANANA	2019				South America	Ecuador					-1.05526	-80.4561	Universidad San Francisco de Quito	Escherichia coli								PRJNA756309	SRP333692		SAMN20881103	SRS9876197	2021-09-01	2021-08-23	ESC_WA5189AA	Assembled	35	63089	5019668	Escherichia coli / Shigella;96.49%	244	77367	4.1	ESC_ZB5857AA_AS	ESC_WA5189AA		10	ST10 Cplx	A
ESC_WA5193AA	EC04-HY2.3.3	SRR15565853;ILLUMINA;Paired;;SRX11863939;SRA	Environment	Water/River	irrigation water	2019				South America	Ecuador					-0.208677	-78.4935	Universidad San Francisco de Quito	Escherichia coli								PRJNA756309	SRP333692		SAMN20881397	SRS9876193	2021-09-01	2021-08-23	ESC_WA5193AA	Assembled	40	76070	5301827	Escherichia coli / Shigella;95.99%	255	194199	4.1	ESC_ZB5853AA_AS	ESC_WA5193AA		10	ST10 Cplx	A
ESC_WA5195AA	EC29-V469.5	SRR15565855;ILLUMINA;Paired;;SRX11863937;SRA	Environment	Plant	ONION	2019				South America	Ecuador					-1.25554	-78.6231	Universidad San Francisco de Quito	Escherichia coli								PRJNA756309	SRP333692		SAMN20881023	SRS9876191	2021-09-01	2021-08-23	ESC_WA5195AA	Assembled	39	48090	4917204	Escherichia coli / Shigella;98.36%	216	27009	4.1	ESC_ZB5851AA_AS	ESC_WA5195AA		10	ST10 Cplx	A
ESC_WA5204AA	EC03-HY6.5	SRR15565864;ILLUMINA;Paired;;SRX11863928;SRA	Environment	Water/River	irrigation water	2019				South America	Ecuador					-0.208677	-78.4935	Universidad San Francisco de Quito	Escherichia coli								PRJNA756309	SRP333692		SAMN20872922	SRS9876182	2021-09-01	2021-08-23	ESC_WA5204AA	Assembled	38	24076	5066508	Escherichia coli / Shigella;94.73%	446	61191	4.1	ESC_ZB5842AA_AS	ESC_WA5204AA		10	ST10 Cplx	A
ESC_XA5514AA	U1896eb	traces-0FmYHVH;ILLUMINA;Paired;;NA;Uploaded	Livestock	Swine	Caeca content (Sus scrofa domesticus)	2018	12	17		South America	Ecuador	Pichincha	Cantón Quito	UIO				UNIETAR	Escherichia coli						Pigs prevalence							2021-11-23	2021-11-23	ESC_XA5514AA	Assembled	160	139734	4879146	Escherichia coli / Shigella;88.89%	168	19901	4.1	ESC_AC6216AA_AS	ESC_XA5514AA		10	ST10 Cplx	A
ESC_XA5515AA	U2060eb	traces-0YwTLhi;ILLUMINA;Paired;;NA;Uploaded	Livestock	Swine	Mesenteric nodes (Sus scrofa domesticus)	2019	1	28		South America	Ecuador	Pichincha	Cantón Quito	UIO				UNIETAR	Escherichia coli						Pigs prevalence							2021-11-23	2021-11-23	ESC_XA5515AA	Assembled	195	133533	5110291	Escherichia coli / Shigella;90.13%	115	15591	4.1	ESC_AC6217AA_AS	ESC_XA5515AA		10	ST10 Cplx	A
ESC_XA5517AA	U2083eb_b	traces-0gxIaYI;ILLUMINA;Paired;;NA;Uploaded	Livestock	Swine	Mesenteric nodes (Sus scrofa domesticus)	2019	2	11		South America	Ecuador	Pichincha	Cantón Quito	UIO				UNIETAR	Escherichia coli						Pigs prevalence							2021-11-23	2021-11-23	ESC_XA5517AA	Assembled	180	97320	4895390	Escherichia coli / Shigella;93.95%	121	38648	4.1	ESC_AC6219AA_AS	ESC_XA5517AA		10	ST10 Cplx	A
ESC_XA5522AA	U2612eb_a	traces-0oaaunG;ILLUMINA;Paired;;NA;Uploaded	Livestock	Swine	Caeca content (Sus scrofa domesticus)	2019	5	13		South America	Ecuador	Pichincha	Cantón Quito	UIO				UNIETAR	Escherichia coli						Pigs prevalence							2021-11-23	2021-11-23	ESC_XA5522AA	Assembled	144	138054	5087644	Escherichia coli / Shigella;97.52%	128	21778	4.1	ESC_AC6224AA_AS	ESC_XA5522AA		10	ST10 Cplx	A
ESC_XA5523AA	U2607eb_b	traces-0CEkiLK;ILLUMINA;Paired;;NA;Uploaded	Livestock	Swine	Mesenteric nodes (Sus scrofa domesticus)	2019	5	13		South America	Ecuador	Pichincha	Cantón Quito	UIO				UNIETAR	Escherichia coli						Pigs prevalence							2021-11-23	2021-11-23	ESC_XA5523AA	Assembled	168	223337	5132428	Escherichia coli / Shigella;93.71%	160	25842	4.1	ESC_AC6225AA_AS	ESC_XA5523AA		10	ST10 Cplx	A
ESC_XA5524AA	U3380eb_a	traces-0TFlnCC;ILLUMINA;Paired;;NA;Uploaded	Livestock	Swine	Caeca content (Sus scrofa domesticus)	2019	5	20		South America	Ecuador	Pichincha	Cantón Quito	UIO				UNIETAR	Escherichia coli						Pigs prevalence							2021-11-23	2021-11-23	ESC_XA5524AA	Assembled	285	133533	5083087	Escherichia coli / Shigella;91.85%	124	15985	4.1	ESC_AC6226AA_AS	ESC_XA5524AA		10	ST10 Cplx	A
ESC_XA5527AA	U3529eb	traces-0gLxwfb;ILLUMINA;Paired;;NA;Uploaded	Livestock	Swine	Caeca content (Sus scrofa domesticus)	2019	6	10		South America	Ecuador	Pichincha	Cantón Quito	UIO				UNIETAR	Escherichia coli						Pigs prevalence							2021-11-23	2021-11-23	ESC_XA5527AA	Assembled	81	133534	5083296	Escherichia coli / Shigella;91.85%	124	15874	4.1	ESC_AC6229AA_AS	ESC_XA5527AA		10	ST10 Cplx	A
ESC_XA5530AA	U3531eb_b	traces-0MszbWq;ILLUMINA;Paired;;NA;Uploaded	Livestock	Swine	Mesenteric nodes (Sus scrofa domesticus)	2019	6	10		South America	Ecuador	Pichincha	Cantón Quito	UIO				UNIETAR	Escherichia coli						Pigs prevalence							2021-11-23	2021-11-23	ESC_XA5530AA	Assembled	153	133534	5083513	Escherichia coli / Shigella;91.46%	118	15650	4.1	ESC_AC6232AA_AS	ESC_XA5530AA		10	ST10 Cplx	A
ESC_YA5315AA	U2083eb_b	SRR17771791;ILLUMINA;Paired;;SRX13934084;SRA	Livestock	Swine	veterinary clinical/research| pig; mesenteric nodes (sus scrofa domesticus)					South America	Ecuador	Pichincha						PulseNet Next Generation Subtyping Methods Unit	Escherichia coli								PRJNA415804	SRP225933		SAMN25518616	SRS11869291	2022-02-05	2022-02-03	ESC_YA5315AA	Assembled	180	97320	4895390	Escherichia coli / Shigella;93.95%	121	38648	4.1	ESC_CC2549AA_AS	ESC_YA5315AA		10	ST10 Cplx	A
ESC_YA5324AA	U1896eb	SRR17771782;ILLUMINA;Paired;;SRX13934075;SRA	Livestock	Swine	veterinary clinical/research| chicken; caecum content (Gallus gallus domesticus)					South America	Ecuador	Pichincha						PulseNet Next Generation Subtyping Methods Unit	Escherichia coli								PRJNA415804	SRP225933		SAMN25518948	SRS11868392	2022-02-05	2022-02-03	ESC_YA5324AA	Assembled	160	139734	4879146	Escherichia coli / Shigella;88.89%	168	19901	4.1	ESC_CC2558AA_AS	ESC_YA5324AA		10	ST10 Cplx	A
ESC_YA5325AA	U3531eb_b	SRR17771781;ILLUMINA;Paired;;SRX13934074;SRA	Livestock	Swine	veterinary clinical/research| pig; mesenteric nodes (sus scrofa domesticus)					South America	Ecuador	Pichincha						PulseNet Next Generation Subtyping Methods Unit	Escherichia coli								PRJNA415804	SRP225933		SAMN25518622	SRS11868395	2022-02-05	2022-02-03	ESC_YA5325AA	Assembled	153	133534	5083513	Escherichia coli / Shigella;91.46%	118	15650	4.1	ESC_CC2559AA_AS	ESC_YA5325AA		10	ST10 Cplx	A
ESC_YA5326AA	U2060eb	SRR17771780;ILLUMINA;Paired;;SRX13934073;SRA	Livestock	Swine	veterinary clinical/research| pig; mesenteric nodes (sus scrofa domesticus)					South America	Ecuador	Pichincha						PulseNet Next Generation Subtyping Methods Unit	Escherichia coli								PRJNA415804	SRP225933		SAMN25519040	SRS11867934	2022-02-05	2022-02-03	ESC_YA5326AA	Assembled	195	133533	5110291	Escherichia coli / Shigella;90.13%	115	15591	4.1	ESC_CC2560AA_AS	ESC_YA5326AA		10	ST10 Cplx	A
ESC_YA5327AA	U2607eb_b	SRR17771779;ILLUMINA;Paired;;SRX13934072;SRA	Livestock	Swine	veterinary clinical/research| pig; mesenteric nodes (sus scrofa domesticus)					South America	Ecuador	Pichincha						PulseNet Next Generation Subtyping Methods Unit	Escherichia coli								PRJNA415804	SRP225933		SAMN25518944	SRS11868394	2022-02-05	2022-02-03	ESC_YA5327AA	Assembled	168	223337	5132825	Escherichia coli / Shigella;89.73%	161	26049	4.1	ESC_CC2561AA_AS	ESC_YA5327AA		10	ST10 Cplx	A
ESC_YA5330AA	U2612eb_a	SRR17771776;ILLUMINA;Paired;;SRX13934069;SRA	Livestock	Swine	veterinary clinical/research| chicken; caecum content (Gallus gallus domesticus)					South America	Ecuador	Pichincha						PulseNet Next Generation Subtyping Methods Unit	Escherichia coli								PRJNA415804	SRP225933		SAMN25518615	SRS11869157	2022-02-05	2022-02-03	ESC_YA5330AA	Assembled	144	138054	5087644	Escherichia coli / Shigella;91.93%	128	21776	4.1	ESC_CC2564AA_AS	ESC_YA5330AA		10	ST10 Cplx	A
ESC_YA5333AA	U3529eb	SRR17771773;ILLUMINA;Paired;;SRX13934066;SRA	Livestock	Swine	veterinary clinical/research| chicken; caecum content (Gallus gallus domesticus)					South America	Ecuador	Pichincha						PulseNet Next Generation Subtyping Methods Unit	Escherichia coli								PRJNA415804	SRP225933		SAMN25518621	SRS11869159	2022-02-05	2022-02-03	ESC_YA5333AA	Assembled	81	133534	5083296	Escherichia coli / Shigella;91.85%	124	15874	4.1	ESC_CC2567AA_AS	ESC_YA5333AA		10	ST10 Cplx	A
ESC_YA5335AA	U3380eb_a	SRR17771771;ILLUMINA;Paired;;SRX13934064;SRA	Livestock	Swine	veterinary clinical/research| chicken; caecum content (Gallus gallus domesticus)					South America	Ecuador	Pichincha						PulseNet Next Generation Subtyping Methods Unit	Escherichia coli								PRJNA415804	SRP225933		SAMN25519036	SRS11868391	2022-02-05	2022-02-03	ESC_YA5335AA	Assembled	285	133533	5083087	Escherichia coli / Shigella;91.85%	124	15985	4.1	ESC_CC2569AA_AS	ESC_YA5335AA		10	ST10 Cplx	A
ESC_ZA1645AA	LSI_183	SRR18809833;ILLUMINA;Paired;;SRX14908266;SRA	Environment	Water/River	river water	2020	12				Ecuador	Cotopaxi	Latacunga					PulseNet Next Generation Subtyping Methods Unit	Escherichia coli								PRJNA415804	SRP225933		SAMN27629982	SRS12661000	2022-04-19	2022-04-19	ESC_ZA1645AA	Assembled	83	97887	5133832	Escherichia coli / Shigella;98.56%	212	34003	4.1	ESC_CC9733AA_AS	ESC_ZA1645AA		10	ST10 Cplx	A
ESC_ZA3899AA	EC206K	traces-0eHpFJn;ILLUMINA;Paired;;NA;Uploaded	Livestock	Swine	Intestine	2020	1	15		South America	Peru	Lima						Universidad Nacional Mayor de San Marcos / J. Siuce - L. Alvarez	Escherichia coli													2022-05-15	2023-02-18	ESC_ZA3899AA	Assembled	83	39752	5043573	Escherichia coli / Shigella;93.93%	269	56904	4.1	ESC_DC1546AA_AS	ESC_ZA3899AA		10	ST10 Cplx	A
ESC_ZA3901AA	EC237K	traces-0FYfqgR;ILLUMINA;Paired;;NA;Uploaded	Livestock	Swine	Intestine	2020	1	15		South America	Peru	Lima						Universidad Nacional Mayor de San Marcos / J. Siuce - L. Alvarez	Escherichia coli													2022-05-15	2023-02-18	ESC_ZA3901AA	Assembled	48	31228	4811588	Escherichia coli / Shigella;97.46%	316	66645	4.1	ESC_DC1548AA_AS	ESC_ZA3901AA		10	ST10 Cplx	A
ESC_ZA3903AA	EC248K	traces-0EnOtMo;ILLUMINA;Paired;;NA;Uploaded	Livestock	Swine	Intestine	2020	1	15		South America	Peru	Lima						Universidad Nacional Mayor de San Marcos / J. Siuce - L. Alvarez	Escherichia coli													2022-05-15	2023-02-18	ESC_ZA3903AA	Assembled	158	60040	4871270	Escherichia coli / Shigella;92.31%	184	66204	4.1	ESC_DC1550AA_AS	ESC_ZA3903AA		10	ST10 Cplx	A
ESC_ZA3904AA	EC254K	traces-0uUbeOM;ILLUMINA;Paired;;NA;Uploaded	Livestock	Swine	Intestine	2020	1	15		South America	Peru	Lima						Universidad Nacional Mayor de San Marcos / J. Siuce - L. Alvarez	Escherichia coli													2022-05-15	2023-02-18	ESC_ZA3904AA	Assembled	158	57704	4705527	Escherichia coli / Shigella;96.33%	201	80110	4.1	ESC_DC1551AA_AS	ESC_ZA3904AA		10	ST10 Cplx	A
ESC_ZA4271AA	Ch5_1a1	SRR19418389;ILLUMINA;Paired;;SRX15472719;SRA	Food	Plant	Lupinus mutabilis salad form street food	2021	3				Ecuador	Tungurahua						PulseNet Next Generation Subtyping Methods Unit	Escherichia coli								PRJNA415804	SRP225933		SAMN28681468	SRS13189704	2022-05-29	2022-05-26	ESC_ZA4271AA	Assembled	128	214469	4734757	Escherichia coli / Shigella;96.37%	75	12563	4.1	ESC_DC2542AA_AS	ESC_ZA4271AA		10	ST10 Cplx	A
ESC_ZA4272AA	C2_1c1	SRR19418380;ILLUMINA;Paired;;SRX15472710;SRA	Food	Avian	quail eggs (boiled) form street food	2021	1				Ecuador	Tungurahua						PulseNet Next Generation Subtyping Methods Unit	Escherichia coli								PRJNA415804	SRP225933		SAMN28681463	SRS13189695	2022-05-29	2022-05-26	ESC_ZA4272AA	Assembled	135	221900	4645890	Escherichia coli / Shigella;92.46%	77	15236	4.1	ESC_DC2543AA_AS	ESC_ZA4272AA		10	ST10 Cplx	A
ESC_ZA4273AA	CM3aX	SRR19418372;ILLUMINA;Paired;;SRX15472702;SRA	Environment	Plant	Red cabbage (Brassica oleracea)	2021	2				Ecuador	Chimborazo						PulseNet Next Generation Subtyping Methods Unit	Escherichia coli								PRJNA415804	SRP225933		SAMN28681470	SRS13189687	2022-05-29	2022-05-26	ESC_ZA4273AA	Assembled	130	79272	4935577	Escherichia coli / Shigella;90.06%	185	15367	4.1	ESC_DC2544AA_AS	ESC_ZA4273AA		10	ST10 Cplx	A
ESC_ZA4275AA	M1_1	SRR19418367;ILLUMINA;Paired;;SRX15472697;SRA	Food	Bovine	Cow tripes stew from street food	2020	12				Ecuador	Tungurahua						PulseNet Next Generation Subtyping Methods Unit	Escherichia coli								PRJNA415804	SRP225933		SAMN28681462	SRS13189682	2022-05-29	2022-05-26	ESC_ZA4275AA	Assembled	107	210584	4714413	Escherichia coli / Shigella;100.0%	70	9997	4.1	ESC_DC2546AA_AS	ESC_ZA4275AA		10	ST10 Cplx	A
ESC_ZA4279AA	E2_2b	SRR19418347;ILLUMINA;Paired;;SRX15472677;SRA	Food	Plant	Sweet meringue (eggs) from street food	2021	1				Ecuador	Tungurahua						PulseNet Next Generation Subtyping Methods Unit	Escherichia coli								PRJNA415804	SRP225933		SAMN28681472	SRS13189662	2022-05-29	2022-05-26	ESC_ZA4279AA	Assembled	123	221900	4659220	Escherichia coli / Shigella;90.19%	69	15253	4.1	ESC_DC2550AA_AS	ESC_ZA4279AA		10	ST10 Cplx	A
ESC_ZA7862AA	LSI_142	SRR18714539;ILLUMINA;Paired;;SRX14814977;SRA	Environment	Water/River	river water	2020	12				Ecuador	Cotopaxi	Latacunga					PulseNet Next Generation Subtyping Methods Unit	Escherichia coli								PRJNA415804	SRP225933		SAMN28190198	SRS13011307	2022-06-11	2022-05-15	ESC_ZA7862AA	Assembled	145	130568	4949676	Escherichia coli / Shigella;100.0%	142	20327	4.1	ESC_DC5959AA_AS	ESC_ZA7862AA		10	ST10 Cplx	A
ESC_ZA8068AA	U3530eb_b	SRR18675339;ILLUMINA;Paired;;SRX14776870;SRA	Livestock	Swine	Mesenteric nodes (Sus scrofa domesticus)	2019	6				Ecuador	Pichincha	Quito	Quito				PulseNet Next Generation Subtyping Methods Unit	Escherichia coli								PRJNA415804	SRP225933		SAMN27561885	SRS12596380	2022-06-11	2022-04-13	ESC_ZA8068AA	Assembled	126	133533	5082978	Escherichia coli / Shigella;92.78%	121	15587	4.1	ESC_DC6164AA_AS	ESC_ZA8068AA		10	ST10 Cplx	A
ESC_AB4682AA	U3530eb_b	traces-0IcMipU;ILLUMINA;Paired;;NA;Uploaded	Livestock	Swine	Mesenteric nodes	2019	6	10		South America	Ecuador	Pichincha	Cantón Quito	UIO				UNIETAR	Escherichia coli													2022-07-20	2022-07-20	ESC_AB4682AA	Assembled	126	133533	5082978	Escherichia coli / Shigella;92.78%	121	15587	4.1	ESC_EC3681AA_AS	ESC_AB4682AA		10	ST10 Cplx	A
ESC_AB4683AA	U3388eb_b	traces-0FXxQjZ;ILLUMINA;Paired;;NA;Uploaded	Livestock	Swine	Mesenteric nodes	2019	5	27		South America	Ecuador	Pichincha	Cantón Quito	UIO				UNIETAR	Escherichia coli													2022-07-20	2022-07-20	ESC_AB4683AA	Assembled	142	133534	5089040	Escherichia coli / Shigella;91.1%	130	21612	4.1	ESC_EC3682AA_AS	ESC_AB4683AA		10	ST10 Cplx	A
ESC_AB9080AA	UCBerkRS1473	SRR21143675;ILLUMINA;Paired;;SRX17156106;SRA	Environment	ND/Others	environment	2021				South America	Ecuador	Pichincha	Quito	Quito				University of California - Berkeley	Escherichia coli								PRJNA861272	SRP393067		SAMN30415922	SRS14727833	2022-08-20	2022-08-19	ESC_AB9080AA	Assembled	31	50448	5625230	Escherichia coli / Shigella;92.14%	846	192138	4.1	ESC_FC6438AA_AS	ESC_AB9080AA		10	ST10 Cplx	A
ESC_AB9085AA	UCBerkRS1468	SRR21143680;ILLUMINA;Paired;;SRX17156101;SRA	Environment	ND/Others	environment	2021				South America	Ecuador	Pichincha	Quito	Quito				University of California - Berkeley	Escherichia coli								PRJNA861272	SRP393067		SAMN30415917	SRS14727827	2022-08-20	2022-08-19	ESC_AB9085AA	Assembled	29	102818	4605824	Escherichia coli / Shigella;98.24%	131	21849	4.1	ESC_FC6241AA_AS	ESC_AB9085AA		10	ST10 Cplx	A
ESC_AB9093AA	UCBerkRS1461	SRR21143688;ILLUMINA;Paired;;SRX17156093;SRA	Environment	ND/Others	environment	2021				South America	Ecuador	Pichincha	Quito	Quito				University of California - Berkeley	Escherichia coli								PRJNA861272	SRP393067		SAMN30415910	SRS14727820	2022-08-20	2022-08-19	ESC_AB9093AA	Assembled	36	95004	5038313	Escherichia coli / Shigella;95.2%	222	33318	4.1	ESC_FC6249AA_AS	ESC_AB9093AA		10	ST10 Cplx	A
ESC_AB9098AA	UCBerkRS1457	SRR21143693;ILLUMINA;Paired;;SRX17156088;SRA	Environment	ND/Others	environment	2021				South America	Ecuador	Pichincha	Quito	Quito				University of California - Berkeley	Escherichia coli								PRJNA861272	SRP393067		SAMN30415906	SRS14727815	2022-08-20	2022-08-19	ESC_AB9098AA	Assembled	38	200773	4780841	Escherichia coli / Shigella;91.66%	133	17517	4.1	ESC_FC6254AA_AS	ESC_AB9098AA		10	ST10 Cplx	A
ESC_AB9107AA	UCBerkRS1448	SRR21143702;ILLUMINA;Paired;;SRX17156079;SRA	Environment	ND/Others	environment	2021				South America	Ecuador	Pichincha	Quito	Quito				University of California - Berkeley	Escherichia coli								PRJNA861272	SRP393067		SAMN30415897	SRS14727806	2022-08-20	2022-08-19	ESC_AB9107AA	Assembled	27	86857	5263630	Escherichia coli / Shigella;97.03%	252	62490	4.1	ESC_FC6263AA_AS	ESC_AB9107AA		10	ST10 Cplx	A
ESC_AB9126AA	UCBerkZ2	SRR21143721;ILLUMINA;Paired;;SRX17156060;SRA	Companion Animal	Canine	Canis lupus familiaris; canine	2021				South America	Ecuador	Pichincha	Quito	Quito				University of California - Berkeley	Escherichia coli								PRJNA861272	SRP393067		SAMN30416461	SRS14727787	2022-08-20	2022-08-19	ESC_AB9126AA	Assembled	172	155664	4857702	Escherichia coli / Shigella;98.55%	86	23798	4.1	ESC_FC6282AA_AS	ESC_AB9126AA		10	ST10 Cplx	A
ESC_AB9130AA	UCBerkRS1441	SRR21143725;ILLUMINA;Paired;;SRX17156056;SRA	Environment	ND/Others	environment	2021				South America	Ecuador	Pichincha	Quito	Quito				University of California - Berkeley	Escherichia coli								PRJNA861272	SRP393067		SAMN30415890	SRS14727783	2022-08-20	2022-08-19	ESC_AB9130AA	Assembled	43	110821	5233427	Escherichia coli / Shigella;95.6%	222	33254	4.1	ESC_FC6285AA_AS	ESC_AB9130AA		10	ST10 Cplx	A
ESC_AB9142AA	UCBerkY7	SRR21143737;ILLUMINA;Paired;;SRX17156044;SRA	Human	Human	Homo sapiens; human	2021				South America	Ecuador	Pichincha	Quito	Quito				University of California - Berkeley	Escherichia coli								PRJNA861272	SRP393067		SAMN30416447	SRS14727771	2022-08-20	2022-08-19	ESC_AB9142AA	Assembled	116	119573	4877727	Escherichia coli / Shigella;95.61%	174	29536	4.1	ESC_FC6296AA_AS	ESC_AB9142AA		10	ST10 Cplx	A
ESC_AB9148AA	UCBerkY2	SRR21143743;ILLUMINA;Paired;;SRX17156038;SRA	Human	Human	Homo sapiens; human	2021				South America	Ecuador	Pichincha	Quito	Quito				University of California - Berkeley	Escherichia coli								PRJNA861272	SRP393067		SAMN30416441	SRS14727765	2022-08-20	2022-08-19	ESC_AB9148AA	Assembled	89	115250	5179322	Escherichia coli / Shigella;93.3%	164	32258	4.1	ESC_FC6302AA_AS	ESC_AB9148AA		10	ST10 Cplx	A
ESC_AB9154AA	UCBerktjj537	SRR21143749;ILLUMINA;Paired;;SRX17156032;SRA	Environment	ND/Others	environment	2021				South America	Ecuador	Pichincha	Quito	Quito				University of California - Berkeley	Escherichia coli								PRJNA861272	SRP393067		SAMN30416293	SRS14727759	2022-08-20	2022-08-19	ESC_AB9154AA	Assembled	339	105448	5035725	Escherichia coli / Shigella;98.07%	213	36341	4.1	ESC_FC6308AA_AS	ESC_AB9154AA		10	ST10 Cplx	A
ESC_AB9167AA	UCBerktjj522	SRR21143762;ILLUMINA;Paired;;SRX17156019;SRA	Environment	ND/Others	environment	2021				South America	Ecuador	Pichincha	Quito	Quito				University of California - Berkeley	Escherichia coli								PRJNA861272	SRP393067		SAMN30416281	SRS14727746	2022-08-20	2022-08-19	ESC_AB9167AA	Assembled	402	101995	4662298	Escherichia coli / Shigella;93.82%	162	45090	4.1	ESC_FC6585AA_AS	ESC_AB9167AA		10	ST10 Cplx	A
ESC_AB9176AA	UCBerktjj512	SRR21143771;ILLUMINA;Paired;;SRX17156010;SRA	Environment	ND/Others	environment	2021				South America	Ecuador	Pichincha	Quito	Quito				University of California - Berkeley	Escherichia coli								PRJNA861272	SRP393067		SAMN30416273	SRS14727737	2022-08-20	2022-08-19	ESC_AB9176AA	Assembled	472	111503	4859059	Escherichia coli / Shigella;96.97%	134	42588	4.1	ESC_FC6329AA_AS	ESC_AB9176AA		10	ST10 Cplx	A
ESC_AB9194AA	UCBerkW16	SRR21143789;ILLUMINA;Paired;;SRX17155992;SRA	Human	Human	Homo sapiens; human	2021				South America	Ecuador	Pichincha	Quito	Quito				University of California - Berkeley	Escherichia coli								PRJNA861272	SRP393067		SAMN30416400	SRS14727719	2022-08-20	2022-08-19	ESC_AB9194AA	Assembled	107	95128	5130332	Escherichia coli / Shigella;97.51%	230	56150	4.1	ESC_FC6347AA_AS	ESC_AB9194AA		10	ST10 Cplx	A
ESC_AB9195AA	UCBerkW15	SRR21143790;ILLUMINA;Paired;;SRX17155991;SRA	Human	Human	Homo sapiens; human	2021				South America	Ecuador	Pichincha	Quito	Quito				University of California - Berkeley	Escherichia coli								PRJNA861272	SRP393067		SAMN30416399	SRS14727718	2022-08-20	2022-08-19	ESC_AB9195AA	Assembled	50	82546	5118348	Escherichia coli / Shigella;94.59%	197	43637	4.1	ESC_FC6348AA_AS	ESC_AB9195AA		10	ST10 Cplx	A
ESC_AB9197AA	UCBerkRS1434	SRR21143792;ILLUMINA;Paired;;SRX17155989;SRA	Environment	ND/Others	environment	2021				South America	Ecuador	Pichincha	Quito	Quito				University of California - Berkeley	Escherichia coli								PRJNA861272	SRP393067		SAMN30415884	SRS14727716	2022-08-20	2022-08-19	ESC_AB9197AA	Assembled	22	50797	4985546	Escherichia coli / Shigella;96.03%	614	209788	4.1	ESC_FC6350AA_AS	ESC_AB9197AA		10	ST10 Cplx	A
ESC_AB9199AA	UCBerkW11	SRR21143794;ILLUMINA;Paired;;SRX17155987;SRA	Poultry	Poultry	Gallus gallus; avian	2021				South America	Ecuador	Pichincha	Quito	Quito				University of California - Berkeley	Escherichia coli								PRJNA861272	SRP393067		SAMN30416396	SRS14727715	2022-08-20	2022-08-19	ESC_AB9199AA	Assembled	121	70382	4887134	Escherichia coli / Shigella;90.46%	230	40454	4.1	ESC_FC6352AA_AS	ESC_AB9199AA		10	ST10 Cplx	A
ESC_AB9211AA	UCBerkV20	SRR21143806;ILLUMINA;Paired;;SRX17155975;SRA	Human	Human	Homo sapiens; human	2021				South America	Ecuador	Pichincha	Quito	Quito				University of California - Berkeley	Escherichia coli								PRJNA861272	SRP393067		SAMN30416385	SRS14727702	2022-08-20	2022-08-19	ESC_AB9211AA	Assembled	137	79491	4840177	Escherichia coli / Shigella;95.96%	197	35888	4.1	ESC_FC6364AA_AS	ESC_AB9211AA		10	ST10 Cplx	A
ESC_AB9222AA	UCBerkRS1426	SRR21143817;ILLUMINA;Paired;;SRX17155964;SRA	Environment	ND/Others	environment	2021				South America	Ecuador	Pichincha	Quito	Quito				University of California - Berkeley	Escherichia coli								PRJNA861272	SRP393067		SAMN30415876	SRS14727691	2022-08-20	2022-08-19	ESC_AB9222AA	Assembled	24	59649	5040166	Escherichia coli / Shigella;93.75%	199	54837	4.1	ESC_FC6375AA_AS	ESC_AB9222AA		10	ST10 Cplx	A
ESC_AB9251AA	UCBerktjj412	SRR21143846;ILLUMINA;Paired;;SRX17155935;SRA	Environment	ND/Others	environment	2021				South America	Ecuador	Pichincha	Quito	Quito				University of California - Berkeley	Escherichia coli								PRJNA861272	SRP393067		SAMN30416205	SRS14727663	2022-08-20	2022-08-19	ESC_AB9251AA	Assembled	340	76689	4692093	Escherichia coli / Shigella;97.76%	162	37658	4.1	ESC_FC6404AA_AS	ESC_AB9251AA		10	ST10 Cplx	A
ESC_AB9259AA	UCBerkRS1414	SRR21143854;ILLUMINA;Paired;;SRX17155927;SRA	Human	Human	Homo sapiens; human	2018				South America	Ecuador	Pichincha	Quito	Quito				University of California - Berkeley	Escherichia coli								PRJNA861272	SRP393067		SAMN30415864	SRS14727654	2022-08-20	2022-08-19	ESC_AB9259AA	Assembled	38	145425	4984368	Escherichia coli / Shigella;94.79%	188	23061	4.1	ESC_FC6412AA_AS	ESC_AB9259AA		10	ST10 Cplx	A
ESC_AB9262AA	UCBerktjj400	SRR21143857;ILLUMINA;Paired;;SRX17155924;SRA	Environment	ND/Others	environment	2021				South America	Ecuador	Pichincha	Quito	Quito				University of California - Berkeley	Escherichia coli								PRJNA861272	SRP393067		SAMN30416195	SRS14727651	2022-08-20	2022-08-19	ESC_AB9262AA	Assembled	367	136909	4687349	Escherichia coli / Shigella;93.97%	110	24011	4.1	ESC_FC6415AA_AS	ESC_AB9262AA		10	ST10 Cplx	A
ESC_AB9268AA	UCBerktjj375	SRR21143863;ILLUMINA;Paired;;SRX17155918;SRA	Environment	ND/Others	environment	2021				South America	Ecuador	Pichincha	Quito	Quito				University of California - Berkeley	Escherichia coli								PRJNA861272	SRP393067		SAMN30416189	SRS14727645	2022-08-20	2022-08-19	ESC_AB9268AA	Assembled	354	73826	5313377	Escherichia coli / Shigella;97.07%	273	62266	4.1	ESC_FC6421AA_AS	ESC_AB9268AA		10	ST10 Cplx	A
ESC_AB9270AA	UCBerkRS1413	SRR21143865;ILLUMINA;Paired;;SRX17155916;SRA	Human	Human	Homo sapiens; human	2018				South America	Ecuador	Pichincha	Quito	Quito				University of California - Berkeley	Escherichia coli								PRJNA861272	SRP393067		SAMN30415863	SRS14727644	2022-08-20	2022-08-19	ESC_AB9270AA	Assembled	52	174437	4989985	Escherichia coli / Shigella;93.39%	181	18735	4.1	ESC_FC6423AA_AS	ESC_AB9270AA		10	ST10 Cplx	A
ESC_AB9281AA	UCBerktjj250	SRR21143877;ILLUMINA;Paired;;SRX17155905;SRA	Environment	ND/Others	environment	2021				South America	Ecuador	Pichincha	Quito	Quito				University of California - Berkeley	Escherichia coli								PRJNA861272	SRP393067		SAMN30416149	SRS14727631	2022-08-20	2022-08-19	ESC_AB9281AA	Assembled	943	126044	4783923	Escherichia coli / Shigella;97.62%	108	26564	4.1	ESC_FC6442AA_AS	ESC_AB9281AA		10	ST10 Cplx	A
ESC_AB9288AA	UCBerktjj236	SRR21143884;ILLUMINA;Paired;;SRX17155898;SRA	Environment	ND/Others	environment	2021				South America	Ecuador	Pichincha	Quito	Quito				University of California - Berkeley	Escherichia coli								PRJNA861272	SRP393067		SAMN30416143	SRS14727625	2022-08-20	2022-08-19	ESC_AB9288AA	Assembled	426	187389	5189287	Escherichia coli / Shigella;93.88%	125	139363	4.1	ESC_FC6526AA_AS	ESC_AB9288AA		10	ST10 Cplx	A
ESC_AB9290AA	UCBerktjj230	SRR21143886;ILLUMINA;Paired;;SRX17155896;SRA	Environment	ND/Others	environment	2021				South America	Ecuador	Pichincha	Quito	Quito				University of California - Berkeley	Escherichia coli								PRJNA861272	SRP393067		SAMN30416141	SRS14727622	2022-08-20	2022-08-19	ESC_AB9290AA	Assembled	460	159132	4718465	Escherichia coli / Shigella;97.47%	111	28115	4.1	ESC_EC9302AA_AS	ESC_AB9290AA		10	ST10 Cplx	A
ESC_AB9310AA	UCBerkSS15	SRR21143906;ILLUMINA;Paired;;SRX17155876;SRA	Companion Animal	Canine	Canis lupus familiaris; canine	2021				South America	Ecuador	Pichincha	Quito	Quito				University of California - Berkeley	Escherichia coli								PRJNA861272	SRP393067		SAMN30416095	SRS14727604	2022-08-20	2022-08-19	ESC_AB9310AA	Assembled	119	44812	4650822	Escherichia coli / Shigella;97.54%	244	41265	4.1	ESC_EC9322AA_AS	ESC_AB9310AA		10	ST10 Cplx	A
ESC_AB9313AA	UCBerkSS11	SRR21143909;ILLUMINA;Paired;;SRX17155873;SRA	Human	Human	Homo sapiens; human	2021				South America	Ecuador	Pichincha	Quito	Quito				University of California - Berkeley	Escherichia coli								PRJNA861272	SRP393067		SAMN30416092	SRS14727600	2022-08-20	2022-08-19	ESC_AB9313AA	Assembled	122	76402	4814063	Escherichia coli / Shigella;97.63%	228	41842	4.1	ESC_EC9325AA_AS	ESC_AB9313AA		10	ST10 Cplx	A
ESC_AB9349AA	UCBerkRS2530	SRR21143945;ILLUMINA;Paired;;SRX17155837;SRA	Environment	ND/Others	environment	2021				South America	Ecuador	Pichincha	Quito	Quito				University of California - Berkeley	Escherichia coli								PRJNA861272	SRP393067		SAMN30416030	SRS14727564	2022-08-20	2022-08-19	ESC_AB9349AA	Assembled	38	87970	5061889	Escherichia coli / Shigella;93.74%	283	36945	4.1	ESC_EC9361AA_AS	ESC_AB9349AA		10	ST10 Cplx	A
ESC_AB9351AA	UCBerkRS2528	SRR21143947;ILLUMINA;Paired;;SRX17155835;SRA	Environment	ND/Others	environment	2021				South America	Ecuador	Pichincha	Quito	Quito				University of California - Berkeley	Escherichia coli								PRJNA861272	SRP393067		SAMN30416028	SRS14727561	2022-08-20	2022-08-19	ESC_AB9351AA	Assembled	38	77059	5063825	Escherichia coli / Shigella;93.37%	290	57110	4.1	ESC_EC9363AA_AS	ESC_AB9351AA		10	ST10 Cplx	A
ESC_AB9373AA	UCBerkRS2479	SRR21143324;ILLUMINA;Paired;;SRX17155813;SRA	Environment	ND/Others	environment	2021				South America	Ecuador	Pichincha	Quito	Quito				University of California - Berkeley	Escherichia coli								PRJNA861272	SRP393067		SAMN30415980	SRS14727540	2022-08-20	2022-08-19	ESC_AB9373AA	Assembled	40	76070	5301827	Escherichia coli / Shigella;95.99%	255	194199	4.1	ESC_EC9385AA_AS	ESC_AB9373AA		10	ST10 Cplx	A
ESC_AB9377AA	UCBerkRS2476	SRR21143328;ILLUMINA;Paired;;SRX17155809;SRA	Environment	ND/Others	environment	2021				South America	Ecuador	Pichincha	Quito	Quito				University of California - Berkeley	Escherichia coli								PRJNA861272	SRP393067		SAMN30415977	SRS14727536	2022-08-20	2022-08-19	ESC_AB9377AA	Assembled	38	24076	5066508	Escherichia coli / Shigella;94.73%	446	61191	4.1	ESC_EC9389AA_AS	ESC_AB9377AA		10	ST10 Cplx	A
ESC_AB9419AA	UCBerkX23	SRR21143370;ILLUMINA;Paired;;SRX17155767;SRA	Companion Animal	Canine	Canis lupus familiaris; canine	2021				South America	Ecuador	Pichincha	Quito	Quito				University of California - Berkeley	Escherichia coli								PRJNA861272	SRP393067		SAMN30416426	SRS14727493	2022-08-20	2022-08-19	ESC_AB9419AA	Assembled	32	88453	4904788	Escherichia coli / Shigella;93.02%	154	69521	4.1	ESC_EC9431AA_AS	ESC_AB9419AA		10	ST10 Cplx	A
ESC_AB9490AA	UCBerktjj434	SRR21143441;ILLUMINA;Paired;;SRX17155696;SRA	Environment	ND/Others	environment	2021				South America	Ecuador	Pichincha	Quito	Quito				University of California - Berkeley	Escherichia coli								PRJNA861272	SRP393067		SAMN30416218	SRS14727423	2022-08-20	2022-08-19	ESC_AB9490AA	Assembled	373	110604	4967520	Escherichia coli / Shigella;95.16%	239	62887	4.1	ESC_EC9501AA_AS	ESC_AB9490AA		10	ST10 Cplx	A
ESC_AB9504AA	UCBerkRS1412	SRR21143454;ILLUMINA;Paired;;SRX17155682;SRA	Human	Human	Homo sapiens; human	2018				South America	Ecuador	Pichincha	Quito	Quito				University of California - Berkeley	Escherichia coli								PRJNA861272	SRP393067		SAMN30415862	SRS14727409	2022-08-20	2022-08-19	ESC_AB9504AA	Assembled	33	131769	4982092	Escherichia coli / Shigella;93.51%	181	25151	4.1	ESC_EC9515AA_AS	ESC_AB9504AA		10	ST10 Cplx	A
ESC_AB9511AA	UCBerktjj310	SRR21143461;ILLUMINA;Paired;;SRX17155675;SRA	Environment	ND/Others	environment	2021				South America	Ecuador	Pichincha	Quito	Quito				University of California - Berkeley	Escherichia coli								PRJNA861272	SRP393067		SAMN30416171	SRS14727402	2022-08-20	2022-08-19	ESC_AB9511AA	Assembled	410	80552	5042030	Escherichia coli / Shigella;94.04%	226	27342	4.1	ESC_EC9522AA_AS	ESC_AB9511AA		10	ST10 Cplx	A
ESC_AB9515AA	UCBerkRS1411	SRR21143465;ILLUMINA;Paired;;SRX17155671;SRA	Human	Human	Homo sapiens; human	2018				South America	Ecuador	Pichincha	Quito	Quito				University of California - Berkeley	Escherichia coli								PRJNA861272	SRP393067		SAMN30415861	SRS14727398	2022-08-20	2022-08-19	ESC_AB9515AA	Assembled	25	74604	4957896	Escherichia coli / Shigella;98.26%	227	48033	4.1	ESC_EC9526AA_AS	ESC_AB9515AA		10	ST10 Cplx	A
ESC_AB9534AA	UCBerkTT7	SRR21143484;ILLUMINA;Paired;;SRX17155652;SRA	Human	Human	Homo sapiens; human	2021				South America	Ecuador	Pichincha	Quito	Quito				University of California - Berkeley	Escherichia coli								PRJNA861272	SRP393067		SAMN30416349	SRS14727379	2022-08-20	2022-08-19	ESC_AB9534AA	Assembled	137	60727	4851441	Escherichia coli / Shigella;96.8%	238	56668	4.1	ESC_EC9562AA_AS	ESC_AB9534AA		10	ST10 Cplx	A
ESC_AB9546AA	UCBerkTT18	SRR21143496;ILLUMINA;Paired;;SRX17155640;SRA	Livestock	Swine	swine	2021				South America	Ecuador	Pichincha	Quito	Quito				University of California - Berkeley	Escherichia coli								PRJNA861272	SRP393067		SAMN30416338	SRS14727367	2022-08-20	2022-08-19	ESC_AB9546AA	Assembled	104	49623	5018113	Escherichia coli / Shigella;96.93%	293	68843	4.1	ESC_EC9574AA_AS	ESC_AB9546AA		10	ST10 Cplx	A
ESC_AB9561AA	UCBerktjj506	SRR21143511;ILLUMINA;Paired;;SRX17155625;SRA	Environment	ND/Others	environment	2021				South America	Ecuador	Pichincha	Quito	Quito				University of California - Berkeley	Escherichia coli								PRJNA861272	SRP393067		SAMN30416268	SRS14727352	2022-08-20	2022-08-19	ESC_AB9561AA	Assembled	434	136838	4739729	Escherichia coli / Shigella;94.8%	97	25849	4.1	ESC_EC9589AA_AS	ESC_AB9561AA		10	ST10 Cplx	A
ESC_AB9572AA	UCBerktjj495	SRR21143522;ILLUMINA;Paired;;SRX17155614;SRA	Environment	ND/Others	environment	2021				South America	Ecuador	Pichincha	Quito	Quito				University of California - Berkeley	Escherichia coli								PRJNA861272	SRP393067		SAMN30416258	SRS14727341	2022-08-20	2022-08-19	ESC_AB9572AA	Assembled	469	106548	4796728	Escherichia coli / Shigella;93.17%	170	38643	4.1	ESC_EC9600AA_AS	ESC_AB9572AA		10	ST10 Cplx	A
ESC_AB9577AA	UCBerktjj491	SRR21143527;ILLUMINA;Paired;;SRX17155609;SRA	Environment	ND/Others	environment	2021				South America	Ecuador	Pichincha	Quito	Quito				University of California - Berkeley	Escherichia coli								PRJNA861272	SRP393067		SAMN30416254	SRS14727336	2022-08-20	2022-08-19	ESC_AB9577AA	Assembled	356	111865	4972732	Escherichia coli / Shigella;94.6%	155	36044	4.1	ESC_EC9605AA_AS	ESC_AB9577AA		10	ST10 Cplx	A
ESC_AB9582AA	UCBerktjj485	SRR21143532;ILLUMINA;Paired;;SRX17155604;SRA	Environment	ND/Others	environment	2021				South America	Ecuador	Pichincha	Quito	Quito				University of California - Berkeley	Escherichia coli								PRJNA861272	SRP393067		SAMN30416249	SRS14727331	2022-08-20	2022-08-19	ESC_AB9582AA	Assembled	455	70846	4732685	Escherichia coli / Shigella;97.12%	201	32925	4.1	ESC_EC9610AA_AS	ESC_AB9582AA		10	ST10 Cplx	A
ESC_AB9602AA	UCBerkRS2561	SRR21143552;ILLUMINA;Paired;;SRX17155584;SRA	Environment	ND/Others	environment	2021				South America	Ecuador	Pichincha	Quito	Quito				University of California - Berkeley	Escherichia coli								PRJNA861272	SRP393067		SAMN30416061	SRS14727311	2022-08-20	2022-08-19	ESC_AB9602AA	Assembled	42	140996	5128196	Escherichia coli / Shigella;91.53%	176	28399	4.1	ESC_EC9630AA_AS	ESC_AB9602AA		10	ST10 Cplx	A
ESC_AB9603AA	UCBerkRS2560	SRR21143553;ILLUMINA;Paired;;SRX17155583;SRA	Environment	ND/Others	environment	2021				South America	Ecuador	Pichincha	Quito	Quito				University of California - Berkeley	Escherichia coli								PRJNA861272	SRP393067		SAMN30416060	SRS14727310	2022-08-20	2022-08-19	ESC_AB9603AA	Assembled	44	134436	5128605	Escherichia coli / Shigella;91.26%	175	31340	4.1	ESC_EC9631AA_AS	ESC_AB9603AA		10	ST10 Cplx	A
ESC_AB9626AA	UCBerkRS2510	SRR21143576;ILLUMINA;Paired;;SRX17155560;SRA	Environment	ND/Others	environment	2021				South America	Ecuador	Pichincha	Quito	Quito				University of California - Berkeley	Escherichia coli								PRJNA861272	SRP393067		SAMN30416011	SRS14727287	2022-08-20	2022-08-19	ESC_AB9626AA	Assembled	35	63089	5019668	Escherichia coli / Shigella;96.49%	244	77367	4.1	ESC_EC9654AA_AS	ESC_AB9626AA		10	ST10 Cplx	A
ESC_AB9631AA	UCBerkRS2506	SRR21143581;ILLUMINA;Paired;;SRX17155555;SRA	Environment	ND/Others	environment	2021				South America	Ecuador	Pichincha	Quito	Quito				University of California - Berkeley	Escherichia coli								PRJNA861272	SRP393067		SAMN30416007	SRS14727282	2022-08-20	2022-08-19	ESC_AB9631AA	Assembled	39	48090	4917204	Escherichia coli / Shigella;98.36%	216	27009	4.1	ESC_EC9659AA_AS	ESC_AB9631AA		10	ST10 Cplx	A
ESC_AB9760AA	UCBerkQ2	SRR21142061;ILLUMINA;Paired;;SRX17154554;SRA	Human	Human	Homo sapiens; human	2021				South America	Ecuador	Pichincha	Quito	Quito				University of California - Berkeley	Escherichia coli								PRJNA861272	SRP393067		SAMN30414480	SRS14726303	2022-08-20	2022-08-19	ESC_AB9760AA	Assembled	136	73335	4840667	Escherichia coli / Shigella;99.3%	183	48296	4.1	ESC_EC9788AA_AS	ESC_AB9760AA		10	ST10 Cplx	A
ESC_AB9769AA	UCBerkPP8	SRR21142070;ILLUMINA;Paired;;SRX17154545;SRA	Poultry	Poultry	Gallus gallus; avian	2021				South America	Ecuador	Pichincha	Quito	Quito				University of California - Berkeley	Escherichia coli								PRJNA861272	SRP393067		SAMN30414472	SRS14726293	2022-08-20	2022-08-19	ESC_AB9769AA	Assembled	126	51526	5173565	Escherichia coli / Shigella;95.19%	332	42234	4.1	ESC_EC9797AA_AS	ESC_AB9769AA		10	ST10 Cplx	A
ESC_AB9784AA	UCBerkNN12	SRR21142085;ILLUMINA;Paired;;SRX17154530;SRA	Human	Human	Homo sapiens; human	2021				South America	Ecuador	Pichincha	Quito	Quito				University of California - Berkeley	Escherichia coli								PRJNA861272	SRP393067		SAMN30414372	SRS14726279	2022-08-20	2022-08-19	ESC_AB9784AA	Assembled	78	39431	5311840	Escherichia coli / Shigella;98.25%	369	88875	4.1	ESC_EC9814AA_AS	ESC_AB9784AA		10	ST10 Cplx	A
ESC_AB9790AA	UCBerkN8	SRR21142091;ILLUMINA;Paired;;SRX17154524;SRA	Livestock	Swine	swine	2021				South America	Ecuador	Pichincha	Quito	Quito				University of California - Berkeley	Escherichia coli								PRJNA861272	SRP393067		SAMN30414367	SRS14726273	2022-08-20	2022-08-19	ESC_AB9790AA	Assembled	112	39600	5014274	Escherichia coli / Shigella;94.37%	384	61785	4.1	ESC_EC9820AA_AS	ESC_AB9790AA		10	ST10 Cplx	A
ESC_AB9802AA	UCBerkN19	SRR21142103;ILLUMINA;Paired;;SRX17154512;SRA	Companion Animal	Canine	Canis lupus familiaris; canine	2021				South America	Ecuador	Pichincha	Quito	Quito				University of California - Berkeley	Escherichia coli								PRJNA861272	SRP393067		SAMN30414356	SRS14726261	2022-08-20	2022-08-19	ESC_AB9802AA	Assembled	118	56753	4928252	Escherichia coli / Shigella;94.03%	321	52637	4.1	ESC_EC9832AA_AS	ESC_AB9802AA		10	ST10 Cplx	A
ESC_AB9834AA	UCBerkK9	SRR21142135;ILLUMINA;Paired;;SRX17154480;SRA	Human	Human	Homo sapiens; human	2021				South America	Ecuador	Pichincha	Quito	Quito				University of California - Berkeley	Escherichia coli								PRJNA861272	SRP393067		SAMN30414240	SRS14726229	2022-08-20	2022-08-19	ESC_AB9834AA	Assembled	116	49381	4909595	Escherichia coli / Shigella;95.51%	301	41028	4.1	ESC_EC9864AA_AS	ESC_AB9834AA		10	ST10 Cplx	A
ESC_AB9835AA	UCBerkK8	SRR21142136;ILLUMINA;Paired;;SRX17154479;SRA	Human	Human	Homo sapiens; human	2021				South America	Ecuador	Pichincha	Quito	Quito				University of California - Berkeley	Escherichia coli								PRJNA861272	SRP393067		SAMN30414239	SRS14726228	2022-08-20	2022-08-19	ESC_AB9835AA	Assembled	142	65985	5346526	Escherichia coli / Shigella;94.95%	338	53781	4.1	ESC_EC9865AA_AS	ESC_AB9835AA		10	ST10 Cplx	A
ESC_AB9871AA	UCBerkHH14	SRR21142172;ILLUMINA;Paired;;SRX17154443;SRA	Wild Animal	Avian	goose	2021				South America	Ecuador	Pichincha	Quito	Quito				University of California - Berkeley	Escherichia coli								PRJNA861272	SRP393067		SAMN30414120	SRS14726192	2022-08-20	2022-08-19	ESC_AB9871AA	Assembled	152	96509	4624581	Escherichia coli / Shigella;96.16%	119	43792	4.1	ESC_EC9901AA_AS	ESC_AB9871AA		10	ST10 Cplx	A
ESC_AB9872AA	UCBerkHH13	SRR21142173;ILLUMINA;Paired;;SRX17154442;SRA	Poultry	Poultry	Gallus gallus; avian	2021				South America	Ecuador	Pichincha	Quito	Quito				University of California - Berkeley	Escherichia coli								PRJNA861272	SRP393067		SAMN30414119	SRS14726191	2022-08-20	2022-08-19	ESC_AB9872AA	Assembled	147	81699	5044804	Escherichia coli / Shigella;96.76%	294	55468	4.1	ESC_EC9902AA_AS	ESC_AB9872AA		10	ST10 Cplx	A
ESC_AB9875AA	UCBerkF8	SRR21142176;ILLUMINA;Paired;;SRX17154439;SRA	Human	Human	Homo sapiens; human	2021				South America	Ecuador	Pichincha	Quito	Quito				University of California - Berkeley	Escherichia coli								PRJNA861272	SRP393067		SAMN30414030	SRS14726188	2022-08-20	2022-08-19	ESC_AB9875AA	Assembled	106	91640	5027714	Escherichia coli / Shigella;96.32%	178	32989	4.1	ESC_EC9905AA_AS	ESC_AB9875AA		10	ST10 Cplx	A
ESC_AB9887AA	UCBerkF16	SRR21142188;ILLUMINA;Paired;;SRX17154427;SRA	Poultry	Poultry	Gallus gallus; avian	2021				South America	Ecuador	Pichincha	Quito	Quito				University of California - Berkeley	Escherichia coli								PRJNA861272	SRP393067		SAMN30414019	SRS14726176	2022-08-20	2022-08-19	ESC_AB9887AA	Assembled	96	76044	4729559	Escherichia coli / Shigella;92.58%	185	28704	4.1	ESC_EC9917AA_AS	ESC_AB9887AA		10	ST10 Cplx	A
ESC_AB9893AA	UCBerkF11	SRR21142194;ILLUMINA;Paired;;SRX17154421;SRA	Companion Animal	Canine	Canis lupus familiaris; canine	2021				South America	Ecuador	Pichincha	Quito	Quito				University of California - Berkeley	Escherichia coli								PRJNA861272	SRP393067		SAMN30414014	SRS14726170	2022-08-20	2022-08-19	ESC_AB9893AA	Assembled	123	91572	5041782	Escherichia coli / Shigella;95.53%	204	46202	4.1	ESC_EC9923AA_AS	ESC_AB9893AA		10	ST10 Cplx	A
ESC_AB9927AA	UCBerkRS1255	SRR21142229;ILLUMINA;Paired;;SRX17154386;SRA	Poultry	Poultry	Gallus gallus; avian	2018				South America	Ecuador	Pichincha	Quito	Quito				University of California - Berkeley	Escherichia coli								PRJNA861272	SRP393067		SAMN30414681	SRS14726135	2022-08-20	2022-08-19	ESC_AB9927AA	Assembled	26	67137	5045491	Escherichia coli / Shigella;94.72%	209	55066	4.1	ESC_EC9957AA_AS	ESC_AB9927AA		10	ST10 Cplx	A
ESC_AB9932AA	UCBerkRS1251	SRR21142234;ILLUMINA;Paired;;SRX17154381;SRA	Poultry	Poultry	Gallus gallus; avian	2018				South America	Ecuador	Pichincha	Quito	Quito				University of California - Berkeley	Escherichia coli								PRJNA861272	SRP393067		SAMN30414677	SRS14726130	2022-08-20	2022-08-19	ESC_AB9932AA	Assembled	29	105079	5048419	Escherichia coli / Shigella;94.41%	163	27826	4.1	ESC_EC9962AA_AS	ESC_AB9932AA		10	ST10 Cplx	A
ESC_BB0024AA	UCBerkRS1059	SRR21142326;ILLUMINA;Paired;;SRX17154289;SRA	Poultry	Poultry	Gallus gallus; avian	2018				South America	Ecuador	Pichincha	Quito	Quito				University of California - Berkeley	Escherichia coli								PRJNA861272	SRP393067		SAMN30414593	SRS14726038	2022-08-20	2022-08-19	ESC_BB0024AA	Assembled	31	94097	4787597	Escherichia coli / Shigella;94.03%	194	37590	4.1	ESC_FC0303AA_AS	ESC_BB0024AA		10	ST10 Cplx	A
ESC_BB0040AA	UCBerkRS1045	SRR21142342;ILLUMINA;Paired;;SRX17154273;SRA	Poultry	Poultry	Gallus gallus; avian	2018				South America	Ecuador	Pichincha	Quito	Quito				University of California - Berkeley	Escherichia coli								PRJNA861272	SRP393067		SAMN30414579	SRS14726022	2022-08-20	2022-08-19	ESC_BB0040AA	Assembled	48	133556	4930600	Escherichia coli / Shigella;92.23%	117	25135	4.1	ESC_FC0319AA_AS	ESC_BB0040AA		10	ST10 Cplx	A
ESC_BB0044AA	UCBerkPP18	SRR21142346;ILLUMINA;Paired;;SRX17154269;SRA	Human	Human	Homo sapiens; human	2021				South America	Ecuador	Pichincha	Quito	Quito				University of California - Berkeley	Escherichia coli								PRJNA861272	SRP393067		SAMN30414460	SRS14726018	2022-08-20	2022-08-19	ESC_BB0044AA	Assembled	158	76309	4629706	Escherichia coli / Shigella;99.25%	158	44475	4.1	ESC_FC0323AA_AS	ESC_BB0044AA		10	ST10 Cplx	A
ESC_BB0064AA	UCBerkP2	SRR21142366;ILLUMINA;Paired;;SRX17154249;SRA	Poultry	Poultry	Gallus gallus; avian	2021				South America	Ecuador	Pichincha	Quito	Quito				University of California - Berkeley	Escherichia coli								PRJNA861272	SRP393067		SAMN30414442	SRS14725998	2022-08-20	2022-08-19	ESC_BB0064AA	Assembled	114	57530	5051388	Escherichia coli / Shigella;94.03%	261	58624	4.1	ESC_FC0343AA_AS	ESC_BB0064AA		10	ST10 Cplx	A
ESC_BB0098AA	UCBerkMM10	SRR21141737;ILLUMINA;Paired;;SRX17154215;SRA	Companion Animal	Canine	Canis lupus familiaris; canine	2021				South America	Ecuador	Pichincha	Quito	Quito				University of California - Berkeley	Escherichia coli								PRJNA861272	SRP393067		SAMN30414325	SRS14725964	2022-08-20	2022-08-19	ESC_BB0098AA	Assembled	150	32762	4917708	Escherichia coli / Shigella;94.24%	397	66401	4.1	ESC_FC0377AA_AS	ESC_BB0098AA		10	ST10 Cplx	A
ESC_BB0099AA	UCBerkMM1	SRR21141738;ILLUMINA;Paired;;SRX17154214;SRA	Human	Human	Homo sapiens; human	2021				South America	Ecuador	Pichincha	Quito	Quito				University of California - Berkeley	Escherichia coli								PRJNA861272	SRP393067		SAMN30414324	SRS14725963	2022-08-20	2022-08-19	ESC_BB0099AA	Assembled	125	37504	4896048	Escherichia coli / Shigella;95.85%	308	42664	4.1	ESC_FC0378AA_AS	ESC_BB0099AA		10	ST10 Cplx	A
ESC_BB0100AA	UCBerkM7	SRR21141739;ILLUMINA;Paired;;SRX17154213;SRA	Human	Human	Homo sapiens; human	2021				South America	Ecuador	Pichincha	Quito	Quito				University of California - Berkeley	Escherichia coli								PRJNA861272	SRP393067		SAMN30414323	SRS14725962	2022-08-20	2022-08-19	ESC_BB0100AA	Assembled	126	100189	4771393	Escherichia coli / Shigella;99.1%	146	27790	4.1	ESC_FC0379AA_AS	ESC_BB0100AA		10	ST10 Cplx	A
ESC_BB0117AA	UCBerkJJ9	SRR21141756;ILLUMINA;Paired;;SRX17154196;SRA	Human	Human	Homo sapiens; human	2021				South America	Ecuador	Pichincha	Quito	Quito				University of California - Berkeley	Escherichia coli								PRJNA861272	SRP393067		SAMN30414221	SRS14725945	2022-08-20	2022-08-19	ESC_BB0117AA	Assembled	138	97030	4899934	Escherichia coli / Shigella;97.55%	154	40283	4.1	ESC_FC0396AA_AS	ESC_BB0117AA		10	ST10 Cplx	A
ESC_BB0119AA	UCBerkJJ7	SRR21141758;ILLUMINA;Paired;;SRX17154194;SRA	Human	Human	Homo sapiens; human	2021				South America	Ecuador	Pichincha	Quito	Quito				University of California - Berkeley	Escherichia coli								PRJNA861272	SRP393067		SAMN30414219	SRS14725943	2022-08-20	2022-08-19	ESC_BB0119AA	Assembled	130	96960	4923200	Escherichia coli / Shigella;94.89%	164	34393	4.1	ESC_FC0398AA_AS	ESC_BB0119AA		10	ST10 Cplx	A
ESC_BB0135AA	UCBerkJJ15	SRR21141774;ILLUMINA;Paired;;SRX17154178;SRA	Companion Animal	Canine	Canis lupus familiaris; canine	2021				South America	Ecuador	Pichincha	Quito	Quito				University of California - Berkeley	Escherichia coli								PRJNA861272	SRP393067		SAMN30414205	SRS14725927	2022-08-20	2022-08-19	ESC_BB0135AA	Assembled	147	89368	4923276	Escherichia coli / Shigella;93.04%	164	48781	4.1	ESC_FC0414AA_AS	ESC_BB0135AA		10	ST10 Cplx	A
ESC_BB0158AA	UCBerkH13	SRR21141797;ILLUMINA;Paired;;SRX17154155;SRA	Poultry	Poultry	Gallus gallus; avian	2021				South America	Ecuador	Pichincha	Quito	Quito				University of California - Berkeley	Escherichia coli								PRJNA861272	SRP393067		SAMN30414098	SRS14725905	2022-08-20	2022-08-19	ESC_BB0158AA	Assembled	151	97310	4804982	Escherichia coli / Shigella;98.27%	153	35825	4.1	ESC_FC0437AA_AS	ESC_BB0158AA		10	ST10 Cplx	A
ESC_BB0185AA	UCBerkE9	SRR21141824;ILLUMINA;Paired;;SRX17154128;SRA	Human	Human	Homo sapiens; human	2021				South America	Ecuador	Pichincha	Quito	Quito				University of California - Berkeley	Escherichia coli								PRJNA861272	SRP393067		SAMN30413988	SRS14725878	2022-08-20	2022-08-19	ESC_BB0185AA	Assembled	97	73467	5295647	Escherichia coli / Shigella;98.7%	414	50444	4.1	ESC_FC0464AA_AS	ESC_BB0185AA		10	ST10 Cplx	A
ESC_BB0186AA	UCBerkE8	SRR21141825;ILLUMINA;Paired;;SRX17154127;SRA	Human	Human	Homo sapiens; human	2021				South America	Ecuador	Pichincha	Quito	Quito				University of California - Berkeley	Escherichia coli								PRJNA861272	SRP393067		SAMN30413987	SRS14725876	2022-08-20	2022-08-19	ESC_BB0186AA	Assembled	1219	81972	4941013	Escherichia coli / Shigella;94.46%	257	42233	4.1	ESC_FC0465AA_AS	ESC_BB0186AA		10	ST10 Cplx	A
ESC_BB0217AA	UCBerkRS1320	SRR21141856;ILLUMINA;Paired;;SRX17154096;SRA	Poultry	Poultry	Gallus gallus; avian	2018				South America	Ecuador	Pichincha	Quito	Quito				University of California - Berkeley	Escherichia coli								PRJNA861272	SRP393067		SAMN30414737	SRS14725844	2022-08-20	2022-08-19	ESC_BB0217AA	Assembled	32	147652	4586262	Escherichia coli / Shigella;95.65%	96	24742	4.1	ESC_FC0496AA_AS	ESC_BB0217AA		10	ST10 Cplx	A
ESC_BB0226AA	UCBerkBB18	SRR21141865;ILLUMINA;Paired;;SRX17154087;SRA	Companion Animal	Canine	Canis lupus familiaris; canine	2021				South America	Ecuador	Pichincha	Quito	Quito				University of California - Berkeley	Escherichia coli								PRJNA861272	SRP393067		SAMN30413883	SRS14725835	2022-08-20	2022-08-19	ESC_BB0226AA	Assembled	140	96450	4810572	Escherichia coli / Shigella;92.47%	182	41108	4.1	ESC_FC0505AA_AS	ESC_BB0226AA		10	ST10 Cplx	A
ESC_BB0240AA	UCBerkRS1095	SRR21141879;ILLUMINA;Paired;;SRX17154073;SRA	Human	Human	Homo sapiens; human	2018				South America	Ecuador	Pichincha	Quito	Quito				University of California - Berkeley	Escherichia coli								PRJNA861272	SRP393067		SAMN30414629	SRS14725821	2022-08-20	2022-08-19	ESC_BB0240AA	Assembled	38	210588	4755177	Escherichia coli / Shigella;91.26%	119	29911	4.1	ESC_FC0519AA_AS	ESC_BB0240AA		10	ST10 Cplx	A
ESC_BB0242AA	UCBerkRS1094	SRR21141881;ILLUMINA;Paired;;SRX17154071;SRA	Human	Human	Homo sapiens; human	2018				South America	Ecuador	Pichincha	Quito	Quito				University of California - Berkeley	Escherichia coli								PRJNA861272	SRP393067		SAMN30414628	SRS14725820	2022-08-20	2022-08-19	ESC_BB0242AA	Assembled	37	214266	4771402	Escherichia coli / Shigella;91.12%	136	35674	4.1	ESC_FC0521AA_AS	ESC_BB0242AA		10	ST10 Cplx	A
ESC_BB0243AA	UCBerkRS1093	SRR21141882;ILLUMINA;Paired;;SRX17154070;SRA	Human	Human	Homo sapiens; human	2018				South America	Ecuador	Pichincha	Quito	Quito				University of California - Berkeley	Escherichia coli								PRJNA861272	SRP393067		SAMN30414627	SRS14725819	2022-08-20	2022-08-19	ESC_BB0243AA	Assembled	42	245131	4805183	Escherichia coli / Shigella;88.9%	89	15294	4.1	ESC_FC0522AA_AS	ESC_BB0243AA		10	ST10 Cplx	A
ESC_BB0266AA	UCBerkRS1044	SRR21141905;ILLUMINA;Paired;;SRX17154047;SRA	Poultry	Poultry	Gallus gallus; avian	2018				South America	Ecuador	Pichincha	Quito	Quito				University of California - Berkeley	Escherichia coli								PRJNA861272	SRP393067		SAMN30414578	SRS14725796	2022-08-20	2022-08-19	ESC_BB0266AA	Assembled	33	125747	4918969	Escherichia coli / Shigella;93.49%	166	39367	4.1	ESC_FC0545AA_AS	ESC_BB0266AA		10	ST10 Cplx	A
ESC_BB0267AA	UCBerkRS1043	SRR21141906;ILLUMINA;Paired;;SRX17154046;SRA	Poultry	Poultry	Gallus gallus; avian	2018				South America	Ecuador	Pichincha	Quito	Quito				University of California - Berkeley	Escherichia coli								PRJNA861272	SRP393067		SAMN30414577	SRS14725794	2022-08-20	2022-08-19	ESC_BB0267AA	Assembled	37	127255	4748577	Escherichia coli / Shigella;94.33%	165	27759	4.1	ESC_FC0546AA_AS	ESC_BB0267AA		10	ST10 Cplx	A
ESC_BB0292AA	UCBerkRR9	SRR21141931;ILLUMINA;Paired;;SRX17154021;SRA	Poultry	Poultry	Gallus gallus; avian	2021				South America	Ecuador	Pichincha	Quito	Quito				University of California - Berkeley	Escherichia coli								PRJNA861272	SRP393067		SAMN30414554	SRS14725770	2022-08-20	2022-08-19	ESC_BB0292AA	Assembled	128	72907	4962325	Escherichia coli / Shigella;97.48%	207	49846	4.1	ESC_FC0581AA_AS	ESC_BB0292AA		10	ST10 Cplx	A
ESC_BB0293AA	UCBerkRR8	SRR21141932;ILLUMINA;Paired;;SRX17154020;SRA	Companion Animal	Canine	Canis lupus familiaris; canine	2021				South America	Ecuador	Pichincha	Quito	Quito				University of California - Berkeley	Escherichia coli								PRJNA861272	SRP393067		SAMN30414553	SRS14725769	2022-08-20	2022-08-19	ESC_BB0293AA	Assembled	106	50311	5323265	Escherichia coli / Shigella;95.8%	358	63394	4.1	ESC_FC0582AA_AS	ESC_BB0293AA		10	ST10 Cplx	A
ESC_BB0328AA	UCBerkP1	SRR21141968;ILLUMINA;Paired;;SRX17153984;SRA	Human	Human	Homo sapiens; human	2021				South America	Ecuador	Pichincha	Quito	Quito				University of California - Berkeley	Escherichia coli								PRJNA861272	SRP393067		SAMN30414434	SRS14725733	2022-08-20	2022-08-19	ESC_BB0328AA	Assembled	124	79087	5060503	Escherichia coli / Shigella;96.1%	184	70291	4.1	ESC_FC0617AA_AS	ESC_BB0328AA		10	ST10 Cplx	A
ESC_BB0349AA	UCBerkOO13	SRR21141989;ILLUMINA;Paired;;SRX17153963;SRA	Companion Animal	Canine	Canis lupus familiaris; canine	2021				South America	Ecuador	Pichincha	Quito	Quito				University of California - Berkeley	Escherichia coli								PRJNA861272	SRP393067		SAMN30414415	SRS14725711	2022-08-20	2022-08-19	ESC_BB0349AA	Assembled	83	31271	5331250	Escherichia coli / Shigella;95.54%	498	76538	4.1	ESC_FC0638AA_AS	ESC_BB0349AA		10	ST10 Cplx	A
ESC_BB0355AA	UCBerkO7	SRR21141995;ILLUMINA;Paired;;SRX17153957;SRA	Human	Human	Homo sapiens; human	2021				South America	Ecuador	Pichincha	Quito	Quito				University of California - Berkeley	Escherichia coli								PRJNA861272	SRP393067		SAMN30414409	SRS14725706	2022-08-20	2022-08-19	ESC_BB0355AA	Assembled	134	90538	4860493	Escherichia coli / Shigella;96.97%	180	33730	4.1	ESC_FC0644AA_AS	ESC_BB0355AA		10	ST10 Cplx	A
ESC_BB0357AA	UCBerkO6	SRR21141997;ILLUMINA;Paired;;SRX17153955;SRA	Human	Human	Homo sapiens; human	2021				South America	Ecuador	Pichincha	Quito	Quito				University of California - Berkeley	Escherichia coli								PRJNA861272	SRP393067		SAMN30414408	SRS14725704	2022-08-20	2022-08-19	ESC_BB0357AA	Assembled	136	97092	4857396	Escherichia coli / Shigella;97.61%	163	36675	4.1	ESC_FC0646AA_AS	ESC_BB0357AA		10	ST10 Cplx	A
ESC_BB0377AA	UCBerkLL7	SRR21142017;ILLUMINA;Paired;;SRX17153935;SRA	Human	Human	Homo sapiens; human	2021				South America	Ecuador	Pichincha	Quito	Quito				University of California - Berkeley	Escherichia coli								PRJNA861272	SRP393067		SAMN30414303	SRS14725685	2022-08-20	2022-08-19	ESC_BB0377AA	Assembled	108	47849	5086232	Escherichia coli / Shigella;96.22%	273	77839	4.1	ESC_FC0666AA_AS	ESC_BB0377AA		10	ST10 Cplx	A
ESC_BB0382AA	UCBerkAA18	SRR21142022;ILLUMINA;Paired;;SRX17153930;SRA	Companion Animal	Canine	Canis lupus familiaris; canine	2021				South America	Ecuador	Pichincha	Quito	Quito				University of California - Berkeley	Escherichia coli								PRJNA861272	SRP393067		SAMN30413840	SRS14725679	2022-08-20	2022-08-19	ESC_BB0382AA	Assembled	136	136745	4929649	Escherichia coli / Shigella;96.01%	123	38239	4.1	ESC_FC0671AA_AS	ESC_BB0382AA		10	ST10 Cplx	A
ESC_BB0387AA	UCBerkLL2	SRR21142027;ILLUMINA;Paired;;SRX17153925;SRA	Companion Animal	Canine	Canis lupus familiaris; canine	2021				South America	Ecuador	Pichincha	Quito	Quito				University of California - Berkeley	Escherichia coli								PRJNA861272	SRP393067		SAMN30414294	SRS14725673	2022-08-20	2022-08-19	ESC_BB0387AA	Assembled	121	52164	4948439	Escherichia coli / Shigella;96.76%	289	67679	4.1	ESC_FC0676AA_AS	ESC_BB0387AA		10	ST10 Cplx	A
ESC_BB0392AA	UCBerkJJ13	SRR21142032;ILLUMINA;Paired;;SRX17153920;SRA	Poultry	Poultry	Gallus gallus; avian	2021				South America	Ecuador	Pichincha	Quito	Quito				University of California - Berkeley	Escherichia coli								PRJNA861272	SRP393067		SAMN30414203	SRS14725669	2022-08-20	2022-08-19	ESC_BB0392AA	Assembled	159	95179	5001336	Escherichia coli / Shigella;94.11%	188	61012	4.1	ESC_FC0681AA_AS	ESC_BB0392AA		10	ST10 Cplx	A
ESC_BB0395AA	UCBerkJJ1	SRR21142036;ILLUMINA;Paired;;SRX17153916;SRA	Human	Human	Homo sapiens; human	2021				South America	Ecuador	Pichincha	Quito	Quito				University of California - Berkeley	Escherichia coli								PRJNA861272	SRP393067		SAMN30414199	SRS14725664	2022-08-20	2022-08-19	ESC_BB0395AA	Assembled	92	36965	5375112	Escherichia coli / Shigella;95.34%	386	76876	4.1	ESC_FC0684AA_AS	ESC_BB0395AA		10	ST10 Cplx	A
ESC_BB0406AA	UCBerkJ21	SRR21142047;ILLUMINA;Paired;;SRX17153905;SRA	Companion Animal	Canine	Canis lupus familiaris; canine	2021				South America	Ecuador	Pichincha	Quito	Quito				University of California - Berkeley	Escherichia coli								PRJNA861272	SRP393067		SAMN30414189	SRS14725655	2022-08-20	2022-08-19	ESC_BB0406AA	Assembled	125	71039	5098108	Escherichia coli / Shigella;95.2%	211	47852	4.1	ESC_FC0695AA_AS	ESC_BB0406AA		10	ST10 Cplx	A
ESC_BB0419AA	UCBerkA7	SRR21141388;ILLUMINA;Paired;;SRX17153892;SRA	Livestock	Swine	swine	2021				South America	Ecuador	Pichincha	Quito	Quito				University of California - Berkeley	Escherichia coli								PRJNA861272	SRP393067		SAMN30413828	SRS14725641	2022-08-20	2022-08-19	ESC_BB0419AA	Assembled	90	52938	5004054	Escherichia coli / Shigella;93.36%	289	64130	4.1	ESC_FC0708AA_AS	ESC_BB0419AA		10	ST10 Cplx	A
ESC_BB0431AA	UCBerkGG19	SRR21141400;ILLUMINA;Paired;;SRX17153880;SRA	Human	Human	Homo sapiens; human	2021				South America	Ecuador	Pichincha	Quito	Quito				University of California - Berkeley	Escherichia coli								PRJNA861272	SRP393067		SAMN30414081	SRS14725629	2022-08-20	2022-08-19	ESC_BB0431AA	Assembled	110	134790	4908550	Escherichia coli / Shigella;95.0%	158	24091	4.1	ESC_FC0720AA_AS	ESC_BB0431AA		10	ST10 Cplx	A
ESC_BB0468AA	UCBerkDD19	SRR21141437;ILLUMINA;Paired;;SRX17153843;SRA	Human	Human	Homo sapiens; human	2021				South America	Ecuador	Pichincha	Quito	Quito				University of California - Berkeley	Escherichia coli								PRJNA861272	SRP393067		SAMN30413961	SRS14725592	2022-08-20	2022-08-19	ESC_BB0468AA	Assembled	131	91712	5330969	Escherichia coli / Shigella;95.88%	248	64089	4.1	ESC_FC0757AA_AS	ESC_BB0468AA		10	ST10 Cplx	A
ESC_BB0523AA	UCBerkR13	SRR21141492;ILLUMINA;Paired;;SRX17153788;SRA	Livestock	Bovine	Bos taurus; bovine	2021				South America	Ecuador	Pichincha	Quito	Quito				University of California - Berkeley	Escherichia coli								PRJNA861272	SRP393067		SAMN30414517	SRS14725537	2022-08-20	2022-08-19	ESC_BB0523AA	Assembled	130	134429	4961843	Escherichia coli / Shigella;92.94%	125	30910	4.1	ESC_FC0814AA_AS	ESC_BB0523AA		10	ST10 Cplx	A
ESC_BB0525AA	UCBerkR11	SRR21141494;ILLUMINA;Paired;;SRX17153786;SRA	Companion Animal	Canine	Canis lupus familiaris; canine	2021				South America	Ecuador	Pichincha	Quito	Quito				University of California - Berkeley	Escherichia coli								PRJNA861272	SRP393067		SAMN30414515	SRS14725536	2022-08-20	2022-08-19	ESC_BB0525AA	Assembled	157	125635	5245401	Escherichia coli / Shigella;91.93%	177	27975	4.1	ESC_FC0816AA_AS	ESC_BB0525AA		10	ST10 Cplx	A
ESC_BB0526AA	UCBerkR10	SRR21141495;ILLUMINA;Paired;;SRX17153785;SRA	Human	Human	Homo sapiens; human	2021				South America	Ecuador	Pichincha	Quito	Quito				University of California - Berkeley	Escherichia coli								PRJNA861272	SRP393067		SAMN30414514	SRS14725534	2022-08-20	2022-08-19	ESC_BB0526AA	Assembled	113	41490	5598167	Escherichia coli / Shigella;97.92%	626	78981	4.1	ESC_FC0817AA_AS	ESC_BB0526AA		10	ST10 Cplx	A
ESC_BB0555AA	UCBerkO2	SRR21141524;ILLUMINA;Paired;;SRX17153756;SRA	Poultry	Poultry	Gallus gallus; avian	2021				South America	Ecuador	Pichincha	Quito	Quito				University of California - Berkeley	Escherichia coli								PRJNA861272	SRP393067		SAMN30414401	SRS14725505	2022-08-20	2022-08-19	ESC_BB0555AA	Assembled	89	33032	4971938	Escherichia coli / Shigella;96.89%	414	62583	4.1	ESC_FC0846AA_AS	ESC_BB0555AA		10	ST10 Cplx	A
ESC_BB0559AA	UCBerkO17	SRR21141528;ILLUMINA;Paired;;SRX17153752;SRA	Poultry	Poultry	Gallus gallus; avian	2021				South America	Ecuador	Pichincha	Quito	Quito				University of California - Berkeley	Escherichia coli								PRJNA861272	SRP393067		SAMN30414398	SRS14725502	2022-08-20	2022-08-19	ESC_BB0559AA	Assembled	104	56386	4980729	Escherichia coli / Shigella;95.08%	322	42662	4.1	ESC_FC0850AA_AS	ESC_BB0559AA		10	ST10 Cplx	A
ESC_BB0565AA	UCBerkO1	SRR21141534;ILLUMINA;Paired;;SRX17153746;SRA	Companion Animal	Canine	Canis lupus familiaris; canine	2021				South America	Ecuador	Pichincha	Quito	Quito				University of California - Berkeley	Escherichia coli								PRJNA861272	SRP393067		SAMN30414392	SRS14725494	2022-08-20	2022-08-19	ESC_BB0565AA	Assembled	105	36861	5214299	Escherichia coli / Shigella;96.16%	388	52350	4.1	ESC_FC0856AA_AS	ESC_BB0565AA		10	ST10 Cplx	A
ESC_BB0604AA	UCBerkL14	SRR21141575;ILLUMINA;Paired;;SRX17153705;SRA	Companion Animal	Canine	Canis lupus familiaris; canine	2021				South America	Ecuador	Pichincha	Quito	Quito				University of California - Berkeley	Escherichia coli								PRJNA861272	SRP393067		SAMN30414269	SRS14725454	2022-08-20	2022-08-19	ESC_BB0604AA	Assembled	116	96744	4980899	Escherichia coli / Shigella;98.08%	218	33397	4.1	ESC_FC0895AA_AS	ESC_BB0604AA		10	ST10 Cplx	A
ESC_BB0617AA	UCBerkII3	SRR21141588;ILLUMINA;Paired;;SRX17153692;SRA	Human	Human	Homo sapiens; human	2021				South America	Ecuador	Pichincha	Quito	Quito				University of California - Berkeley	Escherichia coli								PRJNA861272	SRP393067		SAMN30414171	SRS14725441	2022-08-20	2022-08-19	ESC_BB0617AA	Assembled	153	162927	4675371	Escherichia coli / Shigella;96.88%	79	17833	4.1	ESC_FC0908AA_AS	ESC_BB0617AA		10	ST10 Cplx	A
ESC_BB0644AA	UCBerkI18	SRR21141615;ILLUMINA;Paired;;SRX17153665;SRA	Human	Human	Homo sapiens; human	2021				South America	Ecuador	Pichincha	Quito	Quito				University of California - Berkeley	Escherichia coli								PRJNA861272	SRP393067		SAMN30414147	SRS14725415	2022-08-20	2022-08-19	ESC_BB0644AA	Assembled	134	62596	4832853	Escherichia coli / Shigella;98.12%	209	27316	4.1	ESC_FC0935AA_AS	ESC_BB0644AA		10	ST10 Cplx	A
ESC_BB0645AA	UCBerkG17	SRR21141616;ILLUMINA;Paired;;SRX17153664;SRA	Human	Human	Homo sapiens; human	2021				South America	Ecuador	Pichincha	Quito	Quito				University of California - Berkeley	Escherichia coli								PRJNA861272	SRP393067		SAMN30414059	SRS14725413	2022-08-20	2022-08-19	ESC_BB0645AA	Assembled	111	73668	4999886	Escherichia coli / Shigella;95.44%	225	40186	4.1	ESC_FC0936AA_AS	ESC_BB0645AA		10	ST10 Cplx	A
ESC_BB0676AA	UCBerkF9	SRR21141647;ILLUMINA;Paired;;SRX17153633;SRA	Human	Human	Homo sapiens; human	2021				South America	Ecuador	Pichincha	Quito	Quito				University of California - Berkeley	Escherichia coli								PRJNA861272	SRP393067		SAMN30414031	SRS14725382	2022-08-20	2022-08-19	ESC_BB0676AA	Assembled	103	56763	4879260	Escherichia coli / Shigella;96.18%	286	43802	4.1	ESC_FC0967AA_AS	ESC_BB0676AA		10	ST10 Cplx	A
ESC_BB0704AA	UCBerkCC16	SRR21141675;ILLUMINA;Paired;;SRX17153605;SRA	Human	Human	Homo sapiens; human	2021				South America	Ecuador	Pichincha	Quito	Quito				University of California - Berkeley	Escherichia coli								PRJNA861272	SRP393067		SAMN30413919	SRS14725354	2022-08-20	2022-08-19	ESC_BB0704AA	Assembled	146	81033	5244530	Escherichia coli / Shigella;95.07%	184	29296	4.1	ESC_FC0995AA_AS	ESC_BB0704AA		10	ST10 Cplx	A
ESC_BB0716AA	UCBerk50	SRR21141687;ILLUMINA;Paired;;SRX17153593;SRA	Human	Human	Homo sapiens; human	2021				South America	Ecuador	Pichincha	Quito	Quito				University of California - Berkeley	Escherichia coli								PRJNA861272	SRP393067		SAMN30413801	SRS14725342	2022-08-20	2022-08-19	ESC_BB0716AA	Assembled	134	67426	5403875	Escherichia coli / Shigella;95.62%	638	102445	4.1	ESC_FC1007AA_AS	ESC_BB0716AA		10	ST10 Cplx	A
ESC_BB0724AA	UCBerkC13	SRR21141695;ILLUMINA;Paired;;SRX17153585;SRA	Livestock	Swine	swine	2021				South America	Ecuador	Pichincha	Quito	Quito				University of California - Berkeley	Escherichia coli								PRJNA861272	SRP393067		SAMN30413901	SRS14725334	2022-08-20	2022-08-19	ESC_BB0724AA	Assembled	104	54739	4702753	Escherichia coli / Shigella;97.59%	193	34378	4.1	ESC_FC1015AA_AS	ESC_BB0724AA		10	ST10 Cplx	A
ESC_BB0732AA	UCBerkBB7	SRR21141703;ILLUMINA;Paired;;SRX17153577;SRA	Human	Human	Homo sapiens; human	2021				South America	Ecuador	Pichincha	Quito	Quito				University of California - Berkeley	Escherichia coli								PRJNA861272	SRP393067		SAMN30413894	SRS14725326	2022-08-20	2022-08-19	ESC_BB0732AA	Assembled	144	147689	4892344	Escherichia coli / Shigella;96.67%	127	30292	4.1	ESC_FC1023AA_AS	ESC_BB0732AA		10	ST10 Cplx	A
ESC_BB1221AA	LSI_142	traces-0doBMOE;ILLUMINA;Paired;;NA;Uploaded	Environment	Water/River	Rio Isinche	2020				South America	Ecuador			Latacunga				Gabriel Molina	Escherichia coli													2022-08-25	2022-08-25	ESC_BB1221AA	Assembled	145	130568	4949676	Escherichia coli / Shigella;100.0%	142	20327	4.1	ESC_EC9151AA_AS	ESC_BB1221AA		10	ST10 Cplx	A
ESC_BB1260AA	LSI-183	traces-0ZPgGSb;ILLUMINA;Paired;;NA;Uploaded	Environment	Water/River	Rio Isinche	2020				South America	Ecuador	Cotopaxi	Cantón Latacunga	Latacunga				Gabriel Molina	Escherichia coli													2022-08-25	2022-08-25	ESC_BB1260AA	Assembled	83	97887	5133832	Escherichia coli / Shigella;98.56%	212	34003	4.1	ESC_EC9190AA_AS	ESC_BB1260AA		10	ST10 Cplx	A
ESC_BB1704AA	EC254K	SRR21236067;ILLUMINA;Paired;;SRX17245561;SRA	Livestock	Swine	Sus scrofa domesticus; intestine	2020	1	15		South America	Peru							Universidad Nacional Mayor de San Marcos	Escherichia coli								PRJNA839166	SRP394012		SAMN28512386	SRS14810689	2022-08-29	2022-08-26	ESC_BB1704AA	Assembled	158	57704	4705527	Escherichia coli / Shigella;96.33%	201	80110	4.1	ESC_FC1634AA_AS	ESC_BB1704AA		10	ST10 Cplx	A
ESC_BB1705AA	EC248K	SRR21236068;ILLUMINA;Paired;;SRX17245560;SRA	Livestock	Swine	Sus scrofa domesticus; intestine	2020	1	15		South America	Peru							Universidad Nacional Mayor de San Marcos	Escherichia coli								PRJNA839166	SRP394012		SAMN28512385	SRS14810688	2022-08-29	2022-08-26	ESC_BB1705AA	Assembled	158	60040	4871270	Escherichia coli / Shigella;92.31%	184	66204	4.1	ESC_FC1635AA_AS	ESC_BB1705AA		10	ST10 Cplx	A
ESC_BB1706AA	EC237K	SRR21236069;ILLUMINA;Paired;;SRX17245559;SRA	Livestock	Swine	Sus scrofa domesticus; intestine	2020	1	15		South America	Peru							Universidad Nacional Mayor de San Marcos	Escherichia coli								PRJNA839166	SRP394012		SAMN28512383	SRS14810687	2022-08-29	2022-08-26	ESC_BB1706AA	Assembled	48	31228	4811588	Escherichia coli / Shigella;97.46%	316	66645	4.1	ESC_FC1636AA_AS	ESC_BB1706AA		10	ST10 Cplx	A
ESC_BB1708AA	EC206K	SRR21236071;ILLUMINA;Paired;;SRX17245557;SRA	Livestock	Swine	Sus scrofa domestica; intestine	2020	1	15		South America	Peru							Universidad Nacional Mayor de San Marcos	Escherichia coli								PRJNA839166	SRP394012		SAMN28512381	SRS14810685	2022-08-29	2022-08-26	ESC_BB1708AA	Assembled	83	39752	5043573	Escherichia coli / Shigella;93.93%	269	56904	4.1	ESC_FC1638AA_AS	ESC_BB1708AA		10	ST10 Cplx	A
ESC_CB1295AA	P044-E042	SRR21939824;ILLUMINA;Paired;;SRX17923862;SRA	Human	Human	Homo sapiens; Age: 36; female; stool sample	2012	9	20		South America	Peru	Cusco				-13.5188	-71.975	Washington University School of Medicine	Escherichia coli		O86:H2						PRJNA698223	SRP304988		SAMN31327315	SRS15441730	2022-10-24	2022-10-24	ESC_CB1295AA	Assembled	276	127499	5153090	Escherichia coli / Shigella;99.21%	199	80761	4.1	ESC_GC3071AA_AS	ESC_CB1295AA		10	ST10 Cplx	A
ESC_CB1297AA	P041-E039	SRR21939826;ILLUMINA;Paired;;SRX17923860;SRA	Human	Human	Homo sapiens; Age: 23; female; stool sample	2012	10	24		South America	Peru	Cusco				-13.5188	-71.975	Washington University School of Medicine	Escherichia coli		O162;O89:H9						PRJNA698223	SRP304988		SAMN31327313	SRS15441728	2022-10-24	2022-10-24	ESC_CB1297AA	Assembled	211	106278	4623373	Escherichia coli / Shigella;93.33%	159	36884	4.1	ESC_GC3073AA_AS	ESC_CB1297AA		10	ST10 Cplx	A
ESC_CB1299AA	P041-E038	SRR21939828;ILLUMINA;Paired;;SRX17923858;SRA	Human	Human	Homo sapiens; Age: 23; female; stool sample	2012	10	17		South America	Peru	Cusco				-13.5188	-71.975	Washington University School of Medicine	Escherichia coli		O19:H4						PRJNA698223	SRP304988		SAMN31327311	SRS15441726	2022-10-24	2022-10-24	ESC_CB1299AA	Assembled	404	104911	5211482	Escherichia coli / Shigella;98.58%	222	38422	4.1	ESC_GC3075AA_AS	ESC_CB1299AA		10	ST10 Cplx	A
ESC_CB1300AA	P041-E037	SRR21939829;ILLUMINA;Paired;;SRX17923857;SRA	Human	Human	Homo sapiens; Age: 23; female; stool sample	2012	10	11		South America	Peru	Cusco				-13.5188	-71.975	Washington University School of Medicine	Escherichia coli		O19:H4						PRJNA698223	SRP304988		SAMN31327310	SRS15441725	2022-10-24	2022-10-24	ESC_CB1300AA	Assembled	308	119172	5209077	Escherichia coli / Shigella;97.92%	211	68173	4.1	ESC_GC3076AA_AS	ESC_CB1300AA		10	ST10 Cplx	A
ESC_CB1301AA	P041-E036	SRR21939830;ILLUMINA;Paired;;SRX17923856;SRA	Human	Human	Homo sapiens; Age: 23; female; stool sample	2012	10	5		South America	Peru	Cusco				-13.5188	-71.975	Washington University School of Medicine	Escherichia coli		O19:H4						PRJNA698223	SRP304988		SAMN31327309	SRS15441724	2022-10-24	2022-10-24	ESC_CB1301AA	Assembled	142	120796	5198083	Escherichia coli / Shigella;98.5%	181	84837	4.1	ESC_GC3077AA_AS	ESC_CB1301AA		10	ST10 Cplx	A
ESC_CB1308AA	P421-E202	SRR21939837;ILLUMINA;Paired;;SRX17923849;SRA	Human	Human	Homo sapiens; Age: 22; female; stool sample	2015	9	2		South America	Peru	Cusco				-13.5188	-71.975	Washington University School of Medicine	Escherichia coli		O159:H4						PRJNA698223	SRP304988		SAMN31327466	SRS15441716	2022-10-24	2022-10-24	ESC_CB1308AA	Assembled	121	132208	4823950	Escherichia coli / Shigella;98.76%	122	15906	4.1	ESC_GC3084AA_AS	ESC_CB1308AA		10	ST10 Cplx	A
ESC_CB1317AA	P332-E192	SRR21939846;ILLUMINA;Paired;;SRX17923840;SRA	Human	Human	Homo sapiens; Age: 28; female; stool sample	2014	11	17		South America	Peru	Cusco				-13.5188	-71.975	Washington University School of Medicine	Escherichia coli		O127;O90:H21						PRJNA698223	SRP304988		SAMN31327456	SRS15441708	2022-10-24	2022-10-24	ESC_CB1317AA	Assembled	151	66721	5072497	Escherichia coli / Shigella;97.93%	302	89974	4.1	ESC_GC3093AA_AS	ESC_CB1317AA		10	ST10 Cplx	A
ESC_CB1326AA	P299-E182	SRR21939855;ILLUMINA;Paired;;SRX17923831;SRA	Human	Human	Homo sapiens; Age: 25; male; stool sample	2014	6	2		South America	Peru	Cusco				-13.5188	-71.975	Washington University School of Medicine	Escherichia coli		O38:H16						PRJNA698223	SRP304988		SAMN31327447	SRS15441699	2022-10-24	2022-10-24	ESC_CB1326AA	Assembled	232	187146	4875320	Escherichia coli / Shigella;98.46%	98	19379	4.1	ESC_GC3102AA_AS	ESC_CB1326AA		10	ST10 Cplx	A
ESC_CB1335AA	P282-E175	SRR21939864;ILLUMINA;Paired;;SRX17923822;SRA	Human	Human	Homo sapiens; Age: 21; male; stool sample	2014	5	20		South America	Peru	Cusco				-13.5188	-71.975	Washington University School of Medicine	Escherichia coli		O9:H9						PRJNA698223	SRP304988		SAMN31327440	SRS15441690	2022-10-24	2022-10-24	ESC_CB1335AA	Assembled	198	223030	4642592	Escherichia coli / Shigella;97.22%	90	11395	4.1	ESC_GC3111AA_AS	ESC_CB1335AA		10	ST10 Cplx	A
ESC_CB1338AA	P035-E019	SRR21939867;ILLUMINA;Paired;;SRX17923819;SRA	Human	Human	Homo sapiens; Age: 31; male; stool sample	2012	9	3		South America	Peru	Cusco				-13.5188	-71.975	Washington University School of Medicine	Escherichia coli		O11:H4						PRJNA698223	SRP304988		SAMN31327294	SRS15441687	2022-10-24	2022-10-24	ESC_CB1338AA	Assembled	230	103714	5161621	Escherichia coli / Shigella;98.71%	212	34878	4.1	ESC_GC3114AA_AS	ESC_CB1338AA		10	ST10 Cplx	A
ESC_CB1344AA	P329-E190	SRR21939873;ILLUMINA;Paired;;SRX17923813;SRA	Human	Human	Homo sapiens; Age: 19; female; stool sample	2014	11	3		South America	Peru	Cusco				-13.5188	-71.975	Washington University School of Medicine	Escherichia coli		O159:H4						PRJNA698223	SRP304988		SAMN31327454	SRS15441681	2022-10-24	2022-10-24	ESC_CB1344AA	Assembled	325	169037	4715155	Escherichia coli / Shigella;100.0%	104	13885	4.1	ESC_GC3120AA_AS	ESC_CB1344AA		10	ST10 Cplx	A
ESC_CB1346AA	P247-E163	SRR21939875;ILLUMINA;Paired;;SRX17923811;SRA	Human	Human	Homo sapiens; Age: 27; female; stool sample	2014	1	21		South America	Peru	Cusco				-13.5188	-71.975	Washington University School of Medicine	Escherichia coli		O86:H2						PRJNA698223	SRP304988		SAMN31327428	SRS15441679	2022-10-24	2022-10-24	ESC_CB1346AA	Assembled	141	145349	4965684	Escherichia coli / Shigella;100.0%	100	127353	4.1	ESC_GC3122AA_AS	ESC_CB1346AA		10	ST10 Cplx	A
ESC_CB1347AA	P033-E018	SRR21939876;ILLUMINA;Paired;;SRX17923810;SRA	Human	Human	Homo sapiens; Age: 22; female; stool sample	2012	9	11		South America	Peru	Cusco				-13.5188	-71.975	Washington University School of Medicine	Escherichia coli		O69:H19						PRJNA698223	SRP304988		SAMN31327293	SRS15441678	2022-10-24	2022-10-24	ESC_CB1347AA	Assembled	173	108425	4808422	Escherichia coli / Shigella;97.68%	107	84140	4.1	ESC_GC3123AA_AS	ESC_CB1347AA		10	ST10 Cplx	A
ESC_CB1360AA	P090-E080	SRR21939889;ILLUMINA;Paired;;SRX17923797;SRA	Human	Human	Homo sapiens; Age: 23; male; stool sample	2013	2	15		South America	Peru	Cusco				-13.5188	-71.975	Washington University School of Medicine	Escherichia coli		H12						PRJNA698223	SRP304988		SAMN31327351	SRS15441665	2022-10-24	2022-10-24	ESC_CB1360AA	Assembled	238	147527	4848111	Escherichia coli / Shigella;96.72%	85	107220	4.1	ESC_GC3136AA_AS	ESC_CB1360AA		10	ST10 Cplx	A
ESC_CB1362AA	P005-E012	SRR21939891;ILLUMINA;Paired;;SRX17923795;SRA	Human	Human	Homo sapiens; Age: 24; female; stool sample	2012	9	26		South America	Peru	Cusco				-13.5188	-71.975	Washington University School of Medicine	Escherichia coli		O162;O89:H9						PRJNA698223	SRP304988		SAMN31327287	SRS15441663	2022-10-24	2022-10-24	ESC_CB1362AA	Assembled	249	132541	4630146	Escherichia coli / Shigella;95.96%	138	22042	4.1	ESC_GC3138AA_AS	ESC_CB1362AA		10	ST10 Cplx	A
ESC_CB1363AA	P128-E096	SRR21939892;ILLUMINA;Paired;;SRX17923794;SRA	Human	Human	Homo sapiens; Age: 19; female; stool sample	2013	5	17		South America	Peru	Cusco				-13.5188	-71.975	Washington University School of Medicine	Escherichia coli		O159:H4						PRJNA698223	SRP304988		SAMN31327367	SRS15441662	2022-10-24	2022-10-24	ESC_CB1363AA	Assembled	289	133392	4712202	Escherichia coli / Shigella;98.7%	112	52962	4.1	ESC_GC3139AA_AS	ESC_CB1363AA		10	ST10 Cplx	A
ESC_CB1370AA	P103-E089	SRR21939899;ILLUMINA;Paired;;SRX17923787;SRA	Human	Human	Homo sapiens; Age: 27; female; stool sample	2013	4	5		South America	Peru	Cusco				-13.5188	-71.975	Washington University School of Medicine	Escherichia coli		O127:H16						PRJNA698223	SRP304988		SAMN31327360	SRS15441655	2022-10-24	2022-10-24	ESC_CB1370AA	Assembled	237	182792	4998275	Escherichia coli / Shigella;94.23%	160	91363	4.1	ESC_GC3146AA_AS	ESC_CB1370AA		10	ST10 Cplx	A
ESC_CB1373AA	P239-E159	SRR21939902;ILLUMINA;Paired;;SRX17923784;SRA	Human	Human	Homo sapiens; Age: 26; female; stool sample	2014	1	23		South America	Peru	Cusco				-13.5188	-71.975	Washington University School of Medicine	Escherichia coli		O127:H40						PRJNA698223	SRP304988		SAMN31327424	SRS15441652	2022-10-24	2022-10-24	ESC_CB1373AA	Assembled	158	190214	4824772	Escherichia coli / Shigella;98.39%	92	78125	4.1	ESC_GC3149AA_AS	ESC_CB1373AA		10	ST10 Cplx	A
ESC_CB1382AA	P217-E138	SRR21939911;ILLUMINA;Paired;;SRX17923775;SRA	Human	Human	Homo sapiens; Age: 18; female; stool sample	2013	9	26		South America	Peru	Cusco				-13.5188	-71.975	Washington University School of Medicine	Escherichia coli		O160:H4						PRJNA698223	SRP304988		SAMN31327405	SRS15441643	2022-10-24	2022-10-24	ESC_CB1382AA	Assembled	110	152579	5053424	Escherichia coli / Shigella;97.12%	150	18634	4.1	ESC_GC3158AA_AS	ESC_CB1382AA		10	ST10 Cplx	A
ESC_CB1383AA	P234-E156	SRR21939912;ILLUMINA;Paired;;SRX17923774;SRA	Human	Human	Homo sapiens; Age: 18; male; stool sample	2013	12	10		South America	Peru	Cusco				-13.5188	-71.975	Washington University School of Medicine	Escherichia coli		O168:H4						PRJNA698223	SRP304988		SAMN31327421	SRS15441642	2022-10-24	2022-10-24	ESC_CB1383AA	Assembled	97	145407	4913291	Escherichia coli / Shigella;98.73%	138	32709	4.1	ESC_GC3159AA_AS	ESC_CB1383AA		10	ST10 Cplx	A
ESC_CB1385AA	P231-E154	SRR21939914;ILLUMINA;Paired;;SRX17923772;SRA	Human	Human	Homo sapiens; Age: 22; male; stool sample	2014	1	4		South America	Peru	Cusco				-13.5188	-71.975	Washington University School of Medicine	Escherichia coli		O19:H4						PRJNA698223	SRP304988		SAMN31327419	SRS15441640	2022-10-24	2022-10-24	ESC_CB1385AA	Assembled	144	119152	5255163	Escherichia coli / Shigella;95.95%	184	145453	4.1	ESC_GC3161AA_AS	ESC_CB1385AA		10	ST10 Cplx	A
ESC_CB1390AA	P002-E001	SRR21939919;ILLUMINA;Paired;;SRX17923767;SRA	Human	Human	Homo sapiens; Age: 22; male; stool sample	2012	7	12		South America	Peru	Cusco				-13.5188	-71.975	Washington University School of Medicine	Escherichia coli		H30						PRJNA698223	SRP304988		SAMN31327278	SRS15441635	2022-10-24	2022-10-24	ESC_CB1390AA	Assembled	121	130686	4837800	Escherichia coli / Shigella;98.38%	82	12575	4.1	ESC_GC3166AA_AS	ESC_CB1390AA		10	ST10 Cplx	A
ESC_CB1394AA	P209-E133	SRR21939923;ILLUMINA;Paired;;SRX17923763;SRA	Human	Human	Homo sapiens; Age: 20; female; stool sample	2013	12	11		South America	Peru	Cusco				-13.5188	-71.975	Washington University School of Medicine	Escherichia coli		H16						PRJNA698223	SRP304988		SAMN31327401	SRS15441631	2022-10-24	2022-10-24	ESC_CB1394AA	Assembled	386	109690	5178167	Escherichia coli / Shigella;95.87%	163	28182	4.1	ESC_GC3170AA_AS	ESC_CB1394AA		10	ST10 Cplx	A
ESC_CB1401AA	P005-E011	SRR21939930;ILLUMINA;Paired;;SRX17923756;SRA	Human	Human	Homo sapiens; Age: 24; female; stool sample	2012	8	21		South America	Peru	Cusco				-13.5188	-71.975	Washington University School of Medicine	Escherichia coli		O11:H4						PRJNA698223	SRP304988		SAMN31327286	SRS15441624	2022-10-24	2022-10-24	ESC_CB1401AA	Assembled	82	92362	5176130	Escherichia coli / Shigella;97.3%	193	34167	4.1	ESC_GC3177AA_AS	ESC_CB1401AA		10	ST10 Cplx	A
ESC_CB1413AA	P074-E063	SRR21939942;ILLUMINA;Paired;;SRX17923744;SRA	Human	Human	Homo sapiens; Age: 65; male; stool sample	2012	12	16		South America	Peru	Cusco				-13.5188	-71.975	Washington University School of Medicine	Escherichia coli		O11:H4						PRJNA698223	SRP304988		SAMN31327335	SRS15441612	2022-10-24	2022-10-24	ESC_CB1413AA	Assembled	95	107378	5242106	Escherichia coli / Shigella;96.87%	228	52219	4.1	ESC_GC3189AA_AS	ESC_CB1413AA		10	ST10 Cplx	A
ESC_CB1417AA	P086-E077	SRR21939946;ILLUMINA;Paired;;SRX17923740;SRA	Human	Human	Homo sapiens; Age: 22; female; stool sample	2013	2	1		South America	Peru	Cusco				-13.5188	-71.975	Washington University School of Medicine	Escherichia coli		O99:H33						PRJNA698223	SRP304988		SAMN31327348	SRS15441607	2022-10-24	2022-10-24	ESC_CB1417AA	Assembled	307	173016	4904043	Escherichia coli / Shigella;94.03%	78	15527	4.1	ESC_GC3193AA_AS	ESC_CB1417AA		10	ST10 Cplx	A
ESC_CB1424AA	P083-E074	SRR21939953;ILLUMINA;Paired;;SRX17923733;SRA	Human	Human	Homo sapiens; Age: 34; male; stool sample	2013	1	29		South America	Peru	Cusco				-13.5188	-71.975	Washington University School of Medicine	Escherichia coli		O19:H4						PRJNA698223	SRP304988		SAMN31327345	SRS15441601	2022-10-24	2022-10-24	ESC_CB1424AA	Assembled	50	117405	5244531	Escherichia coli / Shigella;95.62%	147	44963	4.1	ESC_GC3200AA_AS	ESC_CB1424AA		10	ST10 Cplx	A
ESC_CB1425AA	P083-E073	SRR21939954;ILLUMINA;Paired;;SRX17923732;SRA	Human	Human	Homo sapiens; Age: 34; male; stool sample	2013	1	22		South America	Peru	Cusco				-13.5188	-71.975	Washington University School of Medicine	Escherichia coli		O19:H4						PRJNA698223	SRP304988		SAMN31327344	SRS15441600	2022-10-24	2022-10-24	ESC_CB1425AA	Assembled	97	120682	5253824	Escherichia coli / Shigella;96.0%	180	52493	4.1	ESC_GC3201AA_AS	ESC_CB1425AA		10	ST10 Cplx	A
ESC_CB1429AA	P078-E067	SRR21939958;ILLUMINA;Paired;;SRX17923728;SRA	Human	Human	Homo sapiens; Age: 21; female; stool sample	2013	1	29		South America	Peru	Cusco				-13.5188	-71.975	Washington University School of Medicine	Escherichia coli		H30						PRJNA698223	SRP304988		SAMN31327340	SRS15441596	2022-10-24	2022-10-24	ESC_CB1429AA	Assembled	176	142028	5131746	Escherichia coli / Shigella;93.39%	144	41043	4.1	ESC_GC3205AA_AS	ESC_CB1429AA		10	ST10 Cplx	A
ESC_CB1430AA	P052-E050	SRR21939959;ILLUMINA;Paired;;SRX17923727;SRA	Human	Human	Homo sapiens; Age: 21; male; stool sample	2012	11	26		South America	Peru	Cusco				-13.5188	-71.975	Washington University School of Medicine	Escherichia coli		O8:H17						PRJNA698223	SRP304988		SAMN31327323	SRS15441595	2022-10-24	2022-10-24	ESC_CB1430AA	Assembled	697	142328	5050777	Escherichia coli / Shigella;98.27%	159	50236	4.1	ESC_GC3206AA_AS	ESC_CB1430AA		10	ST10 Cplx	A
ESC_CB1433AA	P037-E025	SRR21939962;ILLUMINA;Paired;;SRX17923724;SRA	Human	Human	Homo sapiens; Age: 18; male; stool sample	2012	10	26		South America	Peru	Cusco				-13.5188	-71.975	Washington University School of Medicine	Escherichia coli		O86:H2						PRJNA698223	SRP304988		SAMN31327300	SRS15441592	2022-10-24	2022-10-24	ESC_CB1433AA	Assembled	87	128448	5113218	Escherichia coli / Shigella;99.16%	171	94622	4.1	ESC_GC3209AA_AS	ESC_CB1433AA		10	ST10 Cplx	A
ESC_CB1441AA	P055-E054	SRR21939970;ILLUMINA;Paired;;SRX17923716;SRA	Human	Human	Homo sapiens; Age: 31; female; stool sample	2012	10	11		South America	Peru	Cusco				-13.5188	-71.975	Washington University School of Medicine	Escherichia coli		H27						PRJNA698223	SRP304988		SAMN31327327	SRS15441584	2022-10-24	2022-10-24	ESC_CB1441AA	Assembled	180	78608	5084832	Escherichia coli / Shigella;96.66%	203	107401	4.1	ESC_GC3217AA_AS	ESC_CB1441AA		10	ST10 Cplx	A
ESC_CB1442AA	P052-E053	SRR21939971;ILLUMINA;Paired;;SRX17923715;SRA	Human	Human	Homo sapiens; Age: 21; male; stool sample	2013	1	31		South America	Peru	Cusco				-13.5188	-71.975	Washington University School of Medicine	Escherichia coli		O19:H4						PRJNA698223	SRP304988		SAMN31327326	SRS15441583	2022-10-24	2022-10-24	ESC_CB1442AA	Assembled	220	119176	5345615	Escherichia coli / Shigella;96.06%	176	55864	4.1	ESC_GC3218AA_AS	ESC_CB1442AA		10	ST10 Cplx	A
ESC_CB1445AA	P041-E035	SRR21939974;ILLUMINA;Paired;;SRX17923712;SRA	Human	Human	Homo sapiens; Age: 23; female; stool sample	2012	9	20		South America	Peru	Cusco				-13.5188	-71.975	Washington University School of Medicine	Escherichia coli		O38:H16						PRJNA698223	SRP304988		SAMN31327308	SRS15441579	2022-10-24	2022-10-24	ESC_CB1445AA	Assembled	126	161314	4947721	Escherichia coli / Shigella;100.0%	110	29892	4.1	ESC_GC3221AA_AS	ESC_CB1445AA		10	ST10 Cplx	A
ESC_CB1446AA	P004-E005	SRR21939975;ILLUMINA;Paired;;SRX17923711;SRA	Human	Human	Homo sapiens; Age: 25; male; stool sample	2012	7	11		South America	Peru	Cusco				-13.5188	-71.975	Washington University School of Medicine	Escherichia coli		H30						PRJNA698223	SRP304988		SAMN31327281	SRS15441580	2022-10-24	2022-10-24	ESC_CB1446AA	Assembled	187	139448	4835863	Escherichia coli / Shigella;96.82%	78	10873	4.1	ESC_GC3222AA_AS	ESC_CB1446AA		10	ST10 Cplx	A
ESC_CB1453AA	P004-E006	SRR21939982;ILLUMINA;Paired;;SRX17923704;SRA	Human	Human	Homo sapiens; Age: 25; male; stool sample	2012	9	12		South America	Peru	Cusco				-13.5188	-71.975	Washington University School of Medicine	Escherichia coli		O162;O89;O9;O9:H9						PRJNA698223	SRP304988		SAMN31327282	SRS15441572	2022-10-24	2022-10-24	ESC_CB1453AA	Assembled	78	148855	4830885	Escherichia coli / Shigella;96.33%	128	24800	4.1	ESC_GC3229AA_AS	ESC_CB1453AA		10	ST10 Cplx	A
ESC_CB1454AA	P046-E045	SRR21939983;ILLUMINA;Paired;;SRX17923703;SRA	Human	Human	Homo sapiens; Age: 24; female; stool sample	2012	10	10		South America	Peru	Cusco				-13.5188	-71.975	Washington University School of Medicine	Escherichia coli		O13/O135;O13:H11						PRJNA698223	SRP304988		SAMN31327317	SRS15441570	2022-10-24	2022-10-24	ESC_CB1454AA	Assembled	302	71199	4951256	Escherichia coli / Shigella;97.44%	315	94637	4.1	ESC_GC3230AA_AS	ESC_CB1454AA		10	ST10 Cplx	A
ESC_CB1464AA	P020-E015	SRR21939993;ILLUMINA;Paired;;SRX17923693;SRA	Human	Human	Homo sapiens; Age: 28; male; stool sample	2012	8	15		South America	Peru	Cusco				-13.5188	-71.975	Washington University School of Medicine	Escherichia coli		O30:H4						PRJNA698223	SRP304988		SAMN31327290	SRS15441561	2022-10-24	2022-10-24	ESC_CB1464AA	Assembled	130	111470	5120072	Escherichia coli / Shigella;99.16%	179	22454	4.1	ESC_GC3240AA_AS	ESC_CB1464AA		10	ST10 Cplx	A
ESC_CB1467AA	P162-E115	SRR21939996;ILLUMINA;Paired;;SRX17923690;SRA	Human	Human	Homo sapiens; Age: 24; male; stool sample	2013	7	15		South America	Peru	Cusco				-13.5188	-71.975	Washington University School of Medicine	Escherichia coli		O21:H10						PRJNA698223	SRP304988		SAMN31327383	SRS15441559	2022-10-24	2022-10-24	ESC_CB1467AA	Assembled	164	176193	4894396	Escherichia coli / Shigella;98.42%	83	120469	4.1	ESC_GC3243AA_AS	ESC_CB1467AA		10	ST10 Cplx	A
ESC_CB1468AA	P162-E116	SRR21939997;ILLUMINA;Paired;;SRX17923689;SRA	Human	Human	Homo sapiens; Age: 24; male; stool sample	2013	7	17		South America	Peru	Cusco				-13.5188	-71.975	Washington University School of Medicine	Escherichia coli		O81:H4						PRJNA698223	SRP304988		SAMN31327384	SRS15441557	2022-10-24	2022-10-24	ESC_CB1468AA	Assembled	102	107624	4830115	Escherichia coli / Shigella;99.1%	151	64958	4.1	ESC_GC3244AA_AS	ESC_CB1468AA		10	ST10 Cplx	A
ESC_CB1472AA	P010-E014	SRR21940001;ILLUMINA;Paired;;SRX17923685;SRA	Human	Human	Homo sapiens; Age: 31; male; stool sample	2012	7	18		South America	Peru	Cusco				-13.5188	-71.975	Washington University School of Medicine	Escherichia coli		O70:H40						PRJNA698223	SRP304988		SAMN31327289	SRS15441553	2022-10-24	2022-10-24	ESC_CB1472AA	Assembled	153	147505	4710720	Escherichia coli / Shigella;97.44%	107	79141	4.1	ESC_GC3248AA_AS	ESC_CB1472AA		10	ST10 Cplx	A
ESC_CB1479AA	P194-E125	SRR21940008;ILLUMINA;Paired;;SRX17923678;SRA	Human	Human	Homo sapiens; Age: 48; male; stool sample	2013	8	22		South America	Peru	Cusco				-13.5188	-71.975	Washington University School of Medicine	Escherichia coli		O19:H4						PRJNA698223	SRP304988		SAMN31327394	SRS15441546	2022-10-24	2022-10-24	ESC_CB1479AA	Assembled	127	117454	5284924	Escherichia coli / Shigella;97.5%	163	62943	4.1	ESC_GC3255AA_AS	ESC_CB1479AA		10	ST10 Cplx	A
ESC_CB2606AA	DTU_2021_1002261_1_SI_COL_BOG_037	ERR10441468;ILLUMINA;Paired;;ERX9966996;SRA	Human	Human	Homo Sapiens; faeces	2020				South America	Colombia							Centre for Genomic Epidemiology, National Food Institute, Technical University of Denmark (DTU), Denmark	Escherichia coli								PRJEB56918	ERP141886		SAMEA111503941	ERS13616303	2022-11-01	2022-11-01	ESC_CB2606AA	Assembled	101	88772	5041230	Escherichia coli / Shigella;100.0%	224	5833	5	ESC_HC1021AA_AS	ESC_CB2606AA		10	ST10 Cplx	A
ESC_ZA7972AA	U2130eb	SRR19062213;ILLUMINA;Paired;;SRX15133479;SRA	Livestock	Swine	Mesenteric nodes (Sus scrofa domesticus)	2019	3				Ecuador	Pichincha	Quito	Quito				PulseNet Next Generation Subtyping Methods Unit	Escherichia coli								PRJNA415804	SRP225933		SAMN28175132	SRS12955683	2022-06-11	2022-05-10	ESC_ZA7972AA	Assembled	111	192938	5363565	Escherichia coli / Shigella;92.94%	167	21778	4.1	ESC_DC6068AA_AS	ESC_ZA7972AA		12	ST12 Cplx	B2
ESC_AB4681AA	U2130eb	traces-0ENzLWr;ILLUMINA;Paired;;NA;Uploaded	Livestock	Swine	Mesenteric nodes	2019	3	11		South America	Ecuador	Pichincha	Cantón Quito	UIO				UNIETAR	Escherichia coli													2022-07-20	2022-07-20	ESC_AB4681AA	Assembled	111	192938	5363565	Escherichia coli / Shigella;92.94%	167	21778	4.1	ESC_EC3680AA_AS	ESC_AB4681AA		12	ST12 Cplx	B2
ESC_AB9408AA	UCBerkY14	SRR21143359;ILLUMINA;Paired;;SRX17155778;SRA	Companion Animal	Canine	Canis lupus familiaris; canine	2021				South America	Ecuador	Pichincha	Quito	Quito				University of California - Berkeley	Escherichia coli								PRJNA861272	SRP393067		SAMN30416435	SRS14727506	2022-08-20	2022-08-19	ESC_AB9408AA	Assembled	832	274922	5127612	Escherichia coli / Shigella;96.72%	95	59746	4.1	ESC_EC9420AA_AS	ESC_AB9408AA		12	ST12 Cplx	B2
ESC_CB1328AA	P296-E180	SRR21939857;ILLUMINA;Paired;;SRX17923829;SRA	Human	Human	Homo sapiens; Age: 34; female; stool sample	2014	5	26		South America	Peru	Cusco				-13.5188	-71.975	Washington University School of Medicine	Escherichia coli		O174:H8						PRJNA698223	SRP304988		SAMN31327445	SRS15441697	2022-10-24	2022-10-24	ESC_CB1328AA	Assembled	163	159176	5471486	Escherichia coli / Shigella;100.0%	169	40964	4.1	ESC_GC3104AA_AS	ESC_CB1328AA		13	ST13 Cplx	AxB1
ESC_LA2560AA	R109_1	SRR7693849;ILLUMINA;Paired;;SRX4552664;SRA	Human	Human	Homo sapiens; female; stool	2015	8	14		South America	Ecuador					-1.83	-78.18	Georgia Institute of Technology	Escherichia coli								PRJNA486009	SRP157939		SAMN09833124	SRS3669741	2019-02-11	2018-12-15	ESC_LA2560AA	Assembled	21	44451	5212478	Escherichia coli / Shigella;100.0%	495	164515	4	ESC_WA8783AA_AS	ESC_LA2560AA		16	ST29 Cplx	B1
ESC_CB1303AA	P038-E031	SRR21939832;ILLUMINA;Paired;;SRX17923854;SRA	Human	Human	Homo sapiens; Age: 18; male; stool sample	2012	9	18		South America	Peru	Cusco				-13.5188	-71.975	Washington University School of Medicine	Escherichia coli		O26:H11						PRJNA698223	SRP304988		SAMN31327304	SRS15441722	2022-10-24	2022-10-24	ESC_CB1303AA	Assembled	187	96251	5565676	Escherichia coli / Shigella;99.61%	446	133314	4.1	ESC_GC3079AA_AS	ESC_CB1303AA		21	ST29 Cplx	B1
ESC_CB1305AA	P038-E029	SRR21939834;ILLUMINA;Paired;;SRX17923852;SRA	Human	Human	Homo sapiens; Age: 18; male; stool sample	2012	9	10		South America	Peru	Cusco				-13.5188	-71.975	Washington University School of Medicine	Escherichia coli		O26:H11						PRJNA698223	SRP304988		SAMN31327302	SRS15441720	2022-10-24	2022-10-24	ESC_CB1305AA	Assembled	173	101082	5638765	Escherichia coli / Shigella;99.57%	357	51483	4.1	ESC_GC3081AA_AS	ESC_CB1305AA		21	ST29 Cplx	B1
ESC_CB1306AA	P038-E026	SRR21939835;ILLUMINA;Paired;;SRX17923851;SRA	Human	Human	Homo sapiens; Age: 18; male; stool sample	2012	9	7		South America	Peru	Cusco				-13.5188	-71.975	Washington University School of Medicine	Escherichia coli		O26:H11						PRJNA698223	SRP304988		SAMN31327301	SRS15441719	2022-10-24	2022-10-24	ESC_CB1306AA	Assembled	263	101078	5565066	Escherichia coli / Shigella;99.11%	351	66629	4.1	ESC_GC3082AA_AS	ESC_CB1306AA		21	ST29 Cplx	B1
ESC_CB1327AA	P299-E181	SRR21939856;ILLUMINA;Paired;;SRX17923830;SRA	Human	Human	Homo sapiens; Age: 25; male; stool sample	2014	6	2		South America	Peru	Cusco				-13.5188	-71.975	Washington University School of Medicine	Escherichia coli		O26:H11						PRJNA698223	SRP304988		SAMN31327446	SRS15441698	2022-10-24	2022-10-24	ESC_CB1327AA	Assembled	131	96283	5644489	Escherichia coli / Shigella;99.55%	366	102825	4.1	ESC_GC3103AA_AS	ESC_CB1327AA		21	ST29 Cplx	B1
ESC_CB1345AA	P322-E189	SRR21939874;ILLUMINA;Paired;;SRX17923812;SRA	Human	Human	Homo sapiens; Age: 22; female; stool sample	2014	8	26		South America	Peru	Cusco				-13.5188	-71.975	Washington University School of Medicine	Escherichia coli		O26:H11						PRJNA698223	SRP304988		SAMN31327453	SRS15441680	2022-10-24	2022-10-24	ESC_CB1345AA	Assembled	194	104230	5534212	Escherichia coli / Shigella;99.55%	373	269317	4.1	ESC_GC3121AA_AS	ESC_CB1345AA		21	ST29 Cplx	B1
ESC_CB1396AA	P204-E131	SRR21939925;ILLUMINA;Paired;;SRX17923761;SRA	Human	Human	Homo sapiens; Age: 21; male; stool sample	2013	9	4		South America	Peru	Cusco				-13.5188	-71.975	Washington University School of Medicine	Escherichia coli		O26:H11						PRJNA698223	SRP304988		SAMN31327399	SRS15441629	2022-10-24	2022-10-24	ESC_CB1396AA	Assembled	172	101050	5581911	Escherichia coli / Shigella;99.6%	451	209750	4.1	ESC_GC3172AA_AS	ESC_CB1396AA		21	ST29 Cplx	B1
ESC_CB1410AA	P004-E009	SRR21939939;ILLUMINA;Paired;;SRX17923747;SRA	Human	Human	Homo sapiens; Age: 25; male; stool sample	2012	9	13		South America	Peru	Cusco				-13.5188	-71.975	Washington University School of Medicine	Escherichia coli		O26:H11						PRJNA698223	SRP304988		SAMN31327284	SRS15441615	2022-10-24	2022-10-24	ESC_CB1410AA	Assembled	143	114408	5530772	Escherichia coli / Shigella;99.53%	352	138969	4.1	ESC_GC3186AA_AS	ESC_CB1410AA		21	ST29 Cplx	B1
ESC_CB1428AA	P079-E068	SRR21939957;ILLUMINA;Paired;;SRX17923729;SRA	Human	Human	Homo sapiens; Age: 20; female; stool sample	2013	1	17		South America	Peru	Cusco				-13.5188	-71.975	Washington University School of Medicine	Escherichia coli		O26:H11						PRJNA698223	SRP304988		SAMN31327341	SRS15441597	2022-10-24	2022-10-24	ESC_CB1428AA	Assembled	60	84722	5532077	Escherichia coli / Shigella;99.58%	383	137639	4.1	ESC_GC3204AA_AS	ESC_CB1428AA		21	ST29 Cplx	B1
ESC_CB1465AA	P159-E111	SRR21939994;ILLUMINA;Paired;;SRX17923692;SRA	Human	Human	Homo sapiens; Age: 19; female; stool sample	2013	6	27		South America	Peru	Cusco				-13.5188	-71.975	Washington University School of Medicine	Escherichia coli		O26:H11						PRJNA698223	SRP304988		SAMN31327381	SRS15441560	2022-10-24	2022-10-24	ESC_CB1465AA	Assembled	221	111999	5494329	Escherichia coli / Shigella;99.56%	377	179232	4.1	ESC_GC3241AA_AS	ESC_CB1465AA		21	ST29 Cplx	B1
ESC_CB1466AA	P159-E114	SRR21939995;ILLUMINA;Paired;;SRX17923691;SRA	Human	Human	Homo sapiens; Age: 19; female; stool sample	2013	6	28		South America	Peru	Cusco				-13.5188	-71.975	Washington University School of Medicine	Escherichia coli		O26:H11						PRJNA698223	SRP304988		SAMN31327382	SRS15441558	2022-10-24	2022-10-24	ESC_CB1466AA	Assembled	242	114404	5446838	Escherichia coli / Shigella;99.51%	377	146877	4.1	ESC_GC3242AA_AS	ESC_CB1466AA		21	ST29 Cplx	B1
ESC_KA8884AA	UPCH_099	traces-0uIGyUk;ILLUMINA;Paired;;NA;Uploaded	Poultry	Poultry		2018				South America	Peru			Lima				P. Tsukayama / Universidad Peruana Cayetano Heredia	Escherichia coli													2019-01-05	2019-07-10	ESC_KA8884AA	Assembled	66	58248	5246191	Escherichia coli / Shigella;93.16%	234	92720	4	ESC_VA5941AA_AS	ESC_KA8884AA		23	ST23 Cplx	B1
ESC_LA2321AA	C36_1	SRR7693610;ILLUMINA;Paired;;SRX4552903;SRA	Human	Human	Homo sapiens; male; stool	2015	5	1		South America	Ecuador					-1.83	-78.18	Georgia Institute of Technology	Escherichia coli								PRJNA486009	SRP157939		SAMN09832978	SRS3669978	2019-02-11	2018-12-15	ESC_LA2321AA	Assembled	31	140267	4945477	Escherichia coli / Shigella;98.99%	167	46348	4	ESC_WA9023AA_AS	ESC_LA2321AA		23	ST23 Cplx	B1
ESC_LA2364AA	C34_2	SRR7693653;ILLUMINA;Paired;;SRX4552860;SRA	Human	Human	Homo sapiens; male; stool	2015	4	30		South America	Ecuador					-1.83	-78.18	Georgia Institute of Technology	Escherichia coli								PRJNA486009	SRP157939		SAMN09832977	SRS3669936	2019-02-11	2018-12-15	ESC_LA2364AA	Assembled	16	33914	4923973	Escherichia coli / Shigella;97.95%	399	238308	4	ESC_WA8980AA_AS	ESC_LA2364AA		23	ST23 Cplx	B1
ESC_RA8620AA	PE01_099	SRR12206198;ILLUMINA;Paired;;SRX8717104;SRA	Poultry	Poultry	Chicken gut; Gallus gallus domesticus; gut	2018				South America	Peru	Lima				-12.2057	-76.9531	Universidad Peruana Cayetano Heredia	Escherichia coli								PRJNA633873	SRP271508		SAMN15515910	SRS6992753	2020-07-16	2020-07-13	ESC_RA8620AA	Assembled	99	58248	5244174	Escherichia coli / Shigella;95.61%	227	89003	4.1	ESC_MB2090AA_AS	ESC_RA8620AA		23	ST23 Cplx	B1
ESC_SA0526AA	U799eb	traces-0jQrody;ILLUMINA;Paired;;NA;Uploaded	Human	Human	Urocultivo	2019	7	13		South America	Ecuador	Pichincha	Cantón Quito	UIO				UNIETAR	Escherichia coli													2020-08-07	2020-08-07	ESC_SA0526AA	Assembled	80	171364	5353917	Escherichia coli / Shigella;91.09%	135	28733	4.1	ESC_MB5702AA_AS	ESC_SA0526AA		23	ST23 Cplx	B1
ESC_AB9140AA	UCBerkY8	SRR21143735;ILLUMINA;Paired;;SRX17156046;SRA	Human	Human	Homo sapiens; human	2021				South America	Ecuador	Pichincha	Quito	Quito				University of California - Berkeley	Escherichia coli								PRJNA861272	SRP393067		SAMN30416448	SRS14727772	2022-08-20	2022-08-19	ESC_AB9140AA	Assembled	119	94700	5104039	Escherichia coli / Shigella;95.65%	182	45710	4.1	ESC_FC6294AA_AS	ESC_AB9140AA		23	ST23 Cplx	B1
ESC_AB9198AA	UCBerkW13	SRR21143793;ILLUMINA;Paired;;SRX17155988;SRA	Companion Animal	Canine	Canis lupus familiaris; canine	2021				South America	Ecuador	Pichincha	Quito	Quito				University of California - Berkeley	Escherichia coli								PRJNA861272	SRP393067		SAMN30416397	SRS14727714	2022-08-20	2022-08-19	ESC_AB9198AA	Assembled	131	105105	5030198	Escherichia coli / Shigella;97.5%	157	47214	4.1	ESC_FC6351AA_AS	ESC_AB9198AA		23	ST23 Cplx	B1
ESC_AB9241AA	UCBerktjj544	SRR21143836;ILLUMINA;Paired;;SRX17155945;SRA	Environment	ND/Others	environment	2021				South America	Ecuador	Pichincha	Quito	Quito				University of California - Berkeley	Escherichia coli								PRJNA861272	SRP393067		SAMN30416300	SRS14727672	2022-08-20	2022-08-19	ESC_AB9241AA	Assembled	348	172401	5062625	Escherichia coli / Shigella;94.32%	136	34393	4.1	ESC_FC6394AA_AS	ESC_AB9241AA		23	ST23 Cplx	B1
ESC_AB9314AA	UCBerkSS10	SRR21143910;ILLUMINA;Paired;;SRX17155872;SRA	Human	Human	Homo sapiens; human	2021				South America	Ecuador	Pichincha	Quito	Quito				University of California - Berkeley	Escherichia coli								PRJNA861272	SRP393067		SAMN30416091	SRS14727598	2022-08-20	2022-08-19	ESC_AB9314AA	Assembled	100	68531	4901365	Escherichia coli / Shigella;98.75%	203	18278	4.1	ESC_EC9326AA_AS	ESC_AB9314AA		23	ST23 Cplx	B1
ESC_AB9325AA	UCBerkS21	SRR21143921;ILLUMINA;Paired;;SRX17155861;SRA	Poultry	Poultry	Gallus gallus; avian	2021				South America	Ecuador	Pichincha	Quito	Quito				University of California - Berkeley	Escherichia coli								PRJNA861272	SRP393067		SAMN30416081	SRS14727588	2022-08-20	2022-08-19	ESC_AB9325AA	Assembled	149	83502	4915940	Escherichia coli / Shigella;98.81%	210	54733	4.1	ESC_EC9337AA_AS	ESC_AB9325AA		23	ST23 Cplx	B1
ESC_AB9535AA	UCBerkTT6	SRR21143485;ILLUMINA;Paired;;SRX17155651;SRA	Human	Human	Homo sapiens; human	2021				South America	Ecuador	Pichincha	Quito	Quito				University of California - Berkeley	Escherichia coli								PRJNA861272	SRP393067		SAMN30416348	SRS14727378	2022-08-20	2022-08-19	ESC_AB9535AA	Assembled	111	40277	5047906	Escherichia coli / Shigella;96.88%	335	52723	4.1	ESC_EC9563AA_AS	ESC_AB9535AA		23	ST23 Cplx	B1
ESC_AB9592AA	UCBerktjj466	SRR21143542;ILLUMINA;Paired;;SRX17155594;SRA	Environment	ND/Others	environment	2021				South America	Ecuador	Pichincha	Quito	Quito				University of California - Berkeley	Escherichia coli								PRJNA861272	SRP393067		SAMN30416240	SRS14727321	2022-08-20	2022-08-19	ESC_AB9592AA	Assembled	470	129585	4727771	Escherichia coli / Shigella;95.95%	84	29635	4.1	ESC_EC9620AA_AS	ESC_AB9592AA		23	ST23 Cplx	B1
ESC_BB0077AA	UCBerkMM8	SRR21141716;ILLUMINA;Paired;;SRX17154236;SRA	Human	Human	Homo sapiens; human	2021				South America	Ecuador	Pichincha	Quito	Quito				University of California - Berkeley	Escherichia coli								PRJNA861272	SRP393067		SAMN30414344	SRS14725985	2022-08-20	2022-08-19	ESC_BB0077AA	Assembled	139	40880	4796636	Escherichia coli / Shigella;97.49%	314	46106	4.1	ESC_FC0356AA_AS	ESC_BB0077AA		23	ST23 Cplx	B1
ESC_BB0421AA	UCBerkII9	SRR21141390;ILLUMINA;Paired;;SRX17153890;SRA	Human	Human	Homo sapiens; human	2021				South America	Ecuador	Pichincha	Quito	Quito				University of California - Berkeley	Escherichia coli								PRJNA861272	SRP393067		SAMN30414177	SRS14725640	2022-08-20	2022-08-19	ESC_BB0421AA	Assembled	155	79185	4851591	Escherichia coli / Shigella;98.58%	166	57845	4.1	ESC_FC0710AA_AS	ESC_BB0421AA		23	ST23 Cplx	B1
ESC_BB0675AA	UCBerkFF1	SRR21141646;ILLUMINA;Paired;;SRX17153634;SRA	Companion Animal	Canine	Canis lupus familiaris; canine	2021				South America	Ecuador	Pichincha	Quito	Quito				University of California - Berkeley	Escherichia coli								PRJNA861272	SRP393067		SAMN30414032	SRS14725384	2022-08-20	2022-08-19	ESC_BB0675AA	Assembled	110	246831	4965499	Escherichia coli / Shigella;95.84%	87	14344	4.1	ESC_FC0966AA_AS	ESC_BB0675AA		23	ST23 Cplx	B1
ESC_CB1298AA	P041-E040	SRR21939827;ILLUMINA;Paired;;SRX17923859;SRA	Human	Human	Homo sapiens; Age: 23; female; stool sample	2012	10	24		South America	Peru	Cusco				-13.5188	-71.975	Washington University School of Medicine	Escherichia coli		O7:H8						PRJNA698223	SRP304988		SAMN31327312	SRS15441727	2022-10-24	2022-10-24	ESC_CB1298AA	Assembled	322	127015	5176222	Escherichia coli / Shigella;100.0%	143	21030	4.1	ESC_GC3074AA_AS	ESC_CB1298AA		26		B1
ESC_LA2339AA	Q37_4	SRR7693628;ILLUMINA;Paired;;SRX4552885;SRA	Human	Human	Homo sapiens; male; stool	2014	5	19		South America	Ecuador	Pichincha	Distrito Metropolitano de Quito	Quito		-0.18	-78.46	Georgia Institute of Technology	Escherichia coli								PRJNA486009	SRP157939		SAMN09833109	SRS3669960	2019-02-11	2018-12-15	ESC_LA2339AA	Assembled	32	46938	5345419	Escherichia coli / Shigella;99.71%	506	134735	4	ESC_WA9005AA_AS	ESC_LA2339AA		29	ST29 Cplx	B1
ESC_LA2447AA	C9_2	SRR7693736;ILLUMINA;Paired;;SRX4552777;SRA	Human	Human	Homo sapiens; male; stool	2015	1	12		South America	Ecuador					-1.83	-78.18	Georgia Institute of Technology	Escherichia coli								PRJNA486009	SRP157939		SAMN09832990	SRS3669851	2019-02-11	2018-12-15	ESC_LA2447AA	Assembled	43	57377	5260416	Escherichia coli / Shigella;99.4%	430	80930	4	ESC_WA8896AA_AS	ESC_LA2447AA		29	ST29 Cplx	B1
ESC_ZA3906AA	EC273K	traces-0vIQgss;ILLUMINA;Paired;;NA;Uploaded	Livestock	Swine	Intestine	2020	1	15		South America	Peru	Lima						Universidad Nacional Mayor de San Marcos / J. Siuce - L. Alvarez	Escherichia coli													2022-05-15	2023-02-18	ESC_ZA3906AA	Assembled	142	43873	5495549	Escherichia coli / Shigella;96.58%	438	142875	4.1	ESC_DC1553AA_AS	ESC_ZA3906AA		29	ST29 Cplx	B1
ESC_ZA3907AA	EC275K	traces-0ptnWOF;ILLUMINA;Paired;;NA;Uploaded	Livestock	Swine	Intestine	2020	1	15		South America	Peru	Lima						Universidad Nacional Mayor de San Marcos / J. Siuce - L. Alvarez	Escherichia coli													2022-05-15	2023-02-18	ESC_ZA3907AA	Assembled	261	49742	5527103	Escherichia coli / Shigella;97.77%	404	125584	4.1	ESC_DC1554AA_AS	ESC_ZA3907AA		29	ST29 Cplx	B1
ESC_AB9472AA	UCBerktjj460	SRR21143423;ILLUMINA;Paired;;SRX17155714;SRA	Environment	ND/Others	environment	2021				South America	Ecuador	Pichincha	Quito	Quito				University of California - Berkeley	Escherichia coli								PRJNA861272	SRP393067		SAMN30416234	SRS14727441	2022-08-20	2022-08-19	ESC_AB9472AA	Assembled	423	54631	5469235	Escherichia coli / Shigella;98.25%	445	67969	4.1	ESC_EC9484AA_AS	ESC_AB9472AA		29	ST29 Cplx	B1
ESC_BB0476AA	UCBerkDD10	SRR21141445;ILLUMINA;Paired;;SRX17153835;SRA	Human	Human	Homo sapiens; human	2021				South America	Ecuador	Pichincha	Quito	Quito				University of California - Berkeley	Escherichia coli								PRJNA861272	SRP393067		SAMN30413954	SRS14725584	2022-08-20	2022-08-19	ESC_BB0476AA	Assembled	93	53893	6219968	Escherichia coli / Shigella;96.33%	777	146607	4.1	ESC_FC0765AA_AS	ESC_BB0476AA		29	ST29 Cplx	B1
ESC_BB1701AA	EC275K	SRR21236064;ILLUMINA;Paired;;SRX17245564;SRA	Livestock	Swine	Sus scrofa domesticus; intestine	2020	1	15		South America	Peru							Universidad Nacional Mayor de San Marcos	Escherichia coli								PRJNA839166	SRP394012		SAMN28512389	SRS14810692	2022-08-29	2022-08-26	ESC_BB1701AA	Assembled	261	49742	5527103	Escherichia coli / Shigella;97.77%	404	125584	4.1	ESC_FC1631AA_AS	ESC_BB1701AA		29	ST29 Cplx	B1
ESC_BB1702AA	EC273K	SRR21236065;ILLUMINA;Paired;;SRX17245563;SRA	Livestock	Swine	Sus scrofa domesticus; intestine	2020	1	15		South America	Peru							Universidad Nacional Mayor de San Marcos	Escherichia coli								PRJNA839166	SRP394012		SAMN28512388	SRS14810691	2022-08-29	2022-08-26	ESC_BB1702AA	Assembled	142	43873	5495549	Escherichia coli / Shigella;96.58%	438	142875	4.1	ESC_FC1632AA_AS	ESC_BB1702AA		29	ST29 Cplx	B1
ESC_CB1378AA	P218-E141	SRR21939907;ILLUMINA;Paired;;SRX17923779;SRA	Human	Human	Homo sapiens; Age: 63; female; stool sample	2013	10	29		South America	Peru	Cusco				-13.5188	-71.975	Washington University School of Medicine	Escherichia coli		O82:H11						PRJNA698223	SRP304988		SAMN31327408	SRS15441647	2022-10-24	2022-10-24	ESC_CB1378AA	Assembled	124	72116	5370522	Escherichia coli / Shigella;99.05%	322	113356	4.1	ESC_GC3154AA_AS	ESC_CB1378AA		29	ST29 Cplx	B1
ESC_IA3935AA	MOD1-EC1706	SRR6728081;ILLUMINA;Paired;500;SRX3701001;SRA	Human	Human	clinical/research| human; Homo sapiens; feces					South America	Peru							FDA Center for Food Safety and Applied Nutrition	Escherichia coli		O15						PRJNA230969	SRP058582		SAMN05607348	SRS2960455	2018-02-15	2018-02-14	ESC_IA3935AA	Assembled	53	39510	5109024	Escherichia coli / Shigella;99.51%	279	34376	3.61	ESC_RA4981AA_AS	ESC_IA3935AA		31	ST31 Cplx	D
ESC_KA8891AA	UPCH_162	traces-0XrZfbd;ILLUMINA;Paired;;NA;Uploaded	Human	Human		2018				South America	Peru			Lima				P. Tsukayama / Universidad Peruana Cayetano Heredia	Escherichia coli													2019-01-05	2019-07-10	ESC_KA8891AA	Assembled	107	138518	5391953	Escherichia coli / Shigella;94.89%	212	46668	4	ESC_VA5950AA_AS	ESC_KA8891AA		31	ST31 Cplx	D
ESC_LA2354AA	R56_3	SRR7693643;ILLUMINA;Paired;;SRX4552870;SRA	Human	Human	Homo sapiens; male; stool	2015	2	20		South America	Ecuador					-1.83	-78.18	Georgia Institute of Technology	Escherichia coli								PRJNA486009	SRP157939		SAMN09833141	SRS3669942	2019-02-11	2018-12-15	ESC_LA2354AA	Assembled	36	52477	5772805	Escherichia coli / Shigella;97.28%	463	171026	4	ESC_WA8990AA_AS	ESC_LA2354AA		31	ST31 Cplx	D
ESC_RA8681AA	PE01_341	SRR12206259;ILLUMINA;Paired;;SRX8717043;SRA	Human	Human	Human stool; Homo sapiens; stool	2018				South America	Peru	Lima				-12.2057	-76.9531	Universidad Peruana Cayetano Heredia	Escherichia coli								PRJNA633873	SRP271508		SAMN15515935	SRS6992692	2020-07-16	2020-07-13	ESC_RA8681AA	Assembled	96	112627	5353963	Escherichia coli / Shigella;97.28%	212	54581	4.1	ESC_MB2015AA_AS	ESC_RA8681AA		31	ST31 Cplx	D
ESC_AB9160AA	UCBerkRS1423	SRR21143755;ILLUMINA;Paired;;SRX17156026;SRA	Environment	ND/Others	environment	2021				South America	Ecuador	Pichincha	Quito	Quito				University of California - Berkeley	Escherichia coli								PRJNA861272	SRP393067		SAMN30415873	SRS14727752	2022-08-20	2022-08-19	ESC_AB9160AA	Assembled	21	52532	5317016	Escherichia coli / Shigella;97.61%	350	119697	4.1	ESC_FC6314AA_AS	ESC_AB9160AA		31	ST31 Cplx	D
ESC_LA2311AA	C23_1	SRR7693600;ILLUMINA;Paired;;SRX4552913;SRA	Human	Human	Homo sapiens; male; stool	2015	2	27		South America	Ecuador					-1.83	-78.18	Georgia Institute of Technology	Escherichia coli								PRJNA486009	SRP157939		SAMN09832972	SRS3669987	2019-02-11	2018-12-15	ESC_LA2311AA	Assembled	39	90555	4874656	Escherichia coli / Shigella;97.49%	186	52118	4	ESC_WA9033AA_AS	ESC_LA2311AA		34	ST10 Cplx	A
ESC_LA2323AA	Q86	SRR7693612;ILLUMINA;Paired;;SRX4552901;SRA	Human	Human	Homo sapiens; male; stool	2014	9	2		South America	Ecuador	Pichincha	Distrito Metropolitano de Quito	Quito		-0.18	-78.46	Georgia Institute of Technology	Escherichia coli								PRJNA486009	SRP157939		SAMN09833119	SRS3669976	2019-02-11	2018-12-15	ESC_LA2323AA	Assembled	47	53029	4790594	Escherichia coli / Shigella;95.76%	321	66739	4	ESC_WA9021AA_AS	ESC_LA2323AA		34	ST10 Cplx	A
ESC_LA2463AA	C80_4	SRR7693752;ILLUMINA;Paired;;SRX4552761;SRA	Human	Human	Homo sapiens; male; stool	2015	7	27		South America	Ecuador					-1.83	-78.18	Georgia Institute of Technology	Escherichia coli								PRJNA486009	SRP157939		SAMN09832986	SRS3669838	2019-02-11	2018-12-15	ESC_LA2463AA	Assembled	61	119506	4838193	Escherichia coli / Shigella;98.46%	137	23086	4	ESC_WA8880AA_AS	ESC_LA2463AA		34	ST10 Cplx	A
ESC_RA8708AA	PE01_665	SRR12206286;ILLUMINA;Paired;;SRX8717016;SRA	Human	Human	Human stool; Homo sapiens; stool	2018				South America	Peru	Lima				-12.2057	-76.9531	Universidad Peruana Cayetano Heredia	Escherichia coli								PRJNA633873	SRP271508		SAMN15516016	SRS6992665	2020-07-16	2020-07-13	ESC_RA8708AA	Assembled	50	97161	4732659	Escherichia coli / Shigella;95.32%	132	29445	4.1	ESC_MB1988AA_AS	ESC_RA8708AA		34	ST10 Cplx	A
ESC_ZA1650AA	LSI_176	SRR18809820;ILLUMINA;Paired;;SRX14908253;SRA	Environment	Water/River	river water	2020	12				Ecuador	Cotopaxi	Latacunga					PulseNet Next Generation Subtyping Methods Unit	Escherichia coli								PRJNA415804	SRP225933		SAMN27629974	SRS12660987	2022-04-19	2022-04-19	ESC_ZA1650AA	Assembled	103	123319	5182174	Escherichia coli / Shigella;97.18%	206	27132	4.1	ESC_CC9738AA_AS	ESC_ZA1650AA		34	ST10 Cplx	A
ESC_ZA7966AA	LSI_191	SRR19062224;ILLUMINA;Paired;;SRX15133490;SRA	Environment	Water/River	river water	2020	12				Ecuador	Cotopaxi	Latacunga					PulseNet Next Generation Subtyping Methods Unit	Escherichia coli								PRJNA415804	SRP225933		SAMN28175123	SRS12955688	2022-06-11	2022-05-10	ESC_ZA7966AA	Assembled	102	123319	5181639	Escherichia coli / Shigella;95.65%	201	28662	4.1	ESC_DC6062AA_AS	ESC_ZA7966AA		34	ST10 Cplx	A
ESC_AB9058AA	UCBerkT13	SRR21143653;ILLUMINA;Paired;;SRX17156128;SRA	Human	Human	Homo sapiens; human	2021				South America	Ecuador	Pichincha	Quito	Quito				University of California - Berkeley	Escherichia coli								PRJNA861272	SRP393067		SAMN30416115	SRS14727855	2022-08-20	2022-08-19	ESC_AB9058AA	Assembled	153	58774	4953364	Escherichia coli / Shigella;99.51%	287	68134	4.1	ESC_FC6214AA_AS	ESC_AB9058AA		34	ST10 Cplx	A
ESC_AB9091AA	UCBerkRS1463	SRR21143686;ILLUMINA;Paired;;SRX17156095;SRA	Environment	ND/Others	environment	2021				South America	Ecuador	Pichincha	Quito	Quito				University of California - Berkeley	Escherichia coli								PRJNA861272	SRP393067		SAMN30415912	SRS14727822	2022-08-20	2022-08-19	ESC_AB9091AA	Assembled	37	134904	4898424	Escherichia coli / Shigella;98.02%	130	22862	4.1	ESC_FC6247AA_AS	ESC_AB9091AA		34	ST10 Cplx	A
ESC_AB9229AA	UCBerktjj559	SRR21143824;ILLUMINA;Paired;;SRX17155957;SRA	Environment	ND/Others	environment	2021				South America	Ecuador	Pichincha	Quito	Quito				University of California - Berkeley	Escherichia coli								PRJNA861272	SRP393067		SAMN30416311	SRS14727684	2022-08-20	2022-08-19	ESC_AB9229AA	Assembled	306	70924	4839409	Escherichia coli / Shigella;98.84%	263	39461	4.1	ESC_FC6382AA_AS	ESC_AB9229AA		34	ST10 Cplx	A
ESC_AB9456AA	UCBerkU6	SRR21143407;ILLUMINA;Paired;;SRX17155730;SRA	Companion Animal	Canine	Canis lupus familiaris; canine	2021				South America	Ecuador	Pichincha	Quito	Quito				University of California - Berkeley	Escherichia coli								PRJNA861272	SRP393067		SAMN30416363	SRS14727457	2022-08-20	2022-08-19	ESC_AB9456AA	Assembled	85	42454	5205571	Escherichia coli / Shigella;93.26%	451	92526	4.1	ESC_EC9468AA_AS	ESC_AB9456AA		34	ST10 Cplx	A
ESC_AB9779AA	UCBerkNN17	SRR21142080;ILLUMINA;Paired;;SRX17154535;SRA	Human	Human	Homo sapiens; human	2021				South America	Ecuador	Pichincha	Quito	Quito				University of California - Berkeley	Escherichia coli								PRJNA861272	SRP393067		SAMN30414377	SRS14726284	2022-08-20	2022-08-19	ESC_AB9779AA	Assembled	117	41789	5134991	Escherichia coli / Shigella;98.4%	350	61923	4.1	ESC_EC9809AA_AS	ESC_AB9779AA		34	ST10 Cplx	A
ESC_BB0343AA	UCBerkOO18	SRR21141983;ILLUMINA;Paired;;SRX17153969;SRA	Poultry	Poultry	Gallus gallus; avian	2021				South America	Ecuador	Pichincha	Quito	Quito				University of California - Berkeley	Escherichia coli								PRJNA861272	SRP393067		SAMN30414420	SRS14725718	2022-08-20	2022-08-19	ESC_BB0343AA	Assembled	145	36064	4937681	Escherichia coli / Shigella;99.28%	409	73477	4.1	ESC_FC0632AA_AS	ESC_BB0343AA		34	ST10 Cplx	A
ESC_BB0481AA	UCBerkD6	SRR21141450;ILLUMINA;Paired;;SRX17153830;SRA	Human	Human	Homo sapiens; human	2021				South America	Ecuador	Pichincha	Quito	Quito				University of California - Berkeley	Escherichia coli								PRJNA861272	SRP393067		SAMN30413949	SRS14725579	2022-08-20	2022-08-19	ESC_BB0481AA	Assembled	120	53302	5389082	Escherichia coli / Shigella;95.93%	408	80002	4.1	ESC_FC0770AA_AS	ESC_BB0481AA		34	ST10 Cplx	A
ESC_BB0513AA	UCBerkBB15	SRR21141482;ILLUMINA;Paired;;SRX17153798;SRA	Human	Human	Homo sapiens; human	2021				South America	Ecuador	Pichincha	Quito	Quito				University of California - Berkeley	Escherichia coli								PRJNA861272	SRP393067		SAMN30413880	SRS14725547	2022-08-20	2022-08-19	ESC_BB0513AA	Assembled	117	70924	4949207	Escherichia coli / Shigella;98.45%	282	40340	4.1	ESC_FC0802AA_AS	ESC_BB0513AA		34	ST10 Cplx	A
ESC_BB0641AA	UCBerkI21	SRR21141612;ILLUMINA;Paired;;SRX17153668;SRA	Human	Human	Homo sapiens; human	2021				South America	Ecuador	Pichincha	Quito	Quito				University of California - Berkeley	Escherichia coli								PRJNA861272	SRP393067		SAMN30414149	SRS14725417	2022-08-20	2022-08-19	ESC_BB0641AA	Assembled	124	39201	5242548	Escherichia coli / Shigella;98.23%	375	52335	4.1	ESC_FC0932AA_AS	ESC_BB0641AA		34	ST10 Cplx	A
ESC_BB0696AA	UCBerkCC23	SRR21141667;ILLUMINA;Paired;;SRX17153613;SRA	Human	Human	Homo sapiens; human	2021				South America	Ecuador	Pichincha	Quito	Quito				University of California - Berkeley	Escherichia coli								PRJNA861272	SRP393067		SAMN30413927	SRS14725362	2022-08-20	2022-08-19	ESC_BB0696AA	Assembled	152	56261	4901938	Escherichia coli / Shigella;97.03%	275	62817	4.1	ESC_FC0987AA_AS	ESC_BB0696AA		34	ST10 Cplx	A
ESC_BB1248AA	LSI_176	traces-0TvOmFX;ILLUMINA;Paired;;NA;Uploaded	Environment	Water/River	Rio Isinche	2020				South America	Ecuador	Cotopaxi	Cantón Latacunga	Latacunga				Gabriel Molina	Escherichia coli													2022-08-25	2022-08-25	ESC_BB1248AA	Assembled	103	123319	5182174	Escherichia coli / Shigella;97.18%	206	27132	4.1	ESC_EC9178AA_AS	ESC_BB1248AA		34	ST10 Cplx	A
ESC_BB1269AA	LSI_191	traces-0OtwvuH;ILLUMINA;Paired;;NA;Uploaded	Environment	Water/River	Rio Isinche	2020				South America	Ecuador	Cotopaxi	Cantón Latacunga	Latacunga				Gabriel Molina	Escherichia coli													2022-08-25	2022-08-25	ESC_BB1269AA	Assembled	102	123319	5181639	Escherichia coli / Shigella;95.65%	201	28662	4.1	ESC_EC9199AA_AS	ESC_BB1269AA		34	ST10 Cplx	A
ESC_CB1296AA	P044-E041	SRR21939825;ILLUMINA;Paired;;SRX17923861;SRA	Human	Human	Homo sapiens; Age: 36; female; stool sample	2012	9	18		South America	Peru	Cusco				-13.5188	-71.975	Washington University School of Medicine	Escherichia coli		O99:H10						PRJNA698223	SRP304988		SAMN31327314	SRS15441729	2022-10-24	2022-10-24	ESC_CB1296AA	Assembled	189	109008	5095681	Escherichia coli / Shigella;98.17%	180	94117	4.1	ESC_GC3072AA_AS	ESC_CB1296AA		34	ST10 Cplx	A
ESC_CB1315AA	P037-E021	SRR21939844;ILLUMINA;Paired;;SRX17923842;SRA	Human	Human	Homo sapiens; Age: 18; male; stool sample	2012	9	28		South America	Peru	Cusco				-13.5188	-71.975	Washington University School of Medicine	Escherichia coli		O99:H10						PRJNA698223	SRP304988		SAMN31327296	SRS15441710	2022-10-24	2022-10-24	ESC_CB1315AA	Assembled	207	119351	4989044	Escherichia coli / Shigella;96.25%	112	13228	4.1	ESC_GC3091AA_AS	ESC_CB1315AA		34	ST10 Cplx	A
ESC_CB1318AA	P254-E167	SRR21939847;ILLUMINA;Paired;;SRX17923839;SRA	Human	Human	Homo sapiens; Age: 24; female; stool sample	2014	4	11		South America	Peru	Cusco				-13.5188	-71.975	Washington University School of Medicine	Escherichia coli		O99:H10						PRJNA698223	SRP304988		SAMN31327432	SRS15441707	2022-10-24	2022-10-24	ESC_CB1318AA	Assembled	262	135389	5057688	Escherichia coli / Shigella;97.88%	128	67577	4.1	ESC_GC3094AA_AS	ESC_CB1318AA		34	ST10 Cplx	A
ESC_CB1340AA	P272-E171	SRR21939869;ILLUMINA;Paired;;SRX17923817;SRA	Human	Human	Homo sapiens; Age: 26; female; stool sample	2014	4	8		South America	Peru	Cusco				-13.5188	-71.975	Washington University School of Medicine	Escherichia coli		O99:H10						PRJNA698223	SRP304988		SAMN31327436	SRS15441685	2022-10-24	2022-10-24	ESC_CB1340AA	Assembled	208	135990	5058668	Escherichia coli / Shigella;98.85%	123	49582	4.1	ESC_GC3116AA_AS	ESC_CB1340AA		34	ST10 Cplx	A
ESC_CB1342AA	P255-E169	SRR21939871;ILLUMINA;Paired;;SRX17923815;SRA	Human	Human	Homo sapiens; Age: 64; female; stool sample	2014	3	18		South America	Peru	Cusco				-13.5188	-71.975	Washington University School of Medicine	Escherichia coli		O99:H10						PRJNA698223	SRP304988		SAMN31327434	SRS15441683	2022-10-24	2022-10-24	ESC_CB1342AA	Assembled	186	119478	5028961	Escherichia coli / Shigella;96.34%	118	67593	4.1	ESC_GC3118AA_AS	ESC_CB1342AA		34	ST10 Cplx	A
ESC_CB1357AA	P128-E098	SRR21939886;ILLUMINA;Paired;;SRX17923800;SRA	Human	Human	Homo sapiens; Age: 19; female; stool sample	2013	5	31		South America	Peru	Cusco				-13.5188	-71.975	Washington University School of Medicine	Escherichia coli		O99:H10						PRJNA698223	SRP304988		SAMN31327370	SRS15441668	2022-10-24	2022-10-24	ESC_CB1357AA	Assembled	162	147448	5039745	Escherichia coli / Shigella;100.0%	130	49118	4.1	ESC_GC3133AA_AS	ESC_CB1357AA		34	ST10 Cplx	A
ESC_CB1359AA	P091-E081	SRR21939888;ILLUMINA;Paired;;SRX17923798;SRA	Human	Human	Homo sapiens; Age: 19; female; stool sample	2013	2	25		South America	Peru	Cusco				-13.5188	-71.975	Washington University School of Medicine	Escherichia coli		O99:H10						PRJNA698223	SRP304988		SAMN31327352	SRS15441666	2022-10-24	2022-10-24	ESC_CB1359AA	Assembled	287	179243	5067969	Escherichia coli / Shigella;98.68%	110	292720	4.1	ESC_GC3135AA_AS	ESC_CB1359AA		34	ST10 Cplx	A
ESC_CB1369AA	P103-E090	SRR21939898;ILLUMINA;Paired;;SRX17923788;SRA	Human	Human	Homo sapiens; Age: 27; female; stool sample	2013	4	9		South America	Peru	Cusco				-13.5188	-71.975	Washington University School of Medicine	Escherichia coli		O99:H10						PRJNA698223	SRP304988		SAMN31327361	SRS15441656	2022-10-24	2022-10-24	ESC_CB1369AA	Assembled	238	183066	4996982	Escherichia coli / Shigella;94.2%	89	20562	4.1	ESC_GC3145AA_AS	ESC_CB1369AA		34	ST10 Cplx	A
ESC_CB1402AA	P099-E086	SRR21939931;ILLUMINA;Paired;;SRX17923755;SRA	Human	Human	Homo sapiens; Age: 24; female; stool sample	2013	3	12		South America	Peru	Cusco				-13.5188	-71.975	Washington University School of Medicine	Escherichia coli		O99:H10						PRJNA698223	SRP304988		SAMN31327357	SRS15441623	2022-10-24	2022-10-24	ESC_CB1402AA	Assembled	167	132221	4969381	Escherichia coli / Shigella;94.95%	158	18289	4.1	ESC_GC3178AA_AS	ESC_CB1402AA		34	ST10 Cplx	A
ESC_CB1414AA	P073-E061	SRR21939943;ILLUMINA;Paired;;SRX17923743;SRA	Human	Human	Homo sapiens; Age: 50; female; stool sample	2012	12	10		South America	Peru	Cusco				-13.5188	-71.975	Washington University School of Medicine	Escherichia coli		O99:H10						PRJNA698223	SRP304988		SAMN31327334	SRS15441611	2022-10-24	2022-10-24	ESC_CB1414AA	Assembled	146	118641	5034303	Escherichia coli / Shigella;95.96%	160	26131	4.1	ESC_GC3190AA_AS	ESC_CB1414AA		34	ST10 Cplx	A
ESC_CB1420AA	P069-E059	SRR21939949;ILLUMINA;Paired;;SRX17923737;SRA	Human	Human	Homo sapiens; Age: 59; female; stool sample	2012	11	28		South America	Peru	Cusco				-13.5188	-71.975	Washington University School of Medicine	Escherichia coli		O99:H10						PRJNA698223	SRP304988		SAMN31327332	SRS15441605	2022-10-24	2022-10-24	ESC_CB1420AA	Assembled	143	124535	4988226	Escherichia coli / Shigella;96.0%	104	13614	4.1	ESC_GC3196AA_AS	ESC_CB1420AA		34	ST10 Cplx	A
ESC_CB1459AA	P216-E135	SRR21939988;ILLUMINA;Paired;;SRX17923698;SRA	Human	Human	Homo sapiens; Age: 21; female; stool sample	2013	11	20		South America	Peru	Cusco				-13.5188	-71.975	Washington University School of Medicine	Escherichia coli		O99:H10						PRJNA698223	SRP304988		SAMN31327403	SRS15441566	2022-10-24	2022-10-24	ESC_CB1459AA	Assembled	160	157914	4997974	Escherichia coli / Shigella;96.92%	87	16099	4.1	ESC_GC3235AA_AS	ESC_CB1459AA		34	ST10 Cplx	A
ESC_CB1461AA	P197-E127	SRR21939990;ILLUMINA;Paired;;SRX17923696;SRA	Human	Human	Homo sapiens; Age: 18; female; stool sample	2013	9	16		South America	Peru	Cusco				-13.5188	-71.975	Washington University School of Medicine	Escherichia coli		O99:H10						PRJNA698223	SRP304988		SAMN31327395	SRS15441564	2022-10-24	2022-10-24	ESC_CB1461AA	Assembled	224	144653	4997489	Escherichia coli / Shigella;93.33%	144	23425	4.1	ESC_GC3237AA_AS	ESC_CB1461AA		34	ST10 Cplx	A
ESC_CB1462AA	P198-E128	SRR21939991;ILLUMINA;Paired;;SRX17923695;SRA	Human	Human	Homo sapiens; Age: 28; male; stool sample	2013	8	15		South America	Peru	Cusco				-13.5188	-71.975	Washington University School of Medicine	Escherichia coli		O99:H10						PRJNA698223	SRP304988		SAMN31327396	SRS15441563	2022-10-24	2022-10-24	ESC_CB1462AA	Assembled	137	122134	4970181	Escherichia coli / Shigella;95.92%	150	123036	4.1	ESC_GC3238AA_AS	ESC_CB1462AA		34	ST10 Cplx	A
ESC_LA2343AA	C14_2A	SRR7693632;ILLUMINA;Paired;;SRX4552881;SRA	Human	Human	Homo sapiens; female; stool	2015	1	15		South America	Ecuador					-1.83	-78.18	Georgia Institute of Technology	Escherichia coli								PRJNA486009	SRP157939		SAMN09832968	SRS3669957	2019-02-11	2018-12-15	ESC_LA2343AA	Assembled	26	86948	5626835	Escherichia coli / Shigella;96.97%	325	136691	4	ESC_WA9001AA_AS	ESC_LA2343AA		38	ST38 Cplx	D
ESC_LA2537AA	R113_1	SRR7693826;ILLUMINA;Paired;;SRX4552687;SRA	Human	Human	Homo sapiens; male; stool	2015	8	15		South America	Ecuador					-1.83	-78.18	Georgia Institute of Technology	Escherichia coli								PRJNA486009	SRP157939		SAMN09833126	SRS3669761	2019-02-11	2018-12-15	ESC_LA2537AA	Assembled	30	130354	5304263	Escherichia coli / Shigella;94.34%	217	83099	4	ESC_WA8806AA_AS	ESC_LA2537AA		38	ST38 Cplx	D
ESC_WA5212AA	EC13-HY3.4.3	SRR15565872;ILLUMINA;Paired;;SRX11863920;SRA	Environment	Water/River	irrigation water	2019				South America	Ecuador					-0.208677	-78.4935	Universidad San Francisco de Quito	Escherichia coli								PRJNA756309	SRP333692		SAMN20873994	SRS9876174	2021-09-01	2021-08-23	ESC_WA5212AA	Assembled	36	101213	5558485	Escherichia coli / Shigella;97.84%	282	46344	4.1	ESC_ZB5834AA_AS	ESC_WA5212AA		38	ST38 Cplx	D
ESC_ZA8072AA	LSI_129	SRR18675335;ILLUMINA;Paired;;SRX14776866;SRA	Environment	Water/River	river water	2020	12				Ecuador	Cotopaxi	Latacunga					PulseNet Next Generation Subtyping Methods Unit	Escherichia coli								PRJNA415804	SRP225933		SAMN27561884	SRS12596372	2022-06-11	2022-04-13	ESC_ZA8072AA	Assembled	62	165571	5335528	Escherichia coli / Shigella;97.22%	167	37824	4.1	ESC_DC6168AA_AS	ESC_ZA8072AA		38	ST38 Cplx	D
ESC_AB9046AA	UCBerktjj193	SRR21143641;ILLUMINA;Paired;;SRX17156140;SRA	Environment	ND/Others	environment	2021				South America	Ecuador	Pichincha	Quito	Quito				University of California - Berkeley	Escherichia coli								PRJNA861272	SRP393067		SAMN30416126	SRS14727867	2022-08-20	2022-08-19	ESC_AB9046AA	Assembled	401	92946	5380662	Escherichia coli / Shigella;96.55%	215	42221	4.1	ESC_FC6202AA_AS	ESC_AB9046AA		38	ST38 Cplx	D
ESC_AB9052AA	UCBerkT4	SRR21143647;ILLUMINA;Paired;;SRX17156134;SRA	Human	Human	Homo sapiens; human	2021				South America	Ecuador	Pichincha	Quito	Quito				University of California - Berkeley	Escherichia coli								PRJNA861272	SRP393067		SAMN30416120	SRS14727861	2022-08-20	2022-08-19	ESC_AB9052AA	Assembled	128	55884	5537143	Escherichia coli / Shigella;95.16%	359	61018	4.1	ESC_FC6208AA_AS	ESC_AB9052AA		38	ST38 Cplx	D
ESC_AB9149AA	UCBerkRS1424	SRR21143744;ILLUMINA;Paired;;SRX17156037;SRA	Environment	ND/Others	environment	2021				South America	Ecuador	Pichincha	Quito	Quito				University of California - Berkeley	Escherichia coli								PRJNA861272	SRP393067		SAMN30415874	SRS14727764	2022-08-20	2022-08-19	ESC_AB9149AA	Assembled	40	147871	5457220	Escherichia coli / Shigella;96.13%	211	58787	4.1	ESC_FC6303AA_AS	ESC_AB9149AA		38	ST38 Cplx	D
ESC_AB9150AA	UCBerktjj541	SRR21143745;ILLUMINA;Paired;;SRX17156036;SRA	Environment	ND/Others	environment	2021				South America	Ecuador	Pichincha	Quito	Quito				University of California - Berkeley	Escherichia coli								PRJNA861272	SRP393067		SAMN30416297	SRS14727762	2022-08-20	2022-08-19	ESC_AB9150AA	Assembled	327	123502	5247506	Escherichia coli / Shigella;97.57%	180	33188	4.1	ESC_FC6304AA_AS	ESC_AB9150AA		38	ST38 Cplx	D
ESC_AB9174AA	UCBerktjj515	SRR21143769;ILLUMINA;Paired;;SRX17156012;SRA	Environment	ND/Others	environment	2021				South America	Ecuador	Pichincha	Quito	Quito				University of California - Berkeley	Escherichia coli								PRJNA861272	SRP393067		SAMN30416275	SRS14727739	2022-08-20	2022-08-19	ESC_AB9174AA	Assembled	421	123498	5360362	Escherichia coli / Shigella;98.51%	198	38279	4.1	ESC_FC6327AA_AS	ESC_AB9174AA		38	ST38 Cplx	D
ESC_AB9200AA	UCBerkW1	SRR21143795;ILLUMINA;Paired;;SRX17155986;SRA	Companion Animal	Canine	Canis lupus familiaris; canine	2021				South America	Ecuador	Pichincha	Quito	Quito				University of California - Berkeley	Escherichia coli								PRJNA861272	SRP393067		SAMN30416395	SRS14727713	2022-08-20	2022-08-19	ESC_AB9200AA	Assembled	129	102117	4969622	Escherichia coli / Shigella;98.36%	169	51647	4.1	ESC_FC6353AA_AS	ESC_AB9200AA		38	ST38 Cplx	D
ESC_AB9232AA	UCBerktjj556	SRR21143827;ILLUMINA;Paired;;SRX17155954;SRA	Environment	ND/Others	environment	2021				South America	Ecuador	Pichincha	Quito	Quito				University of California - Berkeley	Escherichia coli								PRJNA861272	SRP393067		SAMN30416308	SRS14727681	2022-08-20	2022-08-19	ESC_AB9232AA	Assembled	404	128917	5422818	Escherichia coli / Shigella;96.97%	191	33802	4.1	ESC_FC6385AA_AS	ESC_AB9232AA		38	ST38 Cplx	D
ESC_AB9255AA	UCBerktjj408	SRR21143850;ILLUMINA;Paired;;SRX17155931;SRA	Environment	ND/Others	environment	2021				South America	Ecuador	Pichincha	Quito	Quito				University of California - Berkeley	Escherichia coli								PRJNA861272	SRP393067		SAMN30416201	SRS14727658	2022-08-20	2022-08-19	ESC_AB9255AA	Assembled	309	147871	5350872	Escherichia coli / Shigella;97.49%	183	36381	4.1	ESC_FC6408AA_AS	ESC_AB9255AA		38	ST38 Cplx	D
ESC_AB9264AA	UCBerktjj398	SRR21143859;ILLUMINA;Paired;;SRX17155922;SRA	Environment	ND/Others	environment	2021				South America	Ecuador	Pichincha	Quito	Quito				University of California - Berkeley	Escherichia coli								PRJNA861272	SRP393067		SAMN30416193	SRS14727649	2022-08-20	2022-08-19	ESC_AB9264AA	Assembled	325	95639	5230179	Escherichia coli / Shigella;98.66%	210	29048	4.1	ESC_FC6417AA_AS	ESC_AB9264AA		38	ST38 Cplx	D
ESC_AB9392AA	UCBerkRS1578	SRR21143343;ILLUMINA;Paired;;SRX17155794;SRA	Environment	ND/Others	environment	2021				South America	Ecuador	Pichincha	Quito	Quito				University of California - Berkeley	Escherichia coli								PRJNA861272	SRP393067		SAMN30415962	SRS14727521	2022-08-20	2022-08-19	ESC_AB9392AA	Assembled	44	166981	5515452	Escherichia coli / Shigella;97.73%	217	19844	4.1	ESC_EC9404AA_AS	ESC_AB9392AA		38	ST38 Cplx	D
ESC_AB9420AA	UCBerkX22	SRR21143371;ILLUMINA;Paired;;SRX17155766;SRA	Human	Human	Homo sapiens; human	2021				South America	Ecuador	Pichincha	Quito	Quito				University of California - Berkeley	Escherichia coli								PRJNA861272	SRP393067		SAMN30416425	SRS14727494	2022-08-20	2022-08-19	ESC_AB9420AA	Assembled	117	92200	5481037	Escherichia coli / Shigella;94.65%	245	53961	4.1	ESC_EC9432AA_AS	ESC_AB9420AA		38	ST38 Cplx	D
ESC_AB9431AA	UCBerkX11	SRR21143382;ILLUMINA;Paired;;SRX17155755;SRA	Human	Human	Homo sapiens; human	2021				South America	Ecuador	Pichincha	Quito	Quito				University of California - Berkeley	Escherichia coli								PRJNA861272	SRP393067		SAMN30416415	SRS14727482	2022-08-20	2022-08-19	ESC_AB9431AA	Assembled	127	126028	5471100	Escherichia coli / Shigella;95.26%	191	45004	4.1	ESC_EC9443AA_AS	ESC_AB9431AA		38	ST38 Cplx	D
ESC_AB9473AA	UCBerktjj459	SRR21143424;ILLUMINA;Paired;;SRX17155713;SRA	Environment	ND/Others	environment	2021				South America	Ecuador	Pichincha	Quito	Quito				University of California - Berkeley	Escherichia coli								PRJNA861272	SRP393067		SAMN30416233	SRS14727439	2022-08-20	2022-08-19	ESC_AB9473AA	Assembled	395	123337	5427425	Escherichia coli / Shigella;97.0%	189	32354	4.1	ESC_EC9485AA_AS	ESC_AB9473AA		38	ST38 Cplx	D
ESC_AB9496AA	UCBerktjj427	SRR21143447;ILLUMINA;Paired;;SRX17155690;SRA	Environment	ND/Others	environment	2021				South America	Ecuador	Pichincha	Quito	Quito				University of California - Berkeley	Escherichia coli								PRJNA861272	SRP393067		SAMN30416213	SRS14727417	2022-08-20	2022-08-19	ESC_AB9496AA	Assembled	394	54092	4925529	Escherichia coli / Shigella;99.42%	209	137235	4.1	ESC_EC9507AA_AS	ESC_AB9496AA		38	ST38 Cplx	D
ESC_AB9567AA	UCBerktjj501	SRR21143517;ILLUMINA;Paired;;SRX17155619;SRA	Environment	ND/Others	environment	2021				South America	Ecuador	Pichincha	Quito	Quito				University of California - Berkeley	Escherichia coli								PRJNA861272	SRP393067		SAMN30416263	SRS14727346	2022-08-20	2022-08-19	ESC_AB9567AA	Assembled	397	123498	5346973	Escherichia coli / Shigella;96.98%	197	32625	4.1	ESC_EC9595AA_AS	ESC_AB9567AA		38	ST38 Cplx	D
ESC_AB9570AA	UCBerktjj497	SRR21143520;ILLUMINA;Paired;;SRX17155616;SRA	Environment	ND/Others	environment	2021				South America	Ecuador	Pichincha	Quito	Quito				University of California - Berkeley	Escherichia coli								PRJNA861272	SRP393067		SAMN30416260	SRS14727343	2022-08-20	2022-08-19	ESC_AB9570AA	Assembled	369	112698	5321738	Escherichia coli / Shigella;97.78%	200	37431	4.1	ESC_EC9598AA_AS	ESC_AB9570AA		38	ST38 Cplx	D
ESC_AB9571AA	UCBerktjj496	SRR21143521;ILLUMINA;Paired;;SRX17155615;SRA	Environment	ND/Others	environment	2021				South America	Ecuador	Pichincha	Quito	Quito				University of California - Berkeley	Escherichia coli								PRJNA861272	SRP393067		SAMN30416259	SRS14727342	2022-08-20	2022-08-19	ESC_AB9571AA	Assembled	371	110408	5353640	Escherichia coli / Shigella;98.02%	218	39212	4.1	ESC_EC9599AA_AS	ESC_AB9571AA		38	ST38 Cplx	D
ESC_AB9588AA	UCBerktjj473	SRR21143538;ILLUMINA;Paired;;SRX17155598;SRA	Environment	ND/Others	environment	2021				South America	Ecuador	Pichincha	Quito	Quito				University of California - Berkeley	Escherichia coli								PRJNA861272	SRP393067		SAMN30416244	SRS14727325	2022-08-20	2022-08-19	ESC_AB9588AA	Assembled	376	92750	5331607	Escherichia coli / Shigella;97.82%	205	68841	4.1	ESC_EC9616AA_AS	ESC_AB9588AA		38	ST38 Cplx	D
ESC_AB9648AA	UCBerkRS2490	SRR21143598;ILLUMINA;Paired;;SRX17155538;SRA	Environment	ND/Others	environment	2021				South America	Ecuador	Pichincha	Quito	Quito				University of California - Berkeley	Escherichia coli								PRJNA861272	SRP393067		SAMN30415991	SRS14727265	2022-08-20	2022-08-19	ESC_AB9648AA	Assembled	36	101213	5558485	Escherichia coli / Shigella;97.84%	282	46344	4.1	ESC_EC9676AA_AS	ESC_AB9648AA		38	ST38 Cplx	D
ESC_AB9668AA	UCBerkRS1494	SRR21143618;ILLUMINA;Paired;;SRX17155518;SRA	Environment	ND/Others	environment	2021				South America	Ecuador	Pichincha	Quito	Quito				University of California - Berkeley	Escherichia coli								PRJNA861272	SRP393067		SAMN30415943	SRS14727245	2022-08-20	2022-08-19	ESC_AB9668AA	Assembled	25	30895	5339767	Escherichia coli / Shigella;99.38%	451	145552	4.1	ESC_EC9696AA_AS	ESC_AB9668AA		38	ST38 Cplx	D
ESC_AB9672AA	UCBerkRS1490	SRR21143622;ILLUMINA;Paired;;SRX17155514;SRA	Environment	ND/Others	environment	2021				South America	Ecuador	Pichincha	Quito	Quito				University of California - Berkeley	Escherichia coli								PRJNA861272	SRP393067		SAMN30415939	SRS14727241	2022-08-20	2022-08-19	ESC_AB9672AA	Assembled	28	96225	5193702	Escherichia coli / Shigella;98.38%	153	30979	4.1	ESC_EC9700AA_AS	ESC_AB9672AA		38	ST38 Cplx	D
ESC_AB9683AA	UCBerkRS1480	SRR21143633;ILLUMINA;Paired;;SRX17155503;SRA	Environment	ND/Others	environment	2021				South America	Ecuador	Pichincha	Quito	Quito				University of California - Berkeley	Escherichia coli								PRJNA861272	SRP393067		SAMN30415929	SRS14727230	2022-08-20	2022-08-19	ESC_AB9683AA	Assembled	33	146685	5443046	Escherichia coli / Shigella;94.81%	201	63966	4.1	ESC_EC9711AA_AS	ESC_AB9683AA		38	ST38 Cplx	D
ESC_AB9792AA	UCBerkN6	SRR21142093;ILLUMINA;Paired;;SRX17154522;SRA	Human	Human	Homo sapiens; human	2021				South America	Ecuador	Pichincha	Quito	Quito				University of California - Berkeley	Escherichia coli								PRJNA861272	SRP393067		SAMN30414365	SRS14726271	2022-08-20	2022-08-19	ESC_AB9792AA	Assembled	106	20698	5473098	Escherichia coli / Shigella;97.16%	674	84382	4.1	ESC_EC9822AA_AS	ESC_AB9792AA		38	ST38 Cplx	D
ESC_AB9828AA	UCBerkKK14	SRR21142129;ILLUMINA;Paired;;SRX17154486;SRA	Human	Human	Homo sapiens; human	2021				South America	Ecuador	Pichincha	Quito	Quito				University of California - Berkeley	Escherichia coli								PRJNA861272	SRP393067		SAMN30414246	SRS14726236	2022-08-20	2022-08-19	ESC_AB9828AA	Assembled	139	47124	5557203	Escherichia coli / Shigella;97.28%	349	68898	4.1	ESC_EC9858AA_AS	ESC_AB9828AA		38	ST38 Cplx	D
ESC_AB9830AA	UCBerkKK12	SRR21142131;ILLUMINA;Paired;;SRX17154484;SRA	Human	Human	Homo sapiens; human	2021				South America	Ecuador	Pichincha	Quito	Quito				University of California - Berkeley	Escherichia coli								PRJNA861272	SRP393067		SAMN30414244	SRS14726233	2022-08-20	2022-08-19	ESC_AB9830AA	Assembled	118	73267	5456164	Escherichia coli / Shigella;97.26%	321	57355	4.1	ESC_EC9860AA_AS	ESC_AB9830AA		38	ST38 Cplx	D
ESC_AB9843AA	UCBerkI17	SRR21142144;ILLUMINA;Paired;;SRX17154471;SRA	Human	Human	Homo sapiens; human	2021				South America	Ecuador	Pichincha	Quito	Quito				University of California - Berkeley	Escherichia coli								PRJNA861272	SRP393067		SAMN30414146	SRS14726220	2022-08-20	2022-08-19	ESC_AB9843AA	Assembled	103	78963	5512054	Escherichia coli / Shigella;97.8%	261	35364	4.1	ESC_EC9873AA_AS	ESC_AB9843AA		38	ST38 Cplx	D
ESC_AB9852AA	UCBerkI1	SRR21142153;ILLUMINA;Paired;;SRX17154462;SRA	Human	Human	Homo sapiens; human	2021				South America	Ecuador	Pichincha	Quito	Quito				University of California - Berkeley	Escherichia coli								PRJNA861272	SRP393067		SAMN30414138	SRS14726211	2022-08-20	2022-08-19	ESC_AB9852AA	Assembled	91	65113	5538937	Escherichia coli / Shigella;95.43%	319	41456	4.1	ESC_EC9882AA_AS	ESC_AB9852AA		38	ST38 Cplx	D
ESC_AB9899AA	UCBerkA11	SRR21142200;ILLUMINA;Paired;;SRX17154415;SRA	Poultry	Poultry	Gallus gallus; avian	2021				South America	Ecuador	Pichincha	Quito	Quito				University of California - Berkeley	Escherichia coli								PRJNA861272	SRP393067		SAMN30413811	SRS14726164	2022-08-20	2022-08-19	ESC_AB9899AA	Assembled	107	39525	5467832	Escherichia coli / Shigella;97.39%	411	63338	4.1	ESC_EC9929AA_AS	ESC_AB9899AA		38	ST38 Cplx	D
ESC_AB9944AA	UCBerkRS1240	SRR21142246;ILLUMINA;Paired;;SRX17154369;SRA	Human	Human	Homo sapiens; human	2018				South America	Ecuador	Pichincha	Quito	Quito				University of California - Berkeley	Escherichia coli								PRJNA861272	SRP393067		SAMN30414666	SRS14726118	2022-08-20	2022-08-19	ESC_AB9944AA	Assembled	29	123501	5252575	Escherichia coli / Shigella;99.24%	182	29258	4.1	ESC_EC9974AA_AS	ESC_AB9944AA		38	ST38 Cplx	D
ESC_AB9950AA	UCBerkRS1360	SRR21142252;ILLUMINA;Paired;;SRX17154363;SRA	Human	Human	Homo sapiens; human	2018				South America	Ecuador	Pichincha	Quito	Quito				University of California - Berkeley	Escherichia coli								PRJNA861272	SRP393067		SAMN30414776	SRS14726112	2022-08-20	2022-08-19	ESC_AB9950AA	Assembled	27	134163	5498881	Escherichia coli / Shigella;96.64%	219	42887	4.1	ESC_EC9980AA_AS	ESC_AB9950AA		38	ST38 Cplx	D
ESC_AB9951AA	UCBerkRS1359	SRR21142253;ILLUMINA;Paired;;SRX17154362;SRA	Human	Human	Homo sapiens; human	2018				South America	Ecuador	Pichincha	Quito	Quito				University of California - Berkeley	Escherichia coli								PRJNA861272	SRP393067		SAMN30414775	SRS14726111	2022-08-20	2022-08-19	ESC_AB9951AA	Assembled	43	166208	5511429	Escherichia coli / Shigella;96.73%	199	17807	4.1	ESC_EC9981AA_AS	ESC_AB9951AA		38	ST38 Cplx	D
ESC_AB9952AA	UCBerkRS1358	SRR21142254;ILLUMINA;Paired;;SRX17154361;SRA	Human	Human	Homo sapiens; human	2018				South America	Ecuador	Pichincha	Quito	Quito				University of California - Berkeley	Escherichia coli								PRJNA861272	SRP393067		SAMN30414774	SRS14726110	2022-08-20	2022-08-19	ESC_AB9952AA	Assembled	27	92153	5511436	Escherichia coli / Shigella;97.49%	234	37495	4.1	ESC_EC9982AA_AS	ESC_AB9952AA		38	ST38 Cplx	D
ESC_AB9953AA	UCBerkRS1357	SRR21142255;ILLUMINA;Paired;;SRX17154360;SRA	Human	Human	Homo sapiens; human	2018				South America	Ecuador	Pichincha	Quito	Quito				University of California - Berkeley	Escherichia coli								PRJNA861272	SRP393067		SAMN30414773	SRS14726109	2022-08-20	2022-08-19	ESC_AB9953AA	Assembled	41	156931	5499532	Escherichia coli / Shigella;97.71%	210	22413	4.1	ESC_EC9983AA_AS	ESC_AB9953AA		38	ST38 Cplx	D
ESC_AB9977AA	UCBerkRS1239	SRR21142279;ILLUMINA;Paired;;SRX17154336;SRA	Human	Human	Homo sapiens; human	2018				South America	Ecuador	Pichincha	Quito	Quito				University of California - Berkeley	Escherichia coli								PRJNA861272	SRP393067		SAMN30414665	SRS14726085	2022-08-20	2022-08-19	ESC_AB9977AA	Assembled	29	95370	5214849	Escherichia coli / Shigella;100.0%	182	25166	4.1	ESC_FC0007AA_AS	ESC_AB9977AA		38	ST38 Cplx	D
ESC_AB9978AA	UCBerkRS1238	SRR21142280;ILLUMINA;Paired;;SRX17154335;SRA	Human	Human	Homo sapiens; human	2018				South America	Ecuador	Pichincha	Quito	Quito				University of California - Berkeley	Escherichia coli								PRJNA861272	SRP393067		SAMN30414664	SRS14726084	2022-08-20	2022-08-19	ESC_AB9978AA	Assembled	28	92542	5231209	Escherichia coli / Shigella;98.57%	196	41495	4.1	ESC_FC0008AA_AS	ESC_AB9978AA		38	ST38 Cplx	D
ESC_AB9979AA	UCBerkRS1237	SRR21142281;ILLUMINA;Paired;;SRX17154334;SRA	Human	Human	Homo sapiens; human	2018				South America	Ecuador	Pichincha	Quito	Quito				University of California - Berkeley	Escherichia coli								PRJNA861272	SRP393067		SAMN30414663	SRS14726083	2022-08-20	2022-08-19	ESC_AB9979AA	Assembled	50	207784	5254055	Escherichia coli / Shigella;98.04%	160	26938	4.1	ESC_FC0009AA_AS	ESC_AB9979AA		38	ST38 Cplx	D
ESC_AB9980AA	UCBerkRS1208	SRR21142282;ILLUMINA;Paired;;SRX17154333;SRA	Human	Human	Homo sapiens; human	2018				South America	Ecuador	Pichincha	Quito	Quito				University of California - Berkeley	Escherichia coli								PRJNA861272	SRP393067		SAMN30414662	SRS14726082	2022-08-20	2022-08-19	ESC_AB9980AA	Assembled	27	85976	5222754	Escherichia coli / Shigella;98.0%	198	36204	4.1	ESC_FC0010AA_AS	ESC_AB9980AA		38	ST38 Cplx	D
ESC_AB9994AA	UCBerkRS1115	SRR21142296;ILLUMINA;Paired;;SRX17154319;SRA	Companion Animal	Canine	Canis lupus familiaris; canine	2018				South America	Ecuador	Pichincha	Quito	Quito				University of California - Berkeley	Escherichia coli								PRJNA861272	SRP393067		SAMN30414649	SRS14726068	2022-08-20	2022-08-19	ESC_AB9994AA	Assembled	44	150365	5193910	Escherichia coli / Shigella;98.82%	113	16430	4.1	ESC_FC0024AA_AS	ESC_AB9994AA		38	ST38 Cplx	D
ESC_AB9997AA	UCBerkRS1113	SRR21142299;ILLUMINA;Paired;;SRX17154316;SRA	Companion Animal	Canine	Canis lupus familiaris; canine	2018				South America	Ecuador	Pichincha	Quito	Quito				University of California - Berkeley	Escherichia coli								PRJNA861272	SRP393067		SAMN30414647	SRS14726065	2022-08-20	2022-08-19	ESC_AB9997AA	Assembled	50	197450	5195435	Escherichia coli / Shigella;98.68%	106	11261	4.1	ESC_FC0027AA_AS	ESC_AB9997AA		38	ST38 Cplx	D
ESC_AB9999AA	UCBerkRS1111	SRR21142301;ILLUMINA;Paired;;SRX17154314;SRA	Human	Human	Homo sapiens; human	2018				South America	Ecuador	Pichincha	Quito	Quito				University of California - Berkeley	Escherichia coli								PRJNA861272	SRP393067		SAMN30414645	SRS14726063	2022-08-20	2022-08-19	ESC_AB9999AA	Assembled	41	197232	5192429	Escherichia coli / Shigella;98.63%	96	11904	4.1	ESC_FC0029AA_AS	ESC_AB9999AA		38	ST38 Cplx	D
ESC_BB0000AA	UCBerkRS1110	SRR21142302;ILLUMINA;Paired;;SRX17154313;SRA	Human	Human	Homo sapiens; human	2018				South America	Ecuador	Pichincha	Quito	Quito				University of California - Berkeley	Escherichia coli								PRJNA861272	SRP393067		SAMN30414644	SRS14726062	2022-08-20	2022-08-19	ESC_BB0000AA	Assembled	32	150352	5181229	Escherichia coli / Shigella;97.98%	125	19228	4.1	ESC_FC0030AA_AS	ESC_BB0000AA		38	ST38 Cplx	D
ESC_BB0001AA	UCBerkRS1109	SRR21142303;ILLUMINA;Paired;;SRX17154312;SRA	Human	Human	Homo sapiens; human	2018				South America	Ecuador	Pichincha	Quito	Quito				University of California - Berkeley	Escherichia coli								PRJNA861272	SRP393067		SAMN30414643	SRS14726061	2022-08-20	2022-08-19	ESC_BB0001AA	Assembled	68	197450	5195089	Escherichia coli / Shigella;98.69%	108	12614	4.1	ESC_FC0031AA_AS	ESC_BB0001AA		38	ST38 Cplx	D
ESC_BB0002AA	UCBerkRS1108	SRR21142304;ILLUMINA;Paired;;SRX17154311;SRA	Human	Human	Homo sapiens; human	2018				South America	Ecuador	Pichincha	Quito	Quito				University of California - Berkeley	Escherichia coli								PRJNA861272	SRP393067		SAMN30414642	SRS14726060	2022-08-20	2022-08-19	ESC_BB0002AA	Assembled	41	175434	5188570	Escherichia coli / Shigella;98.71%	111	12609	4.1	ESC_FC0032AA_AS	ESC_BB0002AA		38	ST38 Cplx	D
ESC_BB0003AA	UCBerkRS1107	SRR21142305;ILLUMINA;Paired;;SRX17154310;SRA	Human	Human	Homo sapiens; human	2018				South America	Ecuador	Pichincha	Quito	Quito				University of California - Berkeley	Escherichia coli								PRJNA861272	SRP393067		SAMN30414641	SRS14726059	2022-08-20	2022-08-19	ESC_BB0003AA	Assembled	53	197450	5195597	Escherichia coli / Shigella;98.73%	113	12537	4.1	ESC_FC0033AA_AS	ESC_BB0003AA		38	ST38 Cplx	D
ESC_BB0028AA	UCBerkRS1055	SRR21142330;ILLUMINA;Paired;;SRX17154285;SRA	Human	Human	Homo sapiens; human	2018				South America	Ecuador	Pichincha	Quito	Quito				University of California - Berkeley	Escherichia coli								PRJNA861272	SRP393067		SAMN30414589	SRS14726034	2022-08-20	2022-08-19	ESC_BB0028AA	Assembled	26	80249	5424513	Escherichia coli / Shigella;95.52%	300	97414	4.1	ESC_FC0307AA_AS	ESC_BB0028AA		38	ST38 Cplx	D
ESC_BB0031AA	UCBerkRS1054	SRR21142333;ILLUMINA;Paired;;SRX17154282;SRA	Human	Human	Homo sapiens; human	2018				South America	Ecuador	Pichincha	Quito	Quito				University of California - Berkeley	Escherichia coli								PRJNA861272	SRP393067		SAMN30414588	SRS14726031	2022-08-20	2022-08-19	ESC_BB0031AA	Assembled	25	60149	5383016	Escherichia coli / Shigella;94.77%	300	97736	4.1	ESC_FC0310AA_AS	ESC_BB0031AA		38	ST38 Cplx	D
ESC_BB0032AA	UCBerkRS1053	SRR21142334;ILLUMINA;Paired;;SRX17154281;SRA	Human	Human	Homo sapiens; human	2018				South America	Ecuador	Pichincha	Quito	Quito				University of California - Berkeley	Escherichia coli								PRJNA861272	SRP393067		SAMN30414587	SRS14726030	2022-08-20	2022-08-19	ESC_BB0032AA	Assembled	35	136264	5446239	Escherichia coli / Shigella;93.89%	220	61700	4.1	ESC_FC0311AA_AS	ESC_BB0032AA		38	ST38 Cplx	D
ESC_BB0033AA	UCBerkRS1052	SRR21142335;ILLUMINA;Paired;;SRX17154280;SRA	Human	Human	Homo sapiens; human	2018				South America	Ecuador	Pichincha	Quito	Quito				University of California - Berkeley	Escherichia coli								PRJNA861272	SRP393067		SAMN30414586	SRS14726029	2022-08-20	2022-08-19	ESC_BB0033AA	Assembled	31	128441	5447240	Escherichia coli / Shigella;95.27%	223	65733	4.1	ESC_FC0312AA_AS	ESC_BB0033AA		38	ST38 Cplx	D
ESC_BB0034AA	UCBerkRS1051	SRR21142336;ILLUMINA;Paired;;SRX17154279;SRA	Human	Human	Homo sapiens; human	2018				South America	Ecuador	Pichincha	Quito	Quito				University of California - Berkeley	Escherichia coli								PRJNA861272	SRP393067		SAMN30414585	SRS14726028	2022-08-20	2022-08-19	ESC_BB0034AA	Assembled	50	176265	5447962	Escherichia coli / Shigella;95.96%	190	52226	4.1	ESC_FC0313AA_AS	ESC_BB0034AA		38	ST38 Cplx	D
ESC_BB0085AA	UCBerkMM22	SRR21141724;ILLUMINA;Paired;;SRX17154228;SRA	Human	Human	Homo sapiens; human	2021				South America	Ecuador	Pichincha	Quito	Quito				University of California - Berkeley	Escherichia coli								PRJNA861272	SRP393067		SAMN30414337	SRS14725977	2022-08-20	2022-08-19	ESC_BB0085AA	Assembled	101	65092	5695916	Escherichia coli / Shigella;96.27%	348	51885	4.1	ESC_FC0364AA_AS	ESC_BB0085AA		38	ST38 Cplx	D
ESC_BB0120AA	UCBerkAA10	SRR21141759;ILLUMINA;Paired;;SRX17154193;SRA	Poultry	Poultry	Gallus gallus; avian	2021				South America	Ecuador	Pichincha	Quito	Quito				University of California - Berkeley	Escherichia coli								PRJNA861272	SRP393067		SAMN30413832	SRS14725942	2022-08-20	2022-08-19	ESC_BB0120AA	Assembled	118	103941	5482098	Escherichia coli / Shigella;98.04%	226	132597	4.1	ESC_FC0399AA_AS	ESC_BB0120AA		38	ST38 Cplx	D
ESC_BB0187AA	UCBerkE7	SRR21141826;ILLUMINA;Paired;;SRX17154126;SRA	Human	Human	Homo sapiens; human	2021				South America	Ecuador	Pichincha	Quito	Quito				University of California - Berkeley	Escherichia coli								PRJNA861272	SRP393067		SAMN30413986	SRS14725875	2022-08-20	2022-08-19	ESC_BB0187AA	Assembled	104	51732	5160227	Escherichia coli / Shigella;99.5%	240	47025	4.1	ESC_FC0466AA_AS	ESC_BB0187AA		38	ST38 Cplx	D
ESC_BB0188AA	UCBerkE5	SRR21141827;ILLUMINA;Paired;;SRX17154125;SRA	Human	Human	Homo sapiens; human	2021				South America	Ecuador	Pichincha	Quito	Quito				University of California - Berkeley	Escherichia coli								PRJNA861272	SRP393067		SAMN30413985	SRS14725874	2022-08-20	2022-08-19	ESC_BB0188AA	Assembled	95	42845	5437272	Escherichia coli / Shigella;98.55%	367	49836	4.1	ESC_FC0467AA_AS	ESC_BB0188AA		38	ST38 Cplx	D
ESC_BB0189AA	UCBerkE3	SRR21141828;ILLUMINA;Paired;;SRX17154124;SRA	Companion Animal	Canine	Canis lupus familiaris; canine	2021				South America	Ecuador	Pichincha	Quito	Quito				University of California - Berkeley	Escherichia coli								PRJNA861272	SRP393067		SAMN30413984	SRS14725873	2022-08-20	2022-08-19	ESC_BB0189AA	Assembled	112	42151	5426489	Escherichia coli / Shigella;97.81%	368	58553	4.1	ESC_FC0468AA_AS	ESC_BB0189AA		38	ST38 Cplx	D
ESC_BB0218AA	UCBerkRS1319	SRR21141857;ILLUMINA;Paired;;SRX17154095;SRA	Poultry	Poultry	Gallus gallus; avian	2018				South America	Ecuador	Pichincha	Quito	Quito				University of California - Berkeley	Escherichia coli								PRJNA861272	SRP393067		SAMN30414736	SRS14725845	2022-08-20	2022-08-19	ESC_BB0218AA	Assembled	29	132683	5350086	Escherichia coli / Shigella;98.33%	177	28994	4.1	ESC_FC0497AA_AS	ESC_BB0218AA		38	ST38 Cplx	D
ESC_BB0252AA	UCBerkB8	SRR21141891;ILLUMINA;Paired;;SRX17154061;SRA	Human	Human	Homo sapiens; human	2021				South America	Ecuador	Pichincha	Quito	Quito				University of California - Berkeley	Escherichia coli								PRJNA861272	SRP393067		SAMN30413872	SRS14725809	2022-08-20	2022-08-19	ESC_BB0252AA	Assembled	89	46936	5398606	Escherichia coli / Shigella;96.75%	366	86407	4.1	ESC_FC0531AA_AS	ESC_BB0252AA		38	ST38 Cplx	D
ESC_BB0326AA	UCBerkR2	SRR21141966;ILLUMINA;Paired;;SRX17153986;SRA	Livestock	Swine	swine	2021				South America	Ecuador	Pichincha	Quito	Quito				University of California - Berkeley	Escherichia coli								PRJNA861272	SRP393067		SAMN30414522	SRS14725736	2022-08-20	2022-08-19	ESC_BB0326AA	Assembled	133	120924	5515769	Escherichia coli / Shigella;94.7%	244	41185	4.1	ESC_FC0615AA_AS	ESC_BB0326AA		38	ST38 Cplx	D
ESC_BB0403AA	UCBerkJ3	SRR21142044;ILLUMINA;Paired;;SRX17153908;SRA	Human	Human	Homo sapiens; human	2021				South America	Ecuador	Pichincha	Quito	Quito				University of California - Berkeley	Escherichia coli								PRJNA861272	SRP393067		SAMN30414192	SRS14725658	2022-08-20	2022-08-19	ESC_BB0403AA	Assembled	111	94847	4993288	Escherichia coli / Shigella;97.54%	178	37845	4.1	ESC_FC0692AA_AS	ESC_BB0403AA		38	ST38 Cplx	D
ESC_BB0451AA	UCBerkG21	SRR21141420;ILLUMINA;Paired;;SRX17153860;SRA	Human	Human	Homo sapiens; human	2021				South America	Ecuador	Pichincha	Quito	Quito				University of California - Berkeley	Escherichia coli								PRJNA861272	SRP393067		SAMN30414063	SRS14725609	2022-08-20	2022-08-19	ESC_BB0451AA	Assembled	86	58523	5533198	Escherichia coli / Shigella;96.19%	336	43610	4.1	ESC_FC0740AA_AS	ESC_BB0451AA		38	ST38 Cplx	D
ESC_BB0452AA	UCBerkG20	SRR21141421;ILLUMINA;Paired;;SRX17153859;SRA	Human	Human	Homo sapiens; human	2021				South America	Ecuador	Pichincha	Quito	Quito				University of California - Berkeley	Escherichia coli								PRJNA861272	SRP393067		SAMN30414062	SRS14725608	2022-08-20	2022-08-19	ESC_BB0452AA	Assembled	124	62759	5536844	Escherichia coli / Shigella;96.4%	370	47790	4.1	ESC_FC0741AA_AS	ESC_BB0452AA		38	ST38 Cplx	D
ESC_BB0467AA	UCBerkDD2	SRR21141436;ILLUMINA;Paired;;SRX17153844;SRA	Companion Animal	Canine	Canis lupus familiaris; canine	2021				South America	Ecuador	Pichincha	Quito	Quito				University of California - Berkeley	Escherichia coli								PRJNA861272	SRP393067		SAMN30413962	SRS14725594	2022-08-20	2022-08-19	ESC_BB0467AA	Assembled	128	119694	5607846	Escherichia coli / Shigella;96.78%	259	45543	4.1	ESC_FC0756AA_AS	ESC_BB0467AA		38	ST38 Cplx	D
ESC_BB0586AA	UCBerkLL12	SRR21141557;ILLUMINA;Paired;;SRX17153723;SRA	Human	Human	Homo sapiens; human	2021				South America	Ecuador	Pichincha	Quito	Quito				University of California - Berkeley	Escherichia coli								PRJNA861272	SRP393067		SAMN30414286	SRS14725472	2022-08-20	2022-08-19	ESC_BB0586AA	Assembled	921	130814	5569850	Escherichia coli / Shigella;97.5%	265	45622	4.1	ESC_FC0877AA_AS	ESC_BB0586AA		38	ST38 Cplx	D
ESC_BB0629AA	UCBerkII14	SRR21141600;ILLUMINA;Paired;;SRX17153680;SRA	Human	Human	Homo sapiens; human	2021				South America	Ecuador	Pichincha	Quito	Quito				University of California - Berkeley	Escherichia coli								PRJNA861272	SRP393067		SAMN30414160	SRS14725429	2022-08-20	2022-08-19	ESC_BB0629AA	Assembled	148	77995	5488842	Escherichia coli / Shigella;96.02%	273	104925	4.1	ESC_FC0920AA_AS	ESC_BB0629AA		38	ST38 Cplx	D
ESC_BB0633AA	UCBerkII11	SRR21141604;ILLUMINA;Paired;;SRX17153676;SRA	Human	Human	Homo sapiens; human	2021				South America	Ecuador	Pichincha	Quito	Quito				University of California - Berkeley	Escherichia coli								PRJNA861272	SRP393067		SAMN30414157	SRS14725425	2022-08-20	2022-08-19	ESC_BB0633AA	Assembled	149	94907	5468785	Escherichia coli / Shigella;97.47%	219	69152	4.1	ESC_FC0924AA_AS	ESC_BB0633AA		38	ST38 Cplx	D
ESC_BB0638AA	UCBerkI5	SRR21141609;ILLUMINA;Paired;;SRX17153671;SRA	Human	Human	Homo sapiens; human	2021				South America	Ecuador	Pichincha	Quito	Quito				University of California - Berkeley	Escherichia coli								PRJNA861272	SRP393067		SAMN30414152	SRS14725420	2022-08-20	2022-08-19	ESC_BB0638AA	Assembled	85	66113	5539381	Escherichia coli / Shigella;98.56%	275	32395	4.1	ESC_FC0929AA_AS	ESC_BB0638AA		38	ST38 Cplx	D
ESC_BB0640AA	UCBerkI22	SRR21141611;ILLUMINA;Paired;;SRX17153669;SRA	Human	Human	Homo sapiens; human	2021				South America	Ecuador	Pichincha	Quito	Quito				University of California - Berkeley	Escherichia coli								PRJNA861272	SRP393067		SAMN30414150	SRS14725419	2022-08-20	2022-08-19	ESC_BB0640AA	Assembled	134	39885	5484323	Escherichia coli / Shigella;97.23%	355	143222	4.1	ESC_FC0931AA_AS	ESC_BB0640AA		38	ST38 Cplx	D
ESC_BB0659AA	UCBerkFF23	SRR21141630;ILLUMINA;Paired;;SRX17153650;SRA	Human	Human	Homo sapiens; human	2021				South America	Ecuador	Pichincha	Quito	Quito				University of California - Berkeley	Escherichia coli								PRJNA861272	SRP393067		SAMN30414047	SRS14725400	2022-08-20	2022-08-19	ESC_BB0659AA	Assembled	84	123342	5348098	Escherichia coli / Shigella;96.89%	185	24489	4.1	ESC_FC0950AA_AS	ESC_BB0659AA		38	ST38 Cplx	D
ESC_BB0715AA	UCBerkC4	SRR21141686;ILLUMINA;Paired;;SRX17153594;SRA	Human	Human	Homo sapiens; human	2021				South America	Ecuador	Pichincha	Quito	Quito				University of California - Berkeley	Escherichia coli								PRJNA861272	SRP393067		SAMN30413909	SRS14725343	2022-08-20	2022-08-19	ESC_BB0715AA	Assembled	80	49637	5528884	Escherichia coli / Shigella;97.35%	364	56872	4.1	ESC_FC1006AA_AS	ESC_BB0715AA		38	ST38 Cplx	D
ESC_BB0730AA	UCBerkBB9	SRR21141701;ILLUMINA;Paired;;SRX17153579;SRA	Human	Human	Homo sapiens; human	2021				South America	Ecuador	Pichincha	Quito	Quito				University of California - Berkeley	Escherichia coli								PRJNA861272	SRP393067		SAMN30413896	SRS14725327	2022-08-20	2022-08-19	ESC_BB0730AA	Assembled	128	128943	5606645	Escherichia coli / Shigella;96.2%	258	40591	4.1	ESC_FC1021AA_AS	ESC_BB0730AA		38	ST38 Cplx	D
ESC_BB1213AA	LSI_129	traces-0pvQFKJ;ILLUMINA;Paired;;NA;Uploaded	Environment	Water/River	Rio Isinche	2020				South America	Ecuador	Cotopaxi	Cantón Latacunga	Latacunga				Gabriel Molina	Escherichia coli													2022-08-25	2022-08-25	ESC_BB1213AA	Assembled	62	165571	5335528	Escherichia coli / Shigella;97.22%	167	37824	4.1	ESC_EC9143AA_AS	ESC_BB1213AA		38	ST38 Cplx	D
ESC_CB1358AA	P128-E099	SRR21939887;ILLUMINA;Paired;;SRX17923799;SRA	Human	Human	Homo sapiens; Age: 19; female; stool sample	2013	5	31		South America	Peru	Cusco				-13.5188	-71.975	Washington University School of Medicine	Escherichia coli		H2						PRJNA698223	SRP304988		SAMN31327369	SRS15441667	2022-10-24	2022-10-24	ESC_CB1358AA	Assembled	135	120933	5514295	Escherichia coli / Shigella;97.45%	224	134861	4.1	ESC_GC3134AA_AS	ESC_CB1358AA		38	ST38 Cplx	D
ESC_CB1463AA	P200-E129	SRR21939992;ILLUMINA;Paired;;SRX17923694;SRA	Human	Human	Homo sapiens; Age: 31; female; stool sample	2013	8	26		South America	Peru	Cusco				-13.5188	-71.975	Washington University School of Medicine	Escherichia coli		O2;O50/O2:H30						PRJNA698223	SRP304988		SAMN31327397	SRS15441562	2022-10-24	2022-10-24	ESC_CB1463AA	Assembled	104	150029	5272088	Escherichia coli / Shigella;96.77%	127	86344	4.1	ESC_GC3239AA_AS	ESC_CB1463AA		38	ST38 Cplx	D
ESC_LA2365AA	C13_2	SRR7693654;ILLUMINA;Paired;;SRX4552859;SRA	Human	Human	Homo sapiens; male; stool	2015	1	14		South America	Ecuador					-1.83	-78.18	Georgia Institute of Technology	Escherichia coli								PRJNA486009	SRP157939		SAMN09832967	SRS3669935	2019-02-11	2018-12-15	ESC_LA2365AA	Assembled	42	131179	4751503	Escherichia coli / Shigella;92.72%	145	29762	4	ESC_WA8979AA_AS	ESC_LA2365AA		43	ST10 Cplx	A
ESC_RA8662AA	PE01_358	SRR12206240;ILLUMINA;Paired;;SRX8717062;SRA	Human	Human	Human stool; Homo sapiens; stool	2018				South America	Peru	Lima				-12.2057	-76.9531	Universidad Peruana Cayetano Heredia	Escherichia coli								PRJNA633873	SRP271508		SAMN15515952	SRS6992711	2020-07-16	2020-07-13	ESC_RA8662AA	Assembled	124	147689	4787636	Escherichia coli / Shigella;97.22%	93	46342	4.1	ESC_MB2034AA_AS	ESC_RA8662AA		43	ST10 Cplx	A
ESC_AB9090AA	UCBerkRS1464	SRR21143685;ILLUMINA;Paired;;SRX17156096;SRA	Environment	ND/Others	environment	2021				South America	Ecuador	Pichincha	Quito	Quito				University of California - Berkeley	Escherichia coli								PRJNA861272	SRP393067		SAMN30415913	SRS14727823	2022-08-20	2022-08-19	ESC_AB9090AA	Assembled	48	194169	4808494	Escherichia coli / Shigella;93.67%	120	26837	4.1	ESC_FC6246AA_AS	ESC_AB9090AA		43	ST10 Cplx	A
ESC_BB0437AA	UCBerkGG14	SRR21141406;ILLUMINA;Paired;;SRX17153874;SRA	Poultry	Poultry	Gallus gallus; avian	2021				South America	Ecuador	Pichincha	Quito	Quito				University of California - Berkeley	Escherichia coli								PRJNA861272	SRP393067		SAMN30414076	SRS14725623	2022-08-20	2022-08-19	ESC_BB0437AA	Assembled	115	54809	4964994	Escherichia coli / Shigella;97.79%	337	162122	4.1	ESC_FC0726AA_AS	ESC_BB0437AA		43	ST10 Cplx	A
ESC_CB1436AA	P003-E004	SRR21939965;ILLUMINA;Paired;;SRX17923721;SRA	Human	Human	Homo sapiens; Age: 30; male; stool sample	2012	6	25		South America	Peru	Cusco				-13.5188	-71.975	Washington University School of Medicine	Escherichia coli		O6:H10						PRJNA698223	SRP304988		SAMN31327280	SRS15441589	2022-10-24	2022-10-24	ESC_CB1436AA	Assembled	138	133518	4800819	Escherichia coli / Shigella;96.43%	122	165192	4.1	ESC_GC3212AA_AS	ESC_CB1436AA		43	ST10 Cplx	A
ESC_BB0127AA	UCBerkJJ21	SRR21141766;ILLUMINA;Paired;;SRX17154186;SRA	Human	Human	Homo sapiens; human	2021				South America	Ecuador	Pichincha	Quito	Quito				University of California - Berkeley	Escherichia coli								PRJNA861272	SRP393067		SAMN30414212	SRS14725935	2022-08-20	2022-08-19	ESC_BB0127AA	Assembled	149	63284	4770922	Escherichia coli / Shigella;95.4%	216	76991	4.1	ESC_FC0406AA_AS	ESC_BB0127AA		44	ST10 Cplx	A
ESC_ZA3498AA	LSI_192	SRR19154354;ILLUMINA;Paired;;SRX15221066;SRA	Environment	Water/River	river water	2020	12				Ecuador	Cotopaxi	Latacunga					PulseNet Next Generation Subtyping Methods Unit	Escherichia coli								PRJNA415804	SRP225933		SAMN28175133	SRS12955733	2022-05-11	2022-05-10	ESC_ZA3498AA	Assembled	122	74089	4831463	Escherichia coli / Shigella;94.31%	252	17193	4.1	ESC_DC1698AA_AS	ESC_ZA3498AA		46	ST46 Cplx	A
ESC_BB1270AA	LSI_192	traces-0nhTKIJ;ILLUMINA;Paired;;NA;Uploaded	Environment	Water/River	Rio Isinche	2020				South America	Ecuador	Cotopaxi	Cantón Latacunga	Latacunga				Gabriel Molina	Escherichia coli													2022-08-25	2022-08-25	ESC_BB1270AA	Assembled	122	74089	4831463	Escherichia coli / Shigella;94.31%	252	17193	4.1	ESC_EC9200AA_AS	ESC_BB1270AA		46	ST46 Cplx	A
ESC_KA8865AA	UPCH_217	traces-0fFFIvP;ILLUMINA;Paired;;NA;Uploaded	Human	Human		2018				South America	Peru			Lima				P. Tsukayama / Universidad Peruana Cayetano Heredia	Escherichia coli													2019-01-05	2019-07-10	ESC_KA8865AA	Assembled	73	89098	5072995	Escherichia coli / Shigella;80.91%	226	34173	4	ESC_VA5917AA_AS	ESC_KA8865AA		48	ST10 Cplx	A
ESC_KA8871AA	UPCH_009	traces-0DnnKrh;ILLUMINA;Paired;;NA;Uploaded	Environment	Human		2018				South America	Peru			Lima				P. Tsukayama / Universidad Peruana Cayetano Heredia	Escherichia coli													2019-01-05	2019-07-10	ESC_KA8871AA	Assembled	137	126923	4674030	Escherichia coli / Shigella;93.16%	118	39765	4	ESC_VA5926AA_AS	ESC_KA8871AA		48	ST10 Cplx	A
ESC_KA8873AA	UPCH_010	traces-0dORZbW;ILLUMINA;Paired;;NA;Uploaded	Environment	Human		2018				South America	Peru			Lima				P. Tsukayama / Universidad Peruana Cayetano Heredia	Escherichia coli													2019-01-05	2019-07-10	ESC_KA8873AA	Assembled	137	129506	4677468	Escherichia coli / Shigella;90.29%	125	49018	4	ESC_VA5929AA_AS	ESC_KA8873AA		48	ST10 Cplx	A
ESC_KA8905AA	UPCH_222	traces-0hoMIjy;ILLUMINA;Paired;;NA;Uploaded	Human	Human		2018				South America	Peru			Lima				P. Tsukayama / Universidad Peruana Cayetano Heredia	Escherichia coli													2019-01-05	2019-07-10	ESC_KA8905AA	Assembled	254	69848	4738739	Escherichia coli / Shigella;87.18%	204	52079	4	ESC_VA5969AA_AS	ESC_KA8905AA		48	ST10 Cplx	A
ESC_RA8648AA	PE01_374	SRR12206226;ILLUMINA;Paired;;SRX8717076;SRA	Poultry	Poultry	Chicken gut; Gallus gallus domesticus; gut	2018				South America	Peru	Lima				-12.2057	-76.9531	Universidad Peruana Cayetano Heredia	Escherichia coli								PRJNA633873	SRP271508		SAMN15515965	SRS6992725	2020-07-16	2020-07-13	ESC_RA8648AA	Assembled	191	74233	4868756	Escherichia coli / Shigella;94.71%	195	41304	4.1	ESC_MB2062AA_AS	ESC_RA8648AA		48	ST10 Cplx	A
ESC_RA8654AA	PE01_369	SRR12206232;ILLUMINA;Paired;;SRX8717070;SRA	Poultry	Poultry	Chicken gut; Gallus gallus domesticus; gut	2018				South America	Peru	Lima				-12.2057	-76.9531	Universidad Peruana Cayetano Heredia	Escherichia coli								PRJNA633873	SRP271508		SAMN15515960	SRS6992719	2020-07-16	2020-07-13	ESC_RA8654AA	Assembled	136	59025	4918344	Escherichia coli / Shigella;96.33%	185	61738	4.1	ESC_MB2042AA_AS	ESC_RA8654AA		48	ST10 Cplx	A
ESC_RA8665AA	PE01_356	SRR12206243;ILLUMINA;Paired;;SRX8717059;SRA	Human	Human	Human stool; Homo sapiens; stool	2018				South America	Peru	Lima				-12.2057	-76.9531	Universidad Peruana Cayetano Heredia	Escherichia coli								PRJNA633873	SRP271508		SAMN15515950	SRS6992708	2020-07-16	2020-07-13	ESC_RA8665AA	Assembled	106	107277	4648405	Escherichia coli / Shigella;97.82%	111	21141	4.1	ESC_MB2031AA_AS	ESC_RA8665AA		48	ST10 Cplx	A
ESC_RA8688AA	PE01_222	SRR12206266;ILLUMINA;Paired;;SRX8717036;SRA	Human	Human	Human stool; Homo sapiens; stool	2018				South America	Peru	Lima				-12.2057	-76.9531	Universidad Peruana Cayetano Heredia	Escherichia coli								PRJNA633873	SRP271508		SAMN15515929	SRS6992685	2020-07-16	2020-07-13	ESC_RA8688AA	Assembled	368	80545	4729859	Escherichia coli / Shigella;91.96%	176	51993	4.1	ESC_MB2008AA_AS	ESC_RA8688AA		48	ST10 Cplx	A
ESC_RA8692AA	PE01_217	SRR12206270;ILLUMINA;Paired;;SRX8717032;SRA	Human	Human	Human stool; Homo sapiens; stool	2018				South America	Peru	Lima				-12.2057	-76.9531	Universidad Peruana Cayetano Heredia	Escherichia coli								PRJNA633873	SRP271508		SAMN15515925	SRS6992681	2020-07-16	2020-07-13	ESC_RA8692AA	Assembled	205	101008	5067986	Escherichia coli / Shigella;90.97%	188	36244	4.1	ESC_MB2004AA_AS	ESC_RA8692AA		48	ST10 Cplx	A
ESC_ZA4281AA	R6c2	SRR19418334;ILLUMINA;Paired;;SRX15472664;SRA	Environment	Plant	Radish (Raphanus raphanistrum subsp. Sativus)	2021	4				Ecuador	Chimborazo						PulseNet Next Generation Subtyping Methods Unit	Escherichia coli								PRJNA415804	SRP225933		SAMN28681474	SRS13189649	2022-05-29	2022-05-26	ESC_ZA4281AA	Assembled	129	100743	4615891	Escherichia coli / Shigella;95.55%	108	11367	4.1	ESC_DC2552AA_AS	ESC_ZA4281AA		48	ST10 Cplx	A
ESC_AB9063AA	UCBerkSS9	SRR21143658;ILLUMINA;Paired;;SRX17156123;SRA	Human	Human	Homo sapiens; human	2021				South America	Ecuador	Pichincha	Quito	Quito				University of California - Berkeley	Escherichia coli								PRJNA861272	SRP393067		SAMN30416110	SRS14727850	2022-08-20	2022-08-19	ESC_AB9063AA	Assembled	118	56478	4623773	Escherichia coli / Shigella;97.83%	236	34040	4.1	ESC_FC6219AA_AS	ESC_AB9063AA		48	ST10 Cplx	A
ESC_AB9429AA	UCBerkX13	SRR21143380;ILLUMINA;Paired;;SRX17155757;SRA	Companion Animal	Canine	Canis lupus familiaris; canine	2021				South America	Ecuador	Pichincha	Quito	Quito				University of California - Berkeley	Escherichia coli								PRJNA861272	SRP393067		SAMN30416417	SRS14727484	2022-08-20	2022-08-19	ESC_AB9429AA	Assembled	32	68275	4932606	Escherichia coli / Shigella;94.07%	203	71750	4.1	ESC_EC9441AA_AS	ESC_AB9429AA		48	ST10 Cplx	A
ESC_AB9462AA	UCBerkRS1430	SRR21143413;ILLUMINA;Paired;;SRX17155724;SRA	Environment	ND/Others	environment	2021				South America	Ecuador	Pichincha	Quito	Quito				University of California - Berkeley	Escherichia coli								PRJNA861272	SRP393067		SAMN30415880	SRS14727451	2022-08-20	2022-08-19	ESC_AB9462AA	Assembled	42	131200	4821207	Escherichia coli / Shigella;94.04%	113	13301	4.1	ESC_EC9474AA_AS	ESC_AB9462AA		48	ST10 Cplx	A
ESC_AB9658AA	UCBerkRS1567	SRR21143608;ILLUMINA;Paired;;SRX17155528;SRA	Environment	ND/Others	environment	2021				South America	Ecuador	Pichincha	Quito	Quito				University of California - Berkeley	Escherichia coli								PRJNA861272	SRP393067		SAMN30415952	SRS14727255	2022-08-20	2022-08-19	ESC_AB9658AA	Assembled	22	18647	5057461	Escherichia coli / Shigella;95.89%	632	134638	4.1	ESC_EC9686AA_AS	ESC_AB9658AA		48	ST10 Cplx	A
ESC_AB9747AA	UCBerkQQ10	SRR21142048;ILLUMINA;Paired;;SRX17154567;SRA	Companion Animal	Canine	Canis lupus familiaris; canine	2021				South America	Ecuador	Pichincha	Quito	Quito				University of California - Berkeley	Escherichia coli								PRJNA861272	SRP393067		SAMN30414491	SRS14726316	2022-08-20	2022-08-19	ESC_AB9747AA	Assembled	103	47433	4953414	Escherichia coli / Shigella;94.83%	260	43477	4.1	ESC_EC9775AA_AS	ESC_AB9747AA		48	ST10 Cplx	A
ESC_AB9820AA	UCBerkKK20	SRR21142121;ILLUMINA;Paired;;SRX17154494;SRA	Companion Animal	Canine	Canis lupus familiaris; canine	2021				South America	Ecuador	Pichincha	Quito	Quito				University of California - Berkeley	Escherichia coli								PRJNA861272	SRP393067		SAMN30414253	SRS14726243	2022-08-20	2022-08-19	ESC_AB9820AA	Assembled	118	46276	5734355	Escherichia coli / Shigella;98.77%	508	111058	4.1	ESC_EC9850AA_AS	ESC_AB9820AA		48	ST10 Cplx	A
ESC_AB9881AA	UCBerkF22	SRR21142182;ILLUMINA;Paired;;SRX17154433;SRA	Human	Human	Homo sapiens; human	2021				South America	Ecuador	Pichincha	Quito	Quito				University of California - Berkeley	Escherichia coli								PRJNA861272	SRP393067		SAMN30414025	SRS14726182	2022-08-20	2022-08-19	ESC_AB9881AA	Assembled	148	46671	5065279	Escherichia coli / Shigella;97.26%	282	55529	4.1	ESC_EC9911AA_AS	ESC_AB9881AA		48	ST10 Cplx	A
ESC_AB9904AA	UCBerkEE23	SRR21142205;ILLUMINA;Paired;;SRX17154410;SRA	Poultry	Poultry	Gallus gallus; avian	2021				South America	Ecuador	Pichincha	Quito	Quito				University of California - Berkeley	Escherichia coli								PRJNA861272	SRP393067		SAMN30414004	SRS14726159	2022-08-20	2022-08-19	ESC_AB9904AA	Assembled	94	104759	5300429	Escherichia coli / Shigella;93.38%	155	45578	4.1	ESC_EC9934AA_AS	ESC_AB9904AA		48	ST10 Cplx	A
ESC_AB9957AA	UCBerkRS1352	SRR21142259;ILLUMINA;Paired;;SRX17154356;SRA	Companion Animal	Canine	Canis lupus familiaris; canine	2018				South America	Ecuador	Pichincha	Quito	Quito				University of California - Berkeley	Escherichia coli								PRJNA861272	SRP393067		SAMN30414769	SRS14726105	2022-08-20	2022-08-19	ESC_AB9957AA	Assembled	41	96563	4793949	Escherichia coli / Shigella;94.91%	155	19514	4.1	ESC_EC9987AA_AS	ESC_AB9957AA		48	ST10 Cplx	A
ESC_BB0021AA	UCBerkRS1062	SRR21142323;ILLUMINA;Paired;;SRX17154292;SRA	Poultry	Poultry	Gallus gallus; avian	2018				South America	Ecuador	Pichincha	Quito	Quito				University of California - Berkeley	Escherichia coli								PRJNA861272	SRP393067		SAMN30414596	SRS14726041	2022-08-20	2022-08-19	ESC_BB0021AA	Assembled	36	70356	5584274	Escherichia coli / Shigella;98.92%	503	103454	4.1	ESC_FC0051AA_AS	ESC_BB0021AA		48	ST10 Cplx	A
ESC_BB0023AA	UCBerkRS1060	SRR21142325;ILLUMINA;Paired;;SRX17154290;SRA	Poultry	Poultry	Gallus gallus; avian	2018				South America	Ecuador	Pichincha	Quito	Quito				University of California - Berkeley	Escherichia coli								PRJNA861272	SRP393067		SAMN30414594	SRS14726039	2022-08-20	2022-08-19	ESC_BB0023AA	Assembled	33	60383	5524230	Escherichia coli / Shigella;98.88%	479	97011	4.1	ESC_FC0301AA_AS	ESC_BB0023AA		48	ST10 Cplx	A
ESC_BB0068AA	UCBerkB1	SRR21142370;ILLUMINA;Paired;;SRX17154245;SRA	Companion Animal	Canine	Canis lupus familiaris; canine	2021				South America	Ecuador	Pichincha	Quito	Quito				University of California - Berkeley	Escherichia coli								PRJNA861272	SRP393067		SAMN30413854	SRS14725994	2022-08-20	2022-08-19	ESC_BB0068AA	Assembled	111	59281	4946571	Escherichia coli / Shigella;93.49%	252	67661	4.1	ESC_FC0347AA_AS	ESC_BB0068AA		48	ST10 Cplx	A
ESC_BB0097AA	UCBerkMM11	SRR21141736;ILLUMINA;Paired;;SRX17154216;SRA	Human	Human	Homo sapiens; human	2021				South America	Ecuador	Pichincha	Quito	Quito				University of California - Berkeley	Escherichia coli								PRJNA861272	SRP393067		SAMN30414326	SRS14725965	2022-08-20	2022-08-19	ESC_BB0097AA	Assembled	114	35016	4825485	Escherichia coli / Shigella;96.18%	344	47107	4.1	ESC_FC0376AA_AS	ESC_BB0097AA		48	ST10 Cplx	A
ESC_BB0133AA	UCBerkJJ17	SRR21141772;ILLUMINA;Paired;;SRX17154180;SRA	Companion Animal	Canine	Canis lupus familiaris; canine	2021				South America	Ecuador	Pichincha	Quito	Quito				University of California - Berkeley	Escherichia coli								PRJNA861272	SRP393067		SAMN30414207	SRS14725929	2022-08-20	2022-08-19	ESC_BB0133AA	Assembled	162	64502	4606217	Escherichia coli / Shigella;91.12%	196	48731	4.1	ESC_FC0412AA_AS	ESC_BB0133AA		48	ST10 Cplx	A
ESC_BB0198AA	UCBerkE11	SRR21141837;ILLUMINA;Paired;;SRX17154115;SRA	Companion Animal	Canine	Canis lupus familiaris; canine	2021				South America	Ecuador	Pichincha	Quito	Quito				University of California - Berkeley	Escherichia coli								PRJNA861272	SRP393067		SAMN30413976	SRS14725864	2022-08-20	2022-08-19	ESC_BB0198AA	Assembled	96	28284	5519045	Escherichia coli / Shigella;98.24%	571	111494	4.1	ESC_FC0477AA_AS	ESC_BB0198AA		48	ST10 Cplx	A
ESC_BB0274AA	UCBerkRS1036	SRR21141913;ILLUMINA;Paired;;SRX17154039;SRA	Companion Animal	Canine	Canis lupus familiaris; canine	2018				South America	Ecuador	Pichincha	Quito	Quito				University of California - Berkeley	Escherichia coli								PRJNA861272	SRP393067		SAMN30414570	SRS14725787	2022-08-20	2022-08-19	ESC_BB0274AA	Assembled	22	26901	4826092	Escherichia coli / Shigella;94.62%	512	133920	4.1	ESC_FC0563AA_AS	ESC_BB0274AA		48	ST10 Cplx	A
ESC_BB0307AA	UCBerkRR15	SRR21141947;ILLUMINA;Paired;;SRX17154005;SRA	Human	Human	Homo sapiens; human	2021				South America	Ecuador	Pichincha	Quito	Quito				University of California - Berkeley	Escherichia coli								PRJNA861272	SRP393067		SAMN30414539	SRS14725753	2022-08-20	2022-08-19	ESC_BB0307AA	Assembled	101	56278	4660862	Escherichia coli / Shigella;97.49%	183	36266	4.1	ESC_FC0596AA_AS	ESC_BB0307AA		48	ST10 Cplx	A
ESC_BB0378AA	UCBerkLL6	SRR21142018;ILLUMINA;Paired;;SRX17153934;SRA	Human	Human	Homo sapiens; human	2021				South America	Ecuador	Pichincha	Quito	Quito				University of California - Berkeley	Escherichia coli								PRJNA861272	SRP393067		SAMN30414302	SRS14725683	2022-08-20	2022-08-19	ESC_BB0378AA	Assembled	131	81176	4899634	Escherichia coli / Shigella;90.41%	161	62253	4.1	ESC_FC0667AA_AS	ESC_BB0378AA		48	ST10 Cplx	A
ESC_BB0428AA	UCBerkGG21	SRR21141397;ILLUMINA;Paired;;SRX17153883;SRA	Human	Human	Homo sapiens; human	2021				South America	Ecuador	Pichincha	Quito	Quito				University of California - Berkeley	Escherichia coli								PRJNA861272	SRP393067		SAMN30414084	SRS14725632	2022-08-20	2022-08-19	ESC_BB0428AA	Assembled	105	63475	4665450	Escherichia coli / Shigella;95.29%	184	36220	4.1	ESC_FC0717AA_AS	ESC_BB0428AA		48	ST10 Cplx	A
ESC_BB0434AA	UCBerkA18	SRR21141403;ILLUMINA;Paired;;SRX17153877;SRA	Companion Animal	Canine	Canis lupus familiaris; canine	2021				South America	Ecuador	Pichincha	Quito	Quito				University of California - Berkeley	Escherichia coli								PRJNA861272	SRP393067		SAMN30413818	SRS14725626	2022-08-20	2022-08-19	ESC_BB0434AA	Assembled	124	45019	4933636	Escherichia coli / Shigella;96.79%	269	62244	4.1	ESC_FC0723AA_AS	ESC_BB0434AA		48	ST10 Cplx	A
ESC_BB0465AA	UCBerkDD21	SRR21141434;ILLUMINA;Paired;;SRX17153846;SRA	Human	Human	Homo sapiens; human	2021				South America	Ecuador	Pichincha	Quito	Quito				University of California - Berkeley	Escherichia coli								PRJNA861272	SRP393067		SAMN30413964	SRS14725595	2022-08-20	2022-08-19	ESC_BB0465AA	Assembled	151	70781	4694436	Escherichia coli / Shigella;92.8%	166	33673	4.1	ESC_FC0754AA_AS	ESC_BB0465AA		48	ST10 Cplx	A
ESC_BB0496AA	UCBerkRS1288	SRR21141465;ILLUMINA;Paired;;SRX17153815;SRA	Human	Human	Homo sapiens; human	2018				South America	Ecuador	Pichincha	Quito	Quito				University of California - Berkeley	Escherichia coli								PRJNA861272	SRP393067		SAMN30414714	SRS14725564	2022-08-20	2022-08-19	ESC_BB0496AA	Assembled	31	94840	5070205	Escherichia coli / Shigella;95.2%	187	45000	4.1	ESC_FC0785AA_AS	ESC_BB0496AA		48	ST10 Cplx	A
ESC_BB0497AA	UCBerkRS1287	SRR21141466;ILLUMINA;Paired;;SRX17153814;SRA	Human	Human	Homo sapiens; human	2018				South America	Ecuador	Pichincha	Quito	Quito				University of California - Berkeley	Escherichia coli								PRJNA861272	SRP393067		SAMN30414713	SRS14725563	2022-08-20	2022-08-19	ESC_BB0497AA	Assembled	30	83941	5049566	Escherichia coli / Shigella;94.33%	199	55654	4.1	ESC_FC0786AA_AS	ESC_BB0497AA		48	ST10 Cplx	A
ESC_BB0499AA	UCBerkRS1285	SRR21141468;ILLUMINA;Paired;;SRX17153812;SRA	Human	Human	Homo sapiens; human	2018				South America	Ecuador	Pichincha	Quito	Quito				University of California - Berkeley	Escherichia coli								PRJNA861272	SRP393067		SAMN30414711	SRS14725560	2022-08-20	2022-08-19	ESC_BB0499AA	Assembled	27	66824	5035477	Escherichia coli / Shigella;93.71%	289	72226	4.1	ESC_FC0788AA_AS	ESC_BB0499AA		48	ST10 Cplx	A
ESC_BB0500AA	UCBerkRS1284	SRR21141469;ILLUMINA;Paired;;SRX17153811;SRA	Human	Human	Homo sapiens; human	2018				South America	Ecuador	Pichincha	Quito	Quito				University of California - Berkeley	Escherichia coli								PRJNA861272	SRP393067		SAMN30414710	SRS14725561	2022-08-20	2022-08-19	ESC_BB0500AA	Assembled	21	26532	5063456	Escherichia coli / Shigella;94.02%	457	124433	4.1	ESC_FC0789AA_AS	ESC_BB0500AA		48	ST10 Cplx	A
ESC_BB0514AA	UCBerkRS1272	SRR21141483;ILLUMINA;Paired;;SRX17153797;SRA	Poultry	Poultry	Gallus gallus; avian	2018				South America	Ecuador	Pichincha	Quito	Quito				University of California - Berkeley	Escherichia coli								PRJNA861272	SRP393067		SAMN30414698	SRS14725545	2022-08-20	2022-08-19	ESC_BB0514AA	Assembled	28	73068	5069449	Escherichia coli / Shigella;91.56%	218	44967	4.1	ESC_FC0803AA_AS	ESC_BB0514AA		48	ST10 Cplx	A
ESC_BB0533AA	UCBerkQQ5	SRR21141502;ILLUMINA;Paired;;SRX17153778;SRA	Companion Animal	Canine	Canis lupus familiaris; canine	2021				South America	Ecuador	Pichincha	Quito	Quito				University of California - Berkeley	Escherichia coli								PRJNA861272	SRP393067		SAMN30414508	SRS14725527	2022-08-20	2022-08-19	ESC_BB0533AA	Assembled	109	32660	5718471	Escherichia coli / Shigella;97.51%	506	99253	4.1	ESC_FC0824AA_AS	ESC_BB0533AA		48	ST10 Cplx	A
ESC_BB0544AA	UCBerkQQ17	SRR21141513;ILLUMINA;Paired;;SRX17153767;SRA	Poultry	Poultry	Gallus gallus; avian	2021				South America	Ecuador	Pichincha	Quito	Quito				University of California - Berkeley	Escherichia coli								PRJNA861272	SRP393067		SAMN30414498	SRS14725516	2022-08-20	2022-08-19	ESC_BB0544AA	Assembled	84	43535	6105226	Escherichia coli / Shigella;93.34%	630	102657	4.1	ESC_FC0835AA_AS	ESC_BB0544AA		48	ST10 Cplx	A
ESC_BB0560AA	UCBerkO16	SRR21141529;ILLUMINA;Paired;;SRX17153751;SRA	Livestock	Swine	swine	2021				South America	Ecuador	Pichincha	Quito	Quito				University of California - Berkeley	Escherichia coli								PRJNA861272	SRP393067		SAMN30414397	SRS14725500	2022-08-20	2022-08-19	ESC_BB0560AA	Assembled	106	74425	5026003	Escherichia coli / Shigella;94.99%	209	35167	4.1	ESC_FC0851AA_AS	ESC_BB0560AA		48	ST10 Cplx	A
ESC_BB0632AA	UCBerkII12	SRR21141603;ILLUMINA;Paired;;SRX17153677;SRA	Human	Human	Homo sapiens; human	2021				South America	Ecuador	Pichincha	Quito	Quito				University of California - Berkeley	Escherichia coli								PRJNA861272	SRP393067		SAMN30414158	SRS14725426	2022-08-20	2022-08-19	ESC_BB0632AA	Assembled	143	43248	5570930	Escherichia coli / Shigella;97.97%	432	125889	4.1	ESC_FC0923AA_AS	ESC_BB0632AA		48	ST10 Cplx	A
ESC_BB0699AA	UCBerkCC20	SRR21141670;ILLUMINA;Paired;;SRX17153610;SRA	Livestock	Swine	swine	2021				South America	Ecuador	Pichincha	Quito	Quito				University of California - Berkeley	Escherichia coli								PRJNA861272	SRP393067		SAMN30413924	SRS14725359	2022-08-20	2022-08-19	ESC_BB0699AA	Assembled	135	125376	5096450	Escherichia coli / Shigella;95.41%	141	37424	4.1	ESC_FC0990AA_AS	ESC_BB0699AA		48	ST10 Cplx	A
ESC_BB0705AA	UCBerk54	SRR21141676;ILLUMINA;Paired;;SRX17153604;SRA	Human	Human	Homo sapiens; human	2021				South America	Ecuador	Pichincha	Quito	Quito				University of California - Berkeley	Escherichia coli								PRJNA861272	SRP393067		SAMN30413802	SRS14725353	2022-08-20	2022-08-19	ESC_BB0705AA	Assembled	163	126893	4664751	Escherichia coli / Shigella;98.83%	103	30435	4.1	ESC_FC0996AA_AS	ESC_BB0705AA		48	ST10 Cplx	A
ESC_BB0738AA	UCBerk38	SRR21141709;ILLUMINA;Paired;;SRX17153571;SRA	Human	Human	Homo sapiens; human	2021				South America	Ecuador	Pichincha	Quito	Quito				University of California - Berkeley	Escherichia coli								PRJNA861272	SRP393067		SAMN30413799	SRS14725319	2022-08-20	2022-08-19	ESC_BB0738AA	Assembled	1065	143704	4681428	Escherichia coli / Shigella;98.84%	98	22876	4.1	ESC_FC1029AA_AS	ESC_BB0738AA		48	ST10 Cplx	A
ESC_TA6636AA	1778 COD	SRR10426029;OXFORD_NANOPORE;Single;;SRX7122116;SRA,SRR10425497;ILLUMINA;Paired;;SRX7121591;SRA	Livestock	Camelid	Vicugna pacos; alpaca; feces	2018	9	24		South America	Bolivia	La Paz	Provincia Los Andes			-16.1692	-68.2437	University of Gothenburg - CCUG	Escherichia coli								PRJNA579481	SRP229416		SAMN13231917	SRS5631523	2021-01-01	2020-12-11	ESC_TA6636AA	Assembled	695	119058	5473044	Escherichia coli / Shigella;98.61%	206	61736	4.1	ESC_UB0316AA_AS	ESC_TA6636AA		56	ST155 Cplx	B1
ESC_TA6638AA	1842 MAT	SRR10425493;ILLUMINA;Paired;;SRX7121595;SRA	Livestock	Camelid	Vicugna pacos; alpaca; feces	2019	2	4		South America	Bolivia	Chucorosi						University of Gothenburg - CCUG	Escherichia coli								PRJNA579481	SRP229416		SAMN13231921	SRS5631527	2021-01-01	2020-11-30	ESC_TA6638AA	Assembled	703	146457	5316856	Escherichia coli / Shigella;100.0%	142	43296	4.1	ESC_UB0314AA_AS	ESC_TA6638AA		56	ST155 Cplx	B1
ESC_TA6639AA	1379 COD	SRR10425494;ILLUMINA;Paired;;SRX7121594;SRA	Livestock	Camelid	Vicugna pacos; alpaca; feces	2018	7	10		South America	Bolivia	La Paz	Provincia Los Andes			-16.1692	-68.2437	University of Gothenburg - CCUG	Escherichia coli								PRJNA579481	SRP229416		SAMN13231920	SRS5631526	2021-01-01	2020-11-30	ESC_TA6639AA	Assembled	559	153778	5330277	Escherichia coli / Shigella;99.24%	177	99529	4.1	ESC_UB0313AA_AS	ESC_TA6639AA		56	ST155 Cplx	B1
ESC_TA6641AA	150 COD	SRR10425496;ILLUMINA;Paired;;SRX7121592;SRA	Livestock	Camelid	Lama glama; feces	2018	1	25		South America	Bolivia	La Paz	Provincia Los Andes			-16.1692	-68.2437	University of Gothenburg - CCUG	Escherichia coli								PRJNA579481	SRP229416		SAMN13231918	SRS5631524	2021-01-01	2020-11-30	ESC_TA6641AA	Assembled	546	177399	5270885	Escherichia coli / Shigella;100.0%	162	38120	4.1	ESC_UB0311AA_AS	ESC_TA6641AA		56	ST155 Cplx	B1
ESC_TA6642AA	261 COD	SRR10425498;ILLUMINA;Paired;;SRX7121590;SRA	Livestock	Camelid	Vicugna pacos; alpaca; feces	2018	3	11		South America	Bolivia	La Paz	Provincia Los Andes			-16.1692	-68.2437	University of Gothenburg - CCUG	Escherichia coli								PRJNA579481	SRP229416		SAMN13231916	SRS5631522	2021-01-01	2020-11-30	ESC_TA6642AA	Assembled	631	153781	5329077	Escherichia coli / Shigella;98.43%	176	138984	4.1	ESC_UB0310AA_AS	ESC_TA6642AA		56	ST155 Cplx	B1
ESC_TA6643AA	238 COD	SRR10425499;ILLUMINA;Paired;;SRX7121589;SRA	Livestock	Camelid	Lama glama; feces	2018	2	25		South America	Bolivia	La Paz	Provincia Los Andes			-16.1692	-68.2437	University of Gothenburg - CCUG	Escherichia coli								PRJNA579481	SRP229416		SAMN13231915	SRS5631521	2021-01-01	2020-11-30	ESC_TA6643AA	Assembled	656	140470	5370902	Escherichia coli / Shigella;99.06%	147	46457	4.1	ESC_UB0309AA_AS	ESC_TA6643AA		56	ST155 Cplx	B1
ESC_TA6648AA	1561 MAT	SRR10425504;ILLUMINA;Paired;;SRX7121584;SRA	Livestock	Camelid	Lama glama; feces	2018	7	23		South America	Bolivia	Tarija	Provincia Cercado	Tarija				University of Gothenburg - CCUG	Escherichia coli								PRJNA579481	SRP229416		SAMN13231924	SRS5631516	2021-01-01	2020-11-30	ESC_TA6648AA	Assembled	451	143659	5154339	Escherichia coli / Shigella;100.0%	114	34354	4.1	ESC_UB0304AA_AS	ESC_TA6648AA		56	ST155 Cplx	B1
ESC_TA6650AA	190 COD	SRR10425506;ILLUMINA;Paired;;SRX7121582;SRA	Livestock	Camelid	Lama glama; feces	2018	2	10		South America	Bolivia	La Paz	Provincia Los Andes			-16.1692	-68.2437	University of Gothenburg - CCUG	Escherichia coli								PRJNA579481	SRP229416		SAMN13231914	SRS5631514	2021-01-01	2020-11-30	ESC_TA6650AA	Assembled	422	177499	5231810	Escherichia coli / Shigella;99.11%	160	37853	4.1	ESC_UB0302AA_AS	ESC_TA6650AA		56	ST155 Cplx	B1
ESC_TA6651AA	159 COD	SRR10425507;ILLUMINA;Paired;;SRX7121581;SRA	Livestock	Camelid	Lama glama; feces	2018	1	25		South America	Bolivia	La Paz	Provincia Los Andes			-16.1692	-68.2437	University of Gothenburg - CCUG	Escherichia coli								PRJNA579481	SRP229416		SAMN13231913	SRS5631513	2021-01-01	2020-11-30	ESC_TA6651AA	Assembled	687	177286	5232936	Escherichia coli / Shigella;100.0%	161	34998	4.1	ESC_UB0301AA_AS	ESC_TA6651AA		56	ST155 Cplx	B1
ESC_AB9422AA	UCBerkX20	SRR21143373;ILLUMINA;Paired;;SRX17155764;SRA	Human	Human	Homo sapiens; human	2021				South America	Ecuador	Pichincha	Quito	Quito				University of California - Berkeley	Escherichia coli								PRJNA861272	SRP393067		SAMN30416423	SRS14727490	2022-08-20	2022-08-19	ESC_AB9422AA	Assembled	107	143721	4921556	Escherichia coli / Shigella;97.73%	111	27287	4.1	ESC_EC9434AA_AS	ESC_AB9422AA		56	ST155 Cplx	B1
ESC_KA8879AA	UPCH_017	traces-0nuPRNH;ILLUMINA;Paired;;NA;Uploaded	Environment	Human		2018				South America	Peru			Lima				P. Tsukayama / Universidad Peruana Cayetano Heredia	Escherichia coli													2019-01-05	2019-07-10	ESC_KA8879AA	Assembled	96	62876	5710458	Escherichia coli / Shigella;90.9%	296	119264	4	ESC_VA5936AA_AS	ESC_KA8879AA		57	ST350 Cplx	AxB1
ESC_KA8880AA	UPCH_016	traces-0QDHkXp;ILLUMINA;Paired;;NA;Uploaded	Environment	Human		2018				South America	Peru			Lima				P. Tsukayama / Universidad Peruana Cayetano Heredia	Escherichia coli													2019-01-05	2019-07-10	ESC_KA8880AA	Assembled	86	61971	5703691	Escherichia coli / Shigella;89.6%	294	116694	4	ESC_VA5937AA_AS	ESC_KA8880AA		57	ST350 Cplx	AxB1
ESC_WA5162AA	EC59-HP2.5	SRR15565822;ILLUMINA;Paired;;SRX11863970;SRA	Environment	Water/River	irrigation water	2019				South America	Ecuador					-0.208677	-78.4935	Universidad San Francisco de Quito	Escherichia coli								PRJNA756309	SRP333692		SAMN20887915	SRS9876224	2021-09-01	2021-08-23	ESC_WA5162AA	Assembled	39	68397	5353288	Escherichia coli / Shigella;96.99%	265	90940	4.1	ESC_ZB5884AA_AS	ESC_WA5162AA		57	ST350 Cplx	AxB1
ESC_AB9301AA	UCBerktjj207	SRR21143897;ILLUMINA;Paired;;SRX17155885;SRA	Environment	ND/Others	environment	2021				South America	Ecuador	Pichincha	Quito	Quito				University of California - Berkeley	Escherichia coli								PRJNA861272	SRP393067		SAMN30416131	SRS14727612	2022-08-20	2022-08-19	ESC_AB9301AA	Assembled	375	53527	5554194	Escherichia coli / Shigella;97.75%	357	44332	4.1	ESC_EC9313AA_AS	ESC_AB9301AA		57	ST350 Cplx	AxB1
ESC_AB9319AA	UCBerkS7	SRR21143915;ILLUMINA;Paired;;SRX17155867;SRA	Human	Human	Homo sapiens; human	2021				South America	Ecuador	Pichincha	Quito	Quito				University of California - Berkeley	Escherichia coli								PRJNA861272	SRP393067		SAMN30416087	SRS14727594	2022-08-20	2022-08-19	ESC_AB9319AA	Assembled	107	40215	5925684	Escherichia coli / Shigella;95.68%	546	120045	4.1	ESC_EC9331AA_AS	ESC_AB9319AA		57	ST350 Cplx	AxB1
ESC_AB9435AA	UCBerkV15	SRR21143386;ILLUMINA;Paired;;SRX17155751;SRA	Human	Human	Homo sapiens; human	2021				South America	Ecuador	Pichincha	Quito	Quito				University of California - Berkeley	Escherichia coli								PRJNA861272	SRP393067		SAMN30416382	SRS14727478	2022-08-20	2022-08-19	ESC_AB9435AA	Assembled	115	63941	5742287	Escherichia coli / Shigella;96.64%	267	64857	4.1	ESC_EC9447AA_AS	ESC_AB9435AA		57	ST350 Cplx	AxB1
ESC_AB9616AA	UCBerkRS2548	SRR21143566;ILLUMINA;Paired;;SRX17155570;SRA	Environment	ND/Others	environment	2021				South America	Ecuador	Pichincha	Quito	Quito				University of California - Berkeley	Escherichia coli								PRJNA861272	SRP393067		SAMN30416048	SRS14727297	2022-08-20	2022-08-19	ESC_AB9616AA	Assembled	39	68397	5353288	Escherichia coli / Shigella;96.99%	265	90940	4.1	ESC_EC9644AA_AS	ESC_AB9616AA		57	ST350 Cplx	AxB1
ESC_AB9775AA	UCBerkPP3	SRR21142076;ILLUMINA;Paired;;SRX17154539;SRA	Companion Animal	Canine	Canis lupus familiaris; canine	2021				South America	Ecuador	Pichincha	Quito	Quito				University of California - Berkeley	Escherichia coli								PRJNA861272	SRP393067		SAMN30414467	SRS14726288	2022-08-20	2022-08-19	ESC_AB9775AA	Assembled	108	27687	5537427	Escherichia coli / Shigella;98.01%	569	90348	4.1	ESC_EC9805AA_AS	ESC_AB9775AA		57	ST350 Cplx	AxB1
ESC_BB0005AA	UCBerkRS1105	SRR21142307;ILLUMINA;Paired;;SRX17154308;SRA	Poultry	Poultry	Gallus gallus; avian	2018				South America	Ecuador	Pichincha	Quito	Quito				University of California - Berkeley	Escherichia coli								PRJNA861272	SRP393067		SAMN30414639	SRS14726057	2022-08-20	2022-08-19	ESC_BB0005AA	Assembled	36	99383	5502110	Escherichia coli / Shigella;96.51%	237	46020	4.1	ESC_FC0035AA_AS	ESC_BB0005AA		57	ST350 Cplx	AxB1
ESC_BB0007AA	UCBerkRS1104	SRR21142309;ILLUMINA;Paired;;SRX17154306;SRA	Poultry	Poultry	Gallus gallus; avian	2018				South America	Ecuador	Pichincha	Quito	Quito				University of California - Berkeley	Escherichia coli								PRJNA861272	SRP393067		SAMN30414638	SRS14726056	2022-08-20	2022-08-19	ESC_BB0007AA	Assembled	39	108200	5512817	Escherichia coli / Shigella;96.45%	194	33536	4.1	ESC_FC0037AA_AS	ESC_BB0007AA		57	ST350 Cplx	AxB1
ESC_BB0179AA	UCBerkEE12	SRR21141818;ILLUMINA;Paired;;SRX17154134;SRA	Human	Human	Homo sapiens; human	2021				South America	Ecuador	Pichincha	Quito	Quito				University of California - Berkeley	Escherichia coli								PRJNA861272	SRP393067		SAMN30413992	SRS14725883	2022-08-20	2022-08-19	ESC_BB0179AA	Assembled	119	52117	5630579	Escherichia coli / Shigella;97.59%	350	119692	4.1	ESC_FC0458AA_AS	ESC_BB0179AA		57	ST350 Cplx	AxB1
ESC_BB0233AA	UCBerkRS1102	SRR21141872;ILLUMINA;Paired;;SRX17154080;SRA	Poultry	Poultry	Gallus gallus; avian	2018				South America	Ecuador	Pichincha	Quito	Quito				University of California - Berkeley	Escherichia coli								PRJNA861272	SRP393067		SAMN30414636	SRS14725829	2022-08-20	2022-08-19	ESC_BB0233AA	Assembled	33	73400	5509402	Escherichia coli / Shigella;95.66%	254	52199	4.1	ESC_FC0512AA_AS	ESC_BB0233AA		57	ST350 Cplx	AxB1
ESC_BB0368AA	UCBerkM16	SRR21142008;ILLUMINA;Paired;;SRX17153944;SRA	Human	Human	Homo sapiens; human	2021				South America	Ecuador	Pichincha	Quito	Quito				University of California - Berkeley	Escherichia coli								PRJNA861272	SRP393067		SAMN30414311	SRS14725693	2022-08-20	2022-08-19	ESC_BB0368AA	Assembled	102	48568	5721582	Escherichia coli / Shigella;99.54%	278	49714	4.1	ESC_FC0657AA_AS	ESC_BB0368AA		57	ST350 Cplx	AxB1
ESC_BB0389AA	UCBerkLL18	SRR21142029;ILLUMINA;Paired;;SRX17153923;SRA	Human	Human	Homo sapiens; human	2021				South America	Ecuador	Pichincha	Quito	Quito				University of California - Berkeley	Escherichia coli								PRJNA861272	SRP393067		SAMN30414292	SRS14725672	2022-08-20	2022-08-19	ESC_BB0389AA	Assembled	84	35058	5478909	Escherichia coli / Shigella;96.97%	456	68678	4.1	ESC_FC0678AA_AS	ESC_BB0389AA		57	ST350 Cplx	AxB1
ESC_BB0418AA	UCBerkJ10	SRR21141387;ILLUMINA;Paired;;SRX17153893;SRA	Human	Human	Homo sapiens; human	2021				South America	Ecuador	Pichincha	Quito	Quito				University of California - Berkeley	Escherichia coli								PRJNA861272	SRP393067		SAMN30414179	SRS14725643	2022-08-20	2022-08-19	ESC_BB0418AA	Assembled	889	81499	5740351	Escherichia coli / Shigella;97.49%	227	51121	4.1	ESC_FC0707AA_AS	ESC_BB0418AA		57	ST350 Cplx	AxB1
ESC_BB0464AA	UCBerkDD22	SRR21141433;ILLUMINA;Paired;;SRX17153847;SRA	Poultry	Poultry	Gallus gallus; avian	2021				South America	Ecuador	Pichincha	Quito	Quito				University of California - Berkeley	Escherichia coli								PRJNA861272	SRP393067		SAMN30413965	SRS14725597	2022-08-20	2022-08-19	ESC_BB0464AA	Assembled	109	101334	5569007	Escherichia coli / Shigella;97.16%	200	39439	4.1	ESC_FC0753AA_AS	ESC_BB0464AA		57	ST350 Cplx	AxB1
ESC_BB0596AA	UCBerkL4	SRR21141567;ILLUMINA;Paired;;SRX17153713;SRA	Human	Human	Homo sapiens; human	2021				South America	Ecuador	Pichincha	Quito	Quito				University of California - Berkeley	Escherichia coli								PRJNA861272	SRP393067		SAMN30414277	SRS14725462	2022-08-20	2022-08-19	ESC_BB0596AA	Assembled	110	25975	5722584	Escherichia coli / Shigella;97.24%	621	98605	4.1	ESC_FC0887AA_AS	ESC_BB0596AA		57	ST350 Cplx	AxB1
ESC_BB0686AA	UCBerkD14	SRR21141657;ILLUMINA;Paired;;SRX17153623;SRA	Poultry	Poultry	Gallus gallus; avian	2021				South America	Ecuador	Pichincha	Quito	Quito				University of California - Berkeley	Escherichia coli								PRJNA861272	SRP393067		SAMN30413936	SRS14725372	2022-08-20	2022-08-19	ESC_BB0686AA	Assembled	115	45749	5476620	Escherichia coli / Shigella;97.96%	286	77175	4.1	ESC_FC0977AA_AS	ESC_BB0686AA		57	ST350 Cplx	AxB1
ESC_LA2389AA	Q16_1	SRR7693678;ILLUMINA;Paired;;SRX4552835;SRA	Human	Human	Homo sapiens; female; stool	2014	5	9		South America	Ecuador	Pichincha	Distrito Metropolitano de Quito	Quito		-0.18	-78.46	Georgia Institute of Technology	Escherichia coli								PRJNA486009	SRP157939		SAMN09833075	SRS3669909	2019-02-11	2018-12-15	ESC_LA2389AA	Assembled	28	52333	5243011	Escherichia coli / Shigella;97.6%	308	100369	4	ESC_WA8955AA_AS	ESC_LA2389AA		58	ST155 Cplx	AxB1
ESC_QA6002AA	UTA30	SRR11109068;ILLUMINA;Paired;;SRX7746656;SRA	Environment	Water/River	Water from irrigation channel near captation point (Cutuchi river)	2018	8			South America	Ecuador	Guayas	Canton Guayaquil	Guayaquil				FDA-CVM	Escherichia coli		['',						PRJNA475467	SRP150350		SAMN14123586	SRS6166105	2020-02-19	2020-02-19	ESC_QA6002AA	Assembled	100	112076	5186156	Escherichia coli / Shigella;90.73%	136	29845	4.1	ESC_IB9484AA_AS	ESC_QA6002AA		58	ST155 Cplx	AxB1
ESC_WA5196AA	EC28-V427.5	SRR15565856;ILLUMINA;Paired;;SRX11863936;SRA	Environment	Plant	ONION	2019				South America	Ecuador					-1.25554	-78.6231	Universidad San Francisco de Quito	Escherichia coli								PRJNA756309	SRP333692		SAMN20881008	SRS9876190	2021-09-01	2021-08-23	ESC_WA5196AA	Assembled	51	112032	5104402	Escherichia coli / Shigella;95.31%	207	122936	4.1	ESC_ZB5850AA_AS	ESC_WA5196AA		58	ST155 Cplx	AxB1
ESC_AB9092AA	UCBerkRS1462	SRR21143687;ILLUMINA;Paired;;SRX17156094;SRA	Environment	ND/Others	environment	2021				South America	Ecuador	Pichincha	Quito	Quito				University of California - Berkeley	Escherichia coli								PRJNA861272	SRP393067		SAMN30415911	SRS14727821	2022-08-20	2022-08-19	ESC_AB9092AA	Assembled	31	112160	5087615	Escherichia coli / Shigella;94.2%	166	22473	4.1	ESC_FC6248AA_AS	ESC_AB9092AA		58	ST155 Cplx	AxB1
ESC_AB9128AA	UCBerkZ18	SRR21143723;ILLUMINA;Paired;;SRX17156058;SRA	Poultry	Poultry	Gallus gallus; avian	2021				South America	Ecuador	Pichincha	Quito	Quito				University of California - Berkeley	Escherichia coli								PRJNA861272	SRP393067		SAMN30416459	SRS14727784	2022-08-20	2022-08-19	ESC_AB9128AA	Assembled	126	96275	5224793	Escherichia coli / Shigella;94.62%	187	36362	4.1	ESC_FC6284AA_AS	ESC_AB9128AA		58	ST155 Cplx	AxB1
ESC_AB9208AA	UCBerkRS1433	SRR21143803;ILLUMINA;Paired;;SRX17155978;SRA	Environment	ND/Others	environment	2021				South America	Ecuador	Pichincha	Quito	Quito				University of California - Berkeley	Escherichia coli								PRJNA861272	SRP393067		SAMN30415883	SRS14727705	2022-08-20	2022-08-19	ESC_AB9208AA	Assembled	63	135761	4996854	Escherichia coli / Shigella;95.51%	123	10860	4.1	ESC_FC6361AA_AS	ESC_AB9208AA		58	ST155 Cplx	AxB1
ESC_AB9218AA	UCBerktjj570	SRR21143813;ILLUMINA;Paired;;SRX17155968;SRA	Environment	ND/Others	environment	2021				South America	Ecuador	Pichincha	Quito	Quito				University of California - Berkeley	Escherichia coli								PRJNA861272	SRP393067		SAMN30416321	SRS14727695	2022-08-20	2022-08-19	ESC_AB9218AA	Assembled	493	106623	4953646	Escherichia coli / Shigella;95.06%	133	28629	4.1	ESC_FC6371AA_AS	ESC_AB9218AA		58	ST155 Cplx	AxB1
ESC_AB9632AA	UCBerkRS2505	SRR21143582;ILLUMINA;Paired;;SRX17155554;SRA	Environment	ND/Others	environment	2021				South America	Ecuador	Pichincha	Quito	Quito				University of California - Berkeley	Escherichia coli								PRJNA861272	SRP393067		SAMN30416006	SRS14727281	2022-08-20	2022-08-19	ESC_AB9632AA	Assembled	51	112032	5104402	Escherichia coli / Shigella;95.31%	207	122936	4.1	ESC_EC9660AA_AS	ESC_AB9632AA		58	ST155 Cplx	AxB1
ESC_AB9660AA	UCBerkRS1565	SRR21143610;ILLUMINA;Paired;;SRX17155526;SRA	Environment	ND/Others	environment	2021				South America	Ecuador	Pichincha	Quito	Quito				University of California - Berkeley	Escherichia coli								PRJNA861272	SRP393067		SAMN30415950	SRS14727253	2022-08-20	2022-08-19	ESC_AB9660AA	Assembled	32	76754	5033755	Escherichia coli / Shigella;95.85%	187	29269	4.1	ESC_EC9688AA_AS	ESC_AB9660AA		58	ST155 Cplx	AxB1
ESC_AB9774AA	UCBerkPP4	SRR21142075;ILLUMINA;Paired;;SRX17154540;SRA	Companion Animal	Canine	Canis lupus familiaris; canine	2021				South America	Ecuador	Pichincha	Quito	Quito				University of California - Berkeley	Escherichia coli								PRJNA861272	SRP393067		SAMN30414468	SRS14726289	2022-08-20	2022-08-19	ESC_AB9774AA	Assembled	142	40427	4868612	Escherichia coli / Shigella;99.57%	309	75980	4.1	ESC_EC9804AA_AS	ESC_AB9774AA		58	ST155 Cplx	AxB1
ESC_AB9783AA	UCBerkNN13	SRR21142084;ILLUMINA;Paired;;SRX17154531;SRA	Human	Human	Homo sapiens; human	2021				South America	Ecuador	Pichincha	Quito	Quito				University of California - Berkeley	Escherichia coli								PRJNA861272	SRP393067		SAMN30414373	SRS14726280	2022-08-20	2022-08-19	ESC_AB9783AA	Assembled	99	23310	5138592	Escherichia coli / Shigella;97.09%	585	49236	4.1	ESC_EC9813AA_AS	ESC_AB9783AA		58	ST155 Cplx	AxB1
ESC_AB9811AA	UCBerkKK7	SRR21142112;ILLUMINA;Paired;;SRX17154503;SRA	Livestock	Swine	swine	2021				South America	Ecuador	Pichincha	Quito	Quito				University of California - Berkeley	Escherichia coli								PRJNA861272	SRP393067		SAMN30414261	SRS14726252	2022-08-20	2022-08-19	ESC_AB9811AA	Assembled	135	42715	5104908	Escherichia coli / Shigella;98.37%	317	86526	4.1	ESC_EC9841AA_AS	ESC_AB9811AA		58	ST155 Cplx	AxB1
ESC_AB9860AA	UCBerkHH23	SRR21142161;ILLUMINA;Paired;;SRX17154454;SRA	Poultry	Poultry	Gallus gallus; avian	2021				South America	Ecuador	Pichincha	Quito	Quito				University of California - Berkeley	Escherichia coli								PRJNA861272	SRP393067		SAMN30414130	SRS14726203	2022-08-20	2022-08-19	ESC_AB9860AA	Assembled	145	61056	4890178	Escherichia coli / Shigella;95.46%	194	45271	4.1	ESC_EC9890AA_AS	ESC_AB9860AA		58	ST155 Cplx	AxB1
ESC_AB9896AA	UCBerkEE9	SRR21142197;ILLUMINA;Paired;;SRX17154418;SRA	Human	Human	Homo sapiens; human	2021				South America	Ecuador	Pichincha	Quito	Quito				University of California - Berkeley	Escherichia coli								PRJNA861272	SRP393067		SAMN30414011	SRS14726167	2022-08-20	2022-08-19	ESC_AB9896AA	Assembled	113	111724	4968869	Escherichia coli / Shigella;95.75%	117	20132	4.1	ESC_EC9926AA_AS	ESC_AB9896AA		58	ST155 Cplx	AxB1
ESC_AB9908AA	UCBerkRS1370	SRR21142209;ILLUMINA;Paired;;SRX17154406;SRA	Companion Animal	Canine	Canis lupus familiaris; canine	2018				South America	Ecuador	Pichincha	Quito	Quito				University of California - Berkeley	Escherichia coli								PRJNA861272	SRP393067		SAMN30414786	SRS14726155	2022-08-20	2022-08-19	ESC_AB9908AA	Assembled	37	112160	5090240	Escherichia coli / Shigella;95.78%	174	21568	4.1	ESC_EC9938AA_AS	ESC_AB9908AA		58	ST155 Cplx	AxB1
ESC_AB9910AA	UCBerkRS1368	SRR21142211;ILLUMINA;Paired;;SRX17154404;SRA	Companion Animal	Canine	Canis lupus familiaris; canine	2018				South America	Ecuador	Pichincha	Quito	Quito				University of California - Berkeley	Escherichia coli								PRJNA861272	SRP393067		SAMN30414784	SRS14726153	2022-08-20	2022-08-19	ESC_AB9910AA	Assembled	47	113008	5090456	Escherichia coli / Shigella;94.91%	166	15325	4.1	ESC_EC9940AA_AS	ESC_AB9910AA		58	ST155 Cplx	AxB1
ESC_AB9912AA	UCBerkRS1366	SRR21142213;ILLUMINA;Paired;;SRX17154402;SRA	Human	Human	Homo sapiens; human	2018				South America	Ecuador	Pichincha	Quito	Quito				University of California - Berkeley	Escherichia coli								PRJNA861272	SRP393067		SAMN30414782	SRS14726151	2022-08-20	2022-08-19	ESC_AB9912AA	Assembled	29	96247	5083310	Escherichia coli / Shigella;92.36%	185	32705	4.1	ESC_EC9942AA_AS	ESC_AB9912AA		58	ST155 Cplx	AxB1
ESC_BB0370AA	UCBerkM14	SRR21142010;ILLUMINA;Paired;;SRX17153942;SRA	Companion Animal	Canine	Canis lupus familiaris; canine	2021				South America	Ecuador	Pichincha	Quito	Quito				University of California - Berkeley	Escherichia coli								PRJNA861272	SRP393067		SAMN30414309	SRS14725692	2022-08-20	2022-08-19	ESC_BB0370AA	Assembled	112	77190	4937477	Escherichia coli / Shigella;93.39%	213	34016	4.1	ESC_FC0659AA_AS	ESC_BB0370AA		58	ST155 Cplx	AxB1
ESC_BB0414AA	UCBerkJ16	SRR21141383;ILLUMINA;Paired;;SRX17153897;SRA	Human	Human	Homo sapiens; human	2021				South America	Ecuador	Pichincha	Quito	Quito				University of California - Berkeley	Escherichia coli								PRJNA861272	SRP393067		SAMN30414183	SRS14725646	2022-08-20	2022-08-19	ESC_BB0414AA	Assembled	130	63399	5085694	Escherichia coli / Shigella;94.75%	277	48766	4.1	ESC_FC0703AA_AS	ESC_BB0414AA		58	ST155 Cplx	AxB1
ESC_BB0490AA	UCBerkRS1293	SRR21141459;ILLUMINA;Paired;;SRX17153821;SRA	Human	Human	Homo sapiens; human	2018				South America	Ecuador	Pichincha	Quito	Quito				University of California - Berkeley	Escherichia coli								PRJNA861272	SRP393067		SAMN30414719	SRS14725570	2022-08-20	2022-08-19	ESC_BB0490AA	Assembled	35	112827	4990958	Escherichia coli / Shigella;95.83%	165	19582	4.1	ESC_FC0779AA_AS	ESC_BB0490AA		58	ST155 Cplx	AxB1
ESC_BB0492AA	UCBerkRS1292	SRR21141461;ILLUMINA;Paired;;SRX17153819;SRA	Human	Human	Homo sapiens; human	2018				South America	Ecuador	Pichincha	Quito	Quito				University of California - Berkeley	Escherichia coli								PRJNA861272	SRP393067		SAMN30414718	SRS14725568	2022-08-20	2022-08-19	ESC_BB0492AA	Assembled	19	24770	4985533	Escherichia coli / Shigella;97.66%	461	116767	4.1	ESC_FC0781AA_AS	ESC_BB0492AA		58	ST155 Cplx	AxB1
ESC_BB0493AA	UCBerkRS1291	SRR21141462;ILLUMINA;Paired;;SRX17153818;SRA	Human	Human	Homo sapiens; human	2018				South America	Ecuador	Pichincha	Quito	Quito				University of California - Berkeley	Escherichia coli								PRJNA861272	SRP393067		SAMN30414717	SRS14725567	2022-08-20	2022-08-19	ESC_BB0493AA	Assembled	25	55326	4981783	Escherichia coli / Shigella;97.94%	237	54891	4.1	ESC_FC0782AA_AS	ESC_BB0493AA		58	ST155 Cplx	AxB1
ESC_BB0494AA	UCBerkRS1290	SRR21141463;ILLUMINA;Paired;;SRX17153817;SRA	Human	Human	Homo sapiens; human	2018				South America	Ecuador	Pichincha	Quito	Quito				University of California - Berkeley	Escherichia coli								PRJNA861272	SRP393067		SAMN30414716	SRS14725566	2022-08-20	2022-08-19	ESC_BB0494AA	Assembled	32	110556	4986469	Escherichia coli / Shigella;97.63%	164	18567	4.1	ESC_FC0783AA_AS	ESC_BB0494AA		58	ST155 Cplx	AxB1
ESC_BB0495AA	UCBerkRS1289	SRR21141464;ILLUMINA;Paired;;SRX17153816;SRA	Human	Human	Homo sapiens; human	2018				South America	Ecuador	Pichincha	Quito	Quito				University of California - Berkeley	Escherichia coli								PRJNA861272	SRP393067		SAMN30414715	SRS14725565	2022-08-20	2022-08-19	ESC_BB0495AA	Assembled	29	42858	4979556	Escherichia coli / Shigella;99.13%	289	59577	4.1	ESC_FC0784AA_AS	ESC_BB0495AA		58	ST155 Cplx	AxB1
ESC_BB0507AA	UCBerkRS1278	SRR21141476;ILLUMINA;Paired;;SRX17153804;SRA	Companion Animal	Canine	Canis lupus familiaris; canine	2018				South America	Ecuador	Pichincha	Quito	Quito				University of California - Berkeley	Escherichia coli								PRJNA861272	SRP393067		SAMN30414704	SRS14725552	2022-08-20	2022-08-19	ESC_BB0507AA	Assembled	29	92614	5026031	Escherichia coli / Shigella;94.09%	171	26943	4.1	ESC_FC0796AA_AS	ESC_BB0507AA		58	ST155 Cplx	AxB1
ESC_BB0508AA	UCBerkRS1277	SRR21141477;ILLUMINA;Paired;;SRX17153803;SRA	Companion Animal	Canine	Canis lupus familiaris; canine	2018				South America	Ecuador	Pichincha	Quito	Quito				University of California - Berkeley	Escherichia coli								PRJNA861272	SRP393067		SAMN30414703	SRS14725553	2022-08-20	2022-08-19	ESC_BB0508AA	Assembled	29	83018	5021052	Escherichia coli / Shigella;94.22%	190	39257	4.1	ESC_FC0797AA_AS	ESC_BB0508AA		58	ST155 Cplx	AxB1
ESC_BB0509AA	UCBerkRS1276	SRR21141478;ILLUMINA;Paired;;SRX17153802;SRA	Companion Animal	Canine	Canis lupus familiaris; canine	2018				South America	Ecuador	Pichincha	Quito	Quito				University of California - Berkeley	Escherichia coli								PRJNA861272	SRP393067		SAMN30414702	SRS14725551	2022-08-20	2022-08-19	ESC_BB0509AA	Assembled	24	39969	5026293	Escherichia coli / Shigella;95.61%	288	61743	4.1	ESC_FC0798AA_AS	ESC_BB0509AA		58	ST155 Cplx	AxB1
ESC_BB0510AA	UCBerkRS1275	SRR21141479;ILLUMINA;Paired;;SRX17153801;SRA	Companion Animal	Canine	Canis lupus familiaris; canine	2018				South America	Ecuador	Pichincha	Quito	Quito				University of California - Berkeley	Escherichia coli								PRJNA861272	SRP393067		SAMN30414701	SRS14725550	2022-08-20	2022-08-19	ESC_BB0510AA	Assembled	28	75544	5014545	Escherichia coli / Shigella;96.34%	220	47984	4.1	ESC_FC0799AA_AS	ESC_BB0510AA		58	ST155 Cplx	AxB1
ESC_BB0511AA	UCBerkRS1274	SRR21141480;ILLUMINA;Paired;;SRX17153800;SRA	Companion Animal	Canine	Canis lupus familiaris; canine	2018				South America	Ecuador	Pichincha	Quito	Quito				University of California - Berkeley	Escherichia coli								PRJNA861272	SRP393067		SAMN30414700	SRS14725549	2022-08-20	2022-08-19	ESC_BB0511AA	Assembled	31	102961	5023157	Escherichia coli / Shigella;95.6%	164	35652	4.1	ESC_FC0800AA_AS	ESC_BB0511AA		58	ST155 Cplx	AxB1
ESC_BB0512AA	UCBerkRS1273	SRR21141481;ILLUMINA;Paired;;SRX17153799;SRA	Poultry	Poultry	Gallus gallus; avian	2018				South America	Ecuador	Pichincha	Quito	Quito				University of California - Berkeley	Escherichia coli								PRJNA861272	SRP393067		SAMN30414699	SRS14725548	2022-08-20	2022-08-19	ESC_BB0512AA	Assembled	17	19289	5001179	Escherichia coli / Shigella;96.51%	607	222513	4.1	ESC_FC0801AA_AS	ESC_BB0512AA		58	ST155 Cplx	AxB1
ESC_BB0576AA	UCBerkNN22	SRR21141545;ILLUMINA;Paired;;SRX17153735;SRA	Companion Animal	Canine	Canis lupus familiaris; canine	2021				South America	Ecuador	Pichincha	Quito	Quito				University of California - Berkeley	Escherichia coli								PRJNA861272	SRP393067		SAMN30414383	SRS14725484	2022-08-20	2022-08-19	ESC_BB0576AA	Assembled	93	49177	5116075	Escherichia coli / Shigella;97.37%	306	64727	4.1	ESC_FC0867AA_AS	ESC_BB0576AA		58	ST155 Cplx	AxB1
ESC_BB0583AA	UCBerk25	SRR21141554;ILLUMINA;Paired;;SRX17153726;SRA	Human	Human	Homo sapiens; human	2021				South America	Ecuador	Pichincha	Quito	Quito				University of California - Berkeley	Escherichia coli								PRJNA861272	SRP393067		SAMN30413794	SRS14725475	2022-08-20	2022-08-19	ESC_BB0583AA	Assembled	135	113451	4806862	Escherichia coli / Shigella;100.0%	126	30215	4.1	ESC_FC0874AA_AS	ESC_BB0583AA		58	ST155 Cplx	AxB1
ESC_BB0666AA	UCBerkFF17	SRR21141637;ILLUMINA;Paired;;SRX17153643;SRA	Livestock	Swine	swine	2021				South America	Ecuador	Pichincha	Quito	Quito				University of California - Berkeley	Escherichia coli								PRJNA861272	SRP393067		SAMN30414040	SRS14725392	2022-08-20	2022-08-19	ESC_BB0666AA	Assembled	96	90708	5149673	Escherichia coli / Shigella;91.99%	201	32240	4.1	ESC_FC0957AA_AS	ESC_BB0666AA		58	ST155 Cplx	AxB1
ESC_DB7372AA	27EC	traces-0VadEsG;ILLUMINA;Paired;;NA;Uploaded	Human			2018	4	18		South America	Colombia	Bogota D.C.	Bogotá D.C.	Bogota				ecadenav@unbosque.edu.co	Escherichia coli													2023-02-17	2023-02-17	ESC_DB7372AA	Assembled	111	87660	4935546	Escherichia coli / Shigella;96.92%	176	7106	5	ESC_IC0897AA_AS	ESC_DB7372AA		58	ST155 Cplx	AxB1
ESC_DB7375AA	30EC	traces-0hUyoHy;ILLUMINA;Paired;;NA;Uploaded	Human	Human		2017	8	9		South America	Colombia		Pereira	Pereira				ecadenav@unbosque.edu.co	Escherichia coli													2023-02-17	2023-02-17	ESC_DB7375AA	Assembled	96	76755	5121938	Escherichia coli / Shigella;98.6%	215	8407	5	ESC_IC0900AA_AS	ESC_DB7375AA		58	ST155 Cplx	AxB1
ESC_CB1309AA	P420-E201	SRR21939838;ILLUMINA;Paired;;SRX17923848;SRA	Human	Human	Homo sapiens; Age: 41; female; stool sample	2015	9	10		South America	Peru	Cusco				-13.5188	-71.975	Washington University School of Medicine	Escherichia coli		O1:H7						PRJNA698223	SRP304988		SAMN31327465	SRS15441717	2022-10-24	2022-10-24	ESC_CB1309AA	Assembled	91	55411	5169805	Escherichia coli / Shigella;98.56%	285	60365	4.1	ESC_GC3085AA_AS	ESC_CB1309AA		59	ST59 Cplx	ABD
ESC_CB1374AA	P236-E158	SRR21939903;ILLUMINA;Paired;;SRX17923783;SRA	Human	Human	Homo sapiens; Age: 21; female; stool sample	2014	1	7		South America	Peru	Cusco				-13.5188	-71.975	Washington University School of Medicine	Escherichia coli		O1:H7						PRJNA698223	SRP304988		SAMN31327423	SRS15441651	2022-10-24	2022-10-24	ESC_CB1374AA	Assembled	240	55186	5271359	Escherichia coli / Shigella;98.16%	313	109017	4.1	ESC_GC3150AA_AS	ESC_CB1374AA		59	ST59 Cplx	ABD
ESC_CB2607AA	DTU_2021_1002250_1_SI_COL_BOG_026	ERR10441455;ILLUMINA;Paired;;ERX9966983;SRA	Human	Human	Homo Sapiens; urine	2020				South America	Colombia							Centre for Genomic Epidemiology, National Food Institute, Technical University of Denmark (DTU), Denmark	Escherichia coli								PRJEB56918	ERP141886		SAMEA111503940	ERS13616302	2022-11-01	2022-11-01	ESC_CB2607AA	Assembled	79	59949	5553040	Escherichia coli / Shigella;100.0%	296	7052	5	ESC_HC1022AA_AS	ESC_CB2607AA		59	ST59 Cplx	ABD
ESC_AB9555AA	UCBerkTT1	SRR21143505;ILLUMINA;Paired;;SRX17155631;SRA	Human	Human	Homo sapiens; human	2021				South America	Ecuador	Pichincha	Quito	Quito				University of California - Berkeley	Escherichia coli								PRJNA861272	SRP393067		SAMN30416330	SRS14727359	2022-08-20	2022-08-19	ESC_AB9555AA	Assembled	99	34571	5297724	Escherichia coli / Shigella;97.15%	419	71635	4.1	ESC_EC9583AA_AS	ESC_AB9555AA		68		D
ESC_AB9757AA	UCBerkQ3	SRR21142058;ILLUMINA;Paired;;SRX17154557;SRA	Companion Animal	Canine	Canis lupus familiaris; canine	2021				South America	Ecuador	Pichincha	Quito	Quito				University of California - Berkeley	Escherichia coli								PRJNA861272	SRP393067		SAMN30414483	SRS14726306	2022-08-20	2022-08-19	ESC_AB9757AA	Assembled	137	75879	5301536	Escherichia coli / Shigella;98.24%	236	64080	4.1	ESC_EC9785AA_AS	ESC_AB9757AA		68		D
ESC_AB9866AA	UCBerkHH19	SRR21142167;ILLUMINA;Paired;;SRX17154448;SRA	Human	Human	Homo sapiens; human	2021				South America	Ecuador	Pichincha	Quito	Quito				University of California - Berkeley	Escherichia coli								PRJNA861272	SRP393067		SAMN30414125	SRS14726197	2022-08-20	2022-08-19	ESC_AB9866AA	Assembled	173	93396	5395165	Escherichia coli / Shigella;99.3%	173	79355	4.1	ESC_EC9896AA_AS	ESC_AB9866AA		68		D
ESC_BB0972AA	UCBerkJJ11	SRR21142034;ILLUMINA;Paired;;SRX17153918;SRA	Human	Human	Homo sapiens; human	2021				South America	Ecuador	Pichincha	Quito	Quito				University of California - Berkeley	Escherichia coli								PRJNA861272	SRP393067		SAMN30414201	SRS14725668	2022-08-22	2022-08-20	ESC_BB0972AA	Assembled	138	100374	5288178	Escherichia coli / Shigella;98.06%	206	60116	4.1	ESC_FC1230AA_AS	ESC_BB0972AA		68		D
ESC_CB1421AA	P061-E058	SRR21939950;ILLUMINA;Paired;;SRX17923736;SRA	Human	Human	Homo sapiens; Age: 32; male; stool sample	2012	10	30		South America	Peru	Cusco				-13.5188	-71.975	Washington University School of Medicine	Escherichia coli		H6						PRJNA698223	SRP304988		SAMN31327331	SRS15441604	2022-10-24	2022-10-24	ESC_CB1421AA	Assembled	85	113667	5366770	Escherichia coli / Shigella;97.56%	167	119429	4.1	ESC_GC3197AA_AS	ESC_CB1421AA		68		D
ESC_FA9956AA	Ecol_AZ151	SRR3999085;ILLUMINA;Paired;;SRX1999813;SRA	Human	Human	Homo sapiens	2012				South America	Colombia	Bogota		Unresolved		4.71	-74.07	Modernising Medical Microbiology, NDM, Oxford University	Escherichia coli								PRJNA316786	SRP080908		SAMN05511162	SRS1600638	2017-03-05	2017-02-28	ESC_FA9956AA	Assembled	198	244669	5203870	Escherichia coli / Shigella;94.91%	124	9902	3.61	ESC_LA5357AA_AS	ESC_FA9956AA		69	ST69 Cplx	D
ESC_FA9964AA	Ecol_878	SRR3999077;ILLUMINA;Paired;;SRX1999805;SRA	Human	Human	Homo sapiens	2013				South America	Colombia	Unresolved	Unresolved	Unresolved		3.45	-76.54	Modernising Medical Microbiology, NDM, Oxford University	Escherichia coli								PRJNA316786	SRP080908		SAMN05511170	SRS1600629	2017-03-05	2017-02-28	ESC_FA9964AA	Assembled	217	161566	5308341	Escherichia coli / Shigella;98.95%	180	25566	3.61	ESC_LA5349AA_AS	ESC_FA9964AA		69	ST69 Cplx	D
ESC_LA2322AA	C38_1	SRR7693611;ILLUMINA;Paired;;SRX4552902;SRA	Human	Human	Homo sapiens; male; stool	2015	5	4		South America	Ecuador					-1.83	-78.18	Georgia Institute of Technology	Escherichia coli								PRJNA486009	SRP157939		SAMN09832979	SRS3669977	2019-02-11	2018-12-15	ESC_LA2322AA	Assembled	35	87316	5284588	Escherichia coli / Shigella;96.42%	269	63915	4	ESC_WA9022AA_AS	ESC_LA2322AA		69	ST69 Cplx	D
ESC_LA2394AA	C32_3	SRR7693683;ILLUMINA;Paired;;SRX4552830;SRA	Human	Human	Homo sapiens; male; stool	2015	4	11		South America	Ecuador					-1.83	-78.18	Georgia Institute of Technology	Escherichia coli								PRJNA486009	SRP157939		SAMN09832975	SRS3669904	2019-02-11	2018-12-15	ESC_LA2394AA	Assembled	28	70845	5188137	Escherichia coli / Shigella;97.53%	245	84724	4	ESC_WA8950AA_AS	ESC_LA2394AA		69	ST69 Cplx	D
ESC_RA8719AA	PE01_655	SRR12206297;ILLUMINA;Paired;;SRX8717005;SRA	Human	Human	Human stool; Homo sapiens; stool	2018				South America	Peru	Lima				-12.2057	-76.9531	Universidad Peruana Cayetano Heredia	Escherichia coli								PRJNA633873	SRP271508		SAMN15516006	SRS6992654	2020-07-16	2020-07-13	ESC_RA8719AA	Assembled	58	118731	5458565	Escherichia coli / Shigella;96.8%	183	41833	4.1	ESC_MB1977AA_AS	ESC_RA8719AA		69	ST69 Cplx	D
ESC_TA7431AA	E14_6	SRR13370409;ILLUMINA;Paired;;SRX9794371;SRA	Human	Human	Homo sapiens; male; stool	2014	4	28		South America	Ecuador	Esmeraldas				0.96	-79.65	Georgia Institute of Technology	Escherichia coli								PRJNA486009	SRP157939		SAMN17228541	SRS7980026	2021-01-07	2021-01-06	ESC_TA7431AA	Assembled	62	65474	5378414	Escherichia coli / Shigella;97.73%	324	93719	4.1	ESC_UB1053AA_AS	ESC_TA7431AA		69	ST69 Cplx	D
ESC_VA6373AA	FDA1161892-S001-033	SRR14699925;ILLUMINA;Paired;500;SRX11037971;SRA	Food	Plant	herbs; fresh cilantro	2021	5	12		South America	Colombia							FDA Center for Food Safety and Applied Nutrition	Escherichia coli								PRJNA230969	SRP058582		SAMN19473808	SRS9107380	2021-06-03	2021-06-01	ESC_VA6373AA	Assembled	213	244669	5018209	Escherichia coli / Shigella;98.31%	91	11402	4.1	ESC_WB8264AA_AS	ESC_VA6373AA		69	ST69 Cplx	D
ESC_WA5199AA	EC25-HY6.1.2	SRR15565859;ILLUMINA;Paired;;SRX11863933;SRA	Environment	Water/River	irrigation water	2019				South America	Ecuador					-0.208677	-78.4935	Universidad San Francisco de Quito	Escherichia coli								PRJNA756309	SRP333692		SAMN20879962	SRS9876187	2021-09-01	2021-08-23	ESC_WA5199AA	Assembled	31	88742	5379352	Escherichia coli / Shigella;94.74%	249	58567	4.1	ESC_ZB5847AA_AS	ESC_WA5199AA		69	ST69 Cplx	D
ESC_AB9089AA	UCBerkRS1465	SRR21143684;ILLUMINA;Paired;;SRX17156097;SRA	Environment	ND/Others	environment	2021				South America	Ecuador	Pichincha	Quito	Quito				University of California - Berkeley	Escherichia coli								PRJNA861272	SRP393067		SAMN30415914	SRS14727824	2022-08-20	2022-08-19	ESC_AB9089AA	Assembled	34	129990	5480456	Escherichia coli / Shigella;97.11%	353	96001	4.1	ESC_FC6245AA_AS	ESC_AB9089AA		69	ST69 Cplx	D
ESC_AB9134AA	UCBerkZ13	SRR21143729;ILLUMINA;Paired;;SRX17156052;SRA	Human	Human	Homo sapiens; human	2021				South America	Ecuador	Pichincha	Quito	Quito				University of California - Berkeley	Escherichia coli								PRJNA861272	SRP393067		SAMN30416454	SRS14727779	2022-08-20	2022-08-19	ESC_AB9134AA	Assembled	89	97867	5585200	Escherichia coli / Shigella;94.21%	187	34206	4.1	ESC_FC6289AA_AS	ESC_AB9134AA		69	ST69 Cplx	D
ESC_AB9138AA	UCBerkZ1	SRR21143733;ILLUMINA;Paired;;SRX17156048;SRA	Companion Animal	Canine	Canis lupus familiaris; canine	2021				South America	Ecuador	Pichincha	Quito	Quito				University of California - Berkeley	Escherichia coli								PRJNA861272	SRP393067		SAMN30416450	SRS14727776	2022-08-20	2022-08-19	ESC_AB9138AA	Assembled	126	161014	5585594	Escherichia coli / Shigella;93.97%	169	32008	4.1	ESC_FC6525AA_AS	ESC_AB9138AA		69	ST69 Cplx	D
ESC_AB9187AA	UCBerkW3	SRR21143782;ILLUMINA;Paired;;SRX17155999;SRA	Human	Human	Homo sapiens; human	2021				South America	Ecuador	Pichincha	Quito	Quito				University of California - Berkeley	Escherichia coli								PRJNA861272	SRP393067		SAMN30416407	SRS14727726	2022-08-20	2022-08-19	ESC_AB9187AA	Assembled	123	119927	5408785	Escherichia coli / Shigella;99.3%	224	62537	4.1	ESC_FC6340AA_AS	ESC_AB9187AA		69	ST69 Cplx	D
ESC_AB9286AA	UCBerktjj238	SRR21143882;ILLUMINA;Paired;;SRX17155900;SRA	Environment	ND/Others	environment	2021				South America	Ecuador	Pichincha	Quito	Quito				University of California - Berkeley	Escherichia coli								PRJNA861272	SRP393067		SAMN30416145	SRS14727627	2022-08-20	2022-08-19	ESC_AB9286AA	Assembled	430	141056	5361767	Escherichia coli / Shigella;97.62%	183	40124	4.1	ESC_EC9299AA_AS	ESC_AB9286AA		69	ST69 Cplx	D
ESC_AB9287AA	UCBerktjj237	SRR21143883;ILLUMINA;Paired;;SRX17155899;SRA	Environment	ND/Others	environment	2021				South America	Ecuador	Pichincha	Quito	Quito				University of California - Berkeley	Escherichia coli								PRJNA861272	SRP393067		SAMN30416144	SRS14727626	2022-08-20	2022-08-19	ESC_AB9287AA	Assembled	471	73850	5160944	Escherichia coli / Shigella;97.81%	247	61696	4.1	ESC_EC9300AA_AS	ESC_AB9287AA		69	ST69 Cplx	D
ESC_AB9563AA	UCBerktjj505	SRR21143513;ILLUMINA;Paired;;SRX17155623;SRA	Environment	ND/Others	environment	2021				South America	Ecuador	Pichincha	Quito	Quito				University of California - Berkeley	Escherichia coli								PRJNA861272	SRP393067		SAMN30416267	SRS14727350	2022-08-20	2022-08-19	ESC_AB9563AA	Assembled	419	77675	5251730	Escherichia coli / Shigella;100.0%	244	40485	4.1	ESC_EC9591AA_AS	ESC_AB9563AA		69	ST69 Cplx	D
ESC_AB9575AA	UCBerktjj493	SRR21143525;ILLUMINA;Paired;;SRX17155611;SRA	Environment	ND/Others	environment	2021				South America	Ecuador	Pichincha	Quito	Quito				University of California - Berkeley	Escherichia coli								PRJNA861272	SRP393067		SAMN30416256	SRS14727338	2022-08-20	2022-08-19	ESC_AB9575AA	Assembled	338	78864	5249367	Escherichia coli / Shigella;99.48%	286	36641	4.1	ESC_EC9603AA_AS	ESC_AB9575AA		69	ST69 Cplx	D
ESC_AB9635AA	UCBerkRS2502	SRR21143585;ILLUMINA;Paired;;SRX17155551;SRA	Environment	ND/Others	environment	2021				South America	Ecuador	Pichincha	Quito	Quito				University of California - Berkeley	Escherichia coli								PRJNA861272	SRP393067		SAMN30416003	SRS14727278	2022-08-20	2022-08-19	ESC_AB9635AA	Assembled	31	88742	5379352	Escherichia coli / Shigella;94.74%	249	58567	4.1	ESC_EC9663AA_AS	ESC_AB9635AA		69	ST69 Cplx	D
ESC_AB9868AA	UCBerkHH17	SRR21142169;ILLUMINA;Paired;;SRX17154446;SRA	Human	Human	Homo sapiens; human	2021				South America	Ecuador	Pichincha	Quito	Quito				University of California - Berkeley	Escherichia coli								PRJNA861272	SRP393067		SAMN30414123	SRS14726195	2022-08-20	2022-08-19	ESC_AB9868AA	Assembled	144	49335	5293856	Escherichia coli / Shigella;99.55%	300	85646	4.1	ESC_EC9898AA_AS	ESC_AB9868AA		69	ST69 Cplx	D
ESC_AB9880AA	UCBerkF23	SRR21142181;ILLUMINA;Paired;;SRX17154434;SRA	Human	Human	Homo sapiens; human	2021				South America	Ecuador	Pichincha	Quito	Quito				University of California - Berkeley	Escherichia coli								PRJNA861272	SRP393067		SAMN30414026	SRS14726183	2022-08-20	2022-08-19	ESC_AB9880AA	Assembled	103	44299	5377095	Escherichia coli / Shigella;98.5%	395	56724	4.1	ESC_EC9910AA_AS	ESC_AB9880AA		69	ST69 Cplx	D
ESC_BB0059AA	UCBerkP5	SRR21142361;ILLUMINA;Paired;;SRX17154254;SRA	Human	Human	Homo sapiens; human	2021				South America	Ecuador	Pichincha	Quito	Quito				University of California - Berkeley	Escherichia coli								PRJNA861272	SRP393067		SAMN30414447	SRS14726003	2022-08-20	2022-08-19	ESC_BB0059AA	Assembled	133	71796	5369116	Escherichia coli / Shigella;96.73%	304	59297	4.1	ESC_FC0338AA_AS	ESC_BB0059AA		69	ST69 Cplx	D
ESC_BB0330AA	UCBerkOO8	SRR21141970;ILLUMINA;Paired;;SRX17153982;SRA	Human	Human	Homo sapiens; human	2021				South America	Ecuador	Pichincha	Quito	Quito				University of California - Berkeley	Escherichia coli								PRJNA861272	SRP393067		SAMN30414432	SRS14725732	2022-08-20	2022-08-19	ESC_BB0330AA	Assembled	114	46430	5146256	Escherichia coli / Shigella;97.16%	286	37461	4.1	ESC_FC0619AA_AS	ESC_BB0330AA		69	ST69 Cplx	D
ESC_BB0410AA	UCBerkJ2	SRR21141379;ILLUMINA;Paired;;SRX17153901;SRA	Livestock	Swine	swine	2021				South America	Ecuador	Pichincha	Quito	Quito				University of California - Berkeley	Escherichia coli								PRJNA861272	SRP393067		SAMN30414187	SRS14725650	2022-08-20	2022-08-19	ESC_BB0410AA	Assembled	90	82949	5321204	Escherichia coli / Shigella;97.05%	248	34809	4.1	ESC_FC0699AA_AS	ESC_BB0410AA		69	ST69 Cplx	D
ESC_BB0550AA	UCBerkQQ11	SRR21141519;ILLUMINA;Paired;;SRX17153761;SRA	Companion Animal	Canine	Canis lupus familiaris; canine	2021				South America	Ecuador	Pichincha	Quito	Quito				University of California - Berkeley	Escherichia coli								PRJNA861272	SRP393067		SAMN30414492	SRS14725510	2022-08-20	2022-08-19	ESC_BB0550AA	Assembled	99	31162	5570460	Escherichia coli / Shigella;97.56%	429	83813	4.1	ESC_FC0841AA_AS	ESC_BB0550AA		69	ST69 Cplx	D
ESC_BB0621AA	UCBerkII21	SRR21141592;ILLUMINA;Paired;;SRX17153688;SRA	Companion Animal	Canine	Canis lupus familiaris; canine	2021				South America	Ecuador	Pichincha	Quito	Quito				University of California - Berkeley	Escherichia coli								PRJNA861272	SRP393067		SAMN30414168	SRS14725436	2022-08-20	2022-08-19	ESC_BB0621AA	Assembled	126	123917	5397967	Escherichia coli / Shigella;97.35%	208	35641	4.1	ESC_FC0912AA_AS	ESC_BB0621AA		69	ST69 Cplx	D
ESC_CB1313AA	P370-E195	SRR21939842;ILLUMINA;Paired;;SRX17923844;SRA	Human	Human	Homo sapiens; Age: 24; male; stool sample	2015	5	6		South America	Peru	Cusco				-13.5188	-71.975	Washington University School of Medicine	Escherichia coli		O15:H18						PRJNA698223	SRP304988		SAMN31327459	SRS15441712	2022-10-24	2022-10-24	ESC_CB1313AA	Assembled	43	94753	5300010	Escherichia coli / Shigella;99.34%	217	88008	4.1	ESC_GC3089AA_AS	ESC_CB1313AA		69	ST69 Cplx	D
ESC_UA6630AA	86	SRR14040301;ILLUMINA;Paired;;SRX10416723;SRA	Human	Human	Homo sapiens; human, feces	2000				South America	Colombia							University of Muenster	Escherichia coli								PRJNA716285	SRP311759		SAMN18416561	SRS8537682	2021-03-25	2021-03-23	ESC_UA6630AA	Assembled	240	202463	5137157	Escherichia coli / Shigella;100.0%	154	40306	4.1	ESC_VB3800AA_AS	ESC_UA6630AA		73	ST73 Cplx	B2
ESC_ZA7867AA	LSI_151	SRR18714534;ILLUMINA;Paired;;SRX14814972;SRA	Environment	Water/River	river water	2020	12				Ecuador	Cotopaxi	Latacunga					PulseNet Next Generation Subtyping Methods Unit	Escherichia coli								PRJNA415804	SRP225933		SAMN28190203	SRS13011300	2022-06-11	2022-05-15	ESC_ZA7867AA	Assembled	104	304210	5143439	Escherichia coli / Shigella;93.94%	89	10415	4.1	ESC_DC5964AA_AS	ESC_ZA7867AA		88	ST23 Cplx	B1
ESC_ZA7873AA	LSI_172	SRR18714525;ILLUMINA;Paired;;SRX14814963;SRA	Environment	Water/River	river water	2020	12				Ecuador	Cotopaxi	Latacunga					PulseNet Next Generation Subtyping Methods Unit	Escherichia coli								PRJNA415804	SRP225933		SAMN28190197	SRS13011288	2022-06-11	2022-05-15	ESC_ZA7873AA	Assembled	100	304208	5145612	Escherichia coli / Shigella;98.41%	90	11639	4.1	ESC_DC5970AA_AS	ESC_ZA7873AA		88	ST23 Cplx	B1
ESC_ZA8070AA	LSI_122	SRR18675337;ILLUMINA;Paired;;SRX14776868;SRA	Environment	Water/River	river water	2020	12				Ecuador	Cotopaxi	Latacunga					PulseNet Next Generation Subtyping Methods Unit	Escherichia coli								PRJNA415804	SRP225933		SAMN27561893	SRS12596373	2022-06-11	2022-04-13	ESC_ZA8070AA	Assembled	64	247111	5144415	Escherichia coli / Shigella;98.41%	91	7991	4.1	ESC_DC6166AA_AS	ESC_ZA8070AA		88	ST23 Cplx	B1
ESC_AB9144AA	UCBerkY23	SRR21143739;ILLUMINA;Paired;;SRX17156042;SRA	Companion Animal	Canine	Canis lupus familiaris; canine	2021				South America	Ecuador	Pichincha	Quito	Quito				University of California - Berkeley	Escherichia coli								PRJNA861272	SRP393067		SAMN30416445	SRS14727770	2022-08-20	2022-08-19	ESC_AB9144AA	Assembled	138	249254	5054688	Escherichia coli / Shigella;94.81%	108	32655	4.1	ESC_FC6298AA_AS	ESC_AB9144AA		88	ST23 Cplx	B1
ESC_AB9284AA	UCBerktjj246	SRR21143880;ILLUMINA;Paired;;SRX17155902;SRA	Environment	ND/Others	environment	2021				South America	Ecuador	Pichincha	Quito	Quito				University of California - Berkeley	Escherichia coli								PRJNA861272	SRP393067		SAMN30416147	SRS14727629	2022-08-20	2022-08-19	ESC_AB9284AA	Assembled	420	185206	4904851	Escherichia coli / Shigella;93.94%	134	33041	4.1	ESC_EC9297AA_AS	ESC_AB9284AA		88	ST23 Cplx	B1
ESC_BB1207AA	LSI_122	traces-0GlYuJa;ILLUMINA;Paired;;NA;Uploaded	Environment	Water/River	Rio Isinche	2020				South America	Ecuador	Cotopaxi	Cantón Latacunga	Latacunga				Gabriel Molina	Escherichia coli													2022-08-25	2022-08-25	ESC_BB1207AA	Assembled	64	247111	5144415	Escherichia coli / Shigella;98.41%	91	7991	4.1	ESC_EC9137AA_AS	ESC_BB1207AA		88	ST23 Cplx	B1
ESC_BB1228AA	LSI_151	traces-0TRFQWf;ILLUMINA;Paired;;NA;Uploaded	Environment	Water/River	Rio Isinche	2020				South America	Ecuador	Cotopaxi	Cantón Latacunga	Latacunga				Gabriel Molina	Escherichia coli													2022-08-25	2022-08-25	ESC_BB1228AA	Assembled	104	304210	5143439	Escherichia coli / Shigella;93.94%	89	10415	4.1	ESC_EC9158AA_AS	ESC_BB1228AA		88	ST23 Cplx	B1
ESC_BB1244AA	LSI_172	traces-0qTdhVp;ILLUMINA;Paired;;NA;Uploaded	Environment	Water/River	Rio Isinche	2020				South America	Ecuador			latacunga				Gabriel Molina	Escherichia coli													2022-08-25	2022-08-25	ESC_BB1244AA	Assembled	100	304208	5145612	Escherichia coli / Shigella;98.41%	90	11639	4.1	ESC_EC9174AA_AS	ESC_BB1244AA		88	ST23 Cplx	B1
ESC_CB1392AA	P250-E164	SRR21939921;ILLUMINA;Paired;;SRX17923765;SRA	Human	Human	Homo sapiens; Age: 37; female; stool sample	2014	1	27		South America	Peru	Cusco				-13.5188	-71.975	Washington University School of Medicine	Escherichia coli		O9:H17						PRJNA698223	SRP304988		SAMN31327429	SRS15441632	2022-10-24	2022-10-24	ESC_CB1392AA	Assembled	133	286578	5003357	Escherichia coli / Shigella;96.44%	72	19459	4.1	ESC_GC3168AA_AS	ESC_CB1392AA		88	ST23 Cplx	B1
ESC_CB1409AA	P077-E065	SRR21939938;ILLUMINA;Paired;;SRX17923748;SRA	Human	Human	Homo sapiens; Age: 23; male; stool sample	2013	1	15		South America	Peru	Cusco				-13.5188	-71.975	Washington University School of Medicine	Escherichia coli		O179;O8:H11						PRJNA698223	SRP304988		SAMN31327338	SRS15441616	2022-10-24	2022-10-24	ESC_CB1409AA	Assembled	139	272618	4903992	Escherichia coli / Shigella;90.61%	94	14590	4.1	ESC_GC3185AA_AS	ESC_CB1409AA		88	ST23 Cplx	B1
ESC_SA0519AA	U1497eb	traces-0cHvMgE;ILLUMINA;Paired;;NA;Uploaded,traces-0hWJwMl;ILLUMINA;Paired;;NA;Uploaded	Poultry	Avian	Caeca pool	2018	8	5		South America	Ecuador	Pichincha	Cantón Quito	UIO				UNIETAR	Escherichia coli													2020-08-07	2020-08-07	ESC_SA0519AA	Assembled	35	157525	5507154	Escherichia coli / Shigella;98.08%	155	36427	4.1	ESC_MB5744AA_AS	ESC_SA0519AA		90	ST23 Cplx	AxB1
ESC_ZA7864AA	LSI_143	SRR18714537;ILLUMINA;Paired;;SRX14814975;SRA	Environment	Water/River	river water	2020	12				Ecuador	Cotopaxi	Latacunga					PulseNet Next Generation Subtyping Methods Unit	Escherichia coli								PRJNA415804	SRP225933		SAMN28190195	SRS13011309	2022-06-11	2022-05-15	ESC_ZA7864AA	Assembled	129	249401	5307111	Escherichia coli / Shigella;93.8%	201	80740	4.1	ESC_DC5961AA_AS	ESC_ZA7864AA		90	ST23 Cplx	AxB1
ESC_ZA7897AA	LSI_146	SRR18714532;ILLUMINA;Paired;;SRX14814970;SRA	Environment	Water/River	river water	2020	12				Ecuador	Cotopaxi	Latacunga					PulseNet Next Generation Subtyping Methods Unit	Escherichia coli								PRJNA415804	SRP225933		SAMN28190199	SRS12974293	2022-06-11	2022-05-12	ESC_ZA7897AA	Assembled	117	301434	5167128	Escherichia coli / Shigella;97.95%	148	25306	4.1	ESC_DC5993AA_AS	ESC_ZA7897AA		90	ST23 Cplx	AxB1
ESC_ZA8045AA	LSI_169	SRR18714526;ILLUMINA;Paired;;SRX14814964;SRA	Environment	Water/River	river water	2020	12				Ecuador	Cotopaxi	Latacunga					PulseNet Next Generation Subtyping Methods Unit	Escherichia coli								PRJNA415804	SRP225933		SAMN27728135	SRS12955549	2022-06-11	2022-05-10	ESC_ZA8045AA	Assembled	124	350741	5168036	Escherichia coli / Shigella;96.5%	136	26247	4.1	ESC_DC6141AA_AS	ESC_ZA8045AA		90	ST23 Cplx	AxB1
ESC_ZA8067AA	LSI_124	SRR18675341;ILLUMINA;Paired;;SRX14776872;SRA	Environment	Water/River	river water	2020	12				Ecuador	Cotopaxi	Latacunga					PulseNet Next Generation Subtyping Methods Unit	Escherichia coli								PRJNA415804	SRP225933		SAMN27561881	SRS12596377	2022-06-11	2022-04-13	ESC_ZA8067AA	Assembled	76	301434	5166600	Escherichia coli / Shigella;94.45%	136	25412	4.1	ESC_DC6163AA_AS	ESC_ZA8067AA		90	ST23 Cplx	AxB1
ESC_AB9196AA	UCBerkW14	SRR21143791;ILLUMINA;Paired;;SRX17155990;SRA	Human	Human	Homo sapiens; human	2021				South America	Ecuador	Pichincha	Quito	Quito				University of California - Berkeley	Escherichia coli								PRJNA861272	SRP393067		SAMN30416398	SRS14727717	2022-08-20	2022-08-19	ESC_AB9196AA	Assembled	122	103558	5290859	Escherichia coli / Shigella;94.55%	203	53528	4.1	ESC_FC6349AA_AS	ESC_AB9196AA		90	ST23 Cplx	AxB1
ESC_AB9401AA	UCBerkRS1569	SRR21143352;ILLUMINA;Paired;;SRX17155785;SRA	Environment	ND/Others	environment	2021				South America	Ecuador	Pichincha	Quito	Quito				University of California - Berkeley	Escherichia coli								PRJNA861272	SRP393067		SAMN30415954	SRS14727511	2022-08-20	2022-08-19	ESC_AB9401AA	Assembled	30	99165	5028995	Escherichia coli / Shigella;96.26%	163	43433	4.1	ESC_EC9413AA_AS	ESC_AB9401AA		90	ST23 Cplx	AxB1
ESC_AB9520AA	UCBerktjj287	SRR21143470;ILLUMINA;Paired;;SRX17155666;SRA	Environment	ND/Others	environment	2021				South America	Ecuador	Pichincha	Quito	Quito				University of California - Berkeley	Escherichia coli								PRJNA861272	SRP393067		SAMN30416163	SRS14727393	2022-08-20	2022-08-19	ESC_AB9520AA	Assembled	396	86805	5114702	Escherichia coli / Shigella;97.12%	223	46231	4.1	ESC_EC9531AA_AS	ESC_AB9520AA		90	ST23 Cplx	AxB1
ESC_AB9975AA	UCBerkRS1336	SRR21142277;ILLUMINA;Paired;;SRX17154338;SRA	Poultry	Poultry	Gallus gallus; avian	2018				South America	Ecuador	Pichincha	Quito	Quito				University of California - Berkeley	Escherichia coli								PRJNA861272	SRP393067		SAMN30414753	SRS14726087	2022-08-20	2022-08-19	ESC_AB9975AA	Assembled	30	169684	5158374	Escherichia coli / Shigella;94.02%	161	32146	4.1	ESC_FC0005AA_AS	ESC_AB9975AA		90	ST23 Cplx	AxB1
ESC_AB9976AA	UCBerkRS1335	SRR21142278;ILLUMINA;Paired;;SRX17154337;SRA	Poultry	Poultry	Gallus gallus; avian	2018				South America	Ecuador	Pichincha	Quito	Quito				University of California - Berkeley	Escherichia coli								PRJNA861272	SRP393067		SAMN30414752	SRS14726086	2022-08-20	2022-08-19	ESC_AB9976AA	Assembled	38	297014	5161889	Escherichia coli / Shigella;95.78%	161	27750	4.1	ESC_FC0006AA_AS	ESC_AB9976AA		90	ST23 Cplx	AxB1
ESC_BB0193AA	UCBerkE17	SRR21141832;ILLUMINA;Paired;;SRX17154120;SRA	Human	Human	Homo sapiens; human	2021				South America	Ecuador	Pichincha	Quito	Quito				University of California - Berkeley	Escherichia coli								PRJNA861272	SRP393067		SAMN30413980	SRS14725868	2022-08-20	2022-08-19	ESC_BB0193AA	Assembled	98	57068	5122408	Escherichia coli / Shigella;96.45%	285	59574	4.1	ESC_FC0472AA_AS	ESC_BB0193AA		90	ST23 Cplx	AxB1
ESC_BB0231AA	UCBerkRS1298	SRR21141870;ILLUMINA;Paired;;SRX17154082;SRA	Human	Human	Homo sapiens; human	2018				South America	Ecuador	Pichincha	Quito	Quito				University of California - Berkeley	Escherichia coli								PRJNA861272	SRP393067		SAMN30414724	SRS14725831	2022-08-20	2022-08-19	ESC_BB0231AA	Assembled	28	138356	5028514	Escherichia coli / Shigella;96.23%	127	40002	4.1	ESC_FC0510AA_AS	ESC_BB0231AA		90	ST23 Cplx	AxB1
ESC_BB0232AA	UCBerkRS1297	SRR21141871;ILLUMINA;Paired;;SRX17154081;SRA	Human	Human	Homo sapiens; human	2018				South America	Ecuador	Pichincha	Quito	Quito				University of California - Berkeley	Escherichia coli								PRJNA861272	SRP393067		SAMN30414723	SRS14725830	2022-08-20	2022-08-19	ESC_BB0232AA	Assembled	36	203765	5035240	Escherichia coli / Shigella;96.94%	128	35775	4.1	ESC_FC0511AA_AS	ESC_BB0232AA		90	ST23 Cplx	AxB1
ESC_BB0331AA	UCBerkOO7	SRR21141971;ILLUMINA;Paired;;SRX17153981;SRA	Human	Human	Homo sapiens; human	2021				South America	Ecuador	Pichincha	Quito	Quito				University of California - Berkeley	Escherichia coli								PRJNA861272	SRP393067		SAMN30414431	SRS14725730	2022-08-20	2022-08-19	ESC_BB0331AA	Assembled	98	63279	5187024	Escherichia coli / Shigella;94.67%	274	64840	4.1	ESC_FC0620AA_AS	ESC_BB0331AA		90	ST23 Cplx	AxB1
ESC_BB0487AA	UCBerkRS1296	SRR21141456;ILLUMINA;Paired;;SRX17153824;SRA	Human	Human	Homo sapiens; human	2018				South America	Ecuador	Pichincha	Quito	Quito				University of California - Berkeley	Escherichia coli								PRJNA861272	SRP393067		SAMN30414722	SRS14725573	2022-08-20	2022-08-19	ESC_BB0487AA	Assembled	23	46786	5033324	Escherichia coli / Shigella;98.49%	243	74408	4.1	ESC_FC0776AA_AS	ESC_BB0487AA		90	ST23 Cplx	AxB1
ESC_BB0488AA	UCBerkRS1295	SRR21141457;ILLUMINA;Paired;;SRX17153823;SRA	Human	Human	Homo sapiens; human	2018				South America	Ecuador	Pichincha	Quito	Quito				University of California - Berkeley	Escherichia coli								PRJNA861272	SRP393067		SAMN30414721	SRS14725572	2022-08-20	2022-08-19	ESC_BB0488AA	Assembled	30	134194	5027855	Escherichia coli / Shigella;96.61%	153	44419	4.1	ESC_FC0777AA_AS	ESC_BB0488AA		90	ST23 Cplx	AxB1
ESC_BB1209AA	LSI_124	traces-0qomTEX;ILLUMINA;Paired;;NA;Uploaded	Environment	Water/River	Rio Isinche	2020				South America	Ecuador	Cotopaxi	Cantón Latacunga	Latacunga				Gabriel Molina	Escherichia coli													2022-08-25	2022-08-25	ESC_BB1209AA	Assembled	76	301434	5166600	Escherichia coli / Shigella;94.45%	136	25412	4.1	ESC_EC9139AA_AS	ESC_BB1209AA		90	ST23 Cplx	AxB1
ESC_BB1222AA	LSI_143	traces-0ghmOrZ;ILLUMINA;Paired;;NA;Uploaded	Environment	Water/River	Rio Isinche	2020				South America	Ecuador	Cotopaxi	Cantón Latacunga	Latacunga				Gabriel Molina	Escherichia coli													2022-08-25	2022-08-25	ESC_BB1222AA	Assembled	86	249401	5307224	Escherichia coli / Shigella;93.8%	200	81816	4.1	ESC_EC9152AA_AS	ESC_BB1222AA		90	ST23 Cplx	AxB1
ESC_BB1224AA	LSI_146	traces-0ZNonzW;ILLUMINA;Paired;;NA;Uploaded	Environment	Water/River	Rio Isinche	2020				South America	Ecuador	Cotopaxi	Cantón Latacunga	Latacunga				Gabriel Molina	Escherichia coli													2022-08-25	2022-08-25	ESC_BB1224AA	Assembled	117	301434	5167128	Escherichia coli / Shigella;97.95%	148	25306	4.1	ESC_EC9154AA_AS	ESC_BB1224AA		90	ST23 Cplx	AxB1
ESC_BB1242AA	LSI_169	traces-0UDZlMK;ILLUMINA;Paired;;NA;Uploaded	Environment	Water/River	Rio Isinche	2020				South America	Ecuador	Cotopaxi	Cantón Latacunga	Latacunga				Gabriel Molina	Escherichia coli													2022-08-25	2022-08-25	ESC_BB1242AA	Assembled	124	350741	5168036	Escherichia coli / Shigella;96.5%	136	26247	4.1	ESC_EC9172AA_AS	ESC_BB1242AA		90	ST23 Cplx	AxB1
ESC_LA2317AA	Q308	SRR7693606;ILLUMINA;Paired;;SRX4552907;SRA	Human	Human	Homo sapiens; female; stool	2014	9	23		South America	Ecuador	Pichincha	Distrito Metropolitano de Quito	Quito		-0.18	-78.46	Georgia Institute of Technology	Escherichia coli								PRJNA486009	SRP157939		SAMN09833102	SRS3669984	2019-02-11	2018-12-15	ESC_LA2317AA	Assembled	50	94496	4973602	Escherichia coli / Shigella;98.5%	212	32942	4	ESC_WA9027AA_AS	ESC_LA2317AA		93	ST168 Cplx	A
ESC_LA2426AA	Q245_2	SRR7693715;ILLUMINA;Paired;;SRX4552798;SRA	Human	Human	Homo sapiens; male; stool	2014	9	18		South America	Ecuador	Pichincha	Distrito Metropolitano de Quito	Quito		-0.18	-78.46	Georgia Institute of Technology	Escherichia coli								PRJNA486009	SRP157939		SAMN09833086	SRS3669873	2019-02-11	2018-12-15	ESC_LA2426AA	Assembled	41	50243	5302516	Escherichia coli / Shigella;98.81%	422	120185	4	ESC_WA8917AA_AS	ESC_LA2426AA		93	ST168 Cplx	A
ESC_RA8610AA	PE01_649	SRR12206188;ILLUMINA;Paired;;SRX8717114;SRA	Human	Human	Human stool; Homo sapiens; stool	2018				South America	Peru	Lima				-12.2057	-76.9531	Universidad Peruana Cayetano Heredia	Escherichia coli								PRJNA633873	SRP271508		SAMN15516000	SRS6992763	2020-07-16	2020-07-13	ESC_RA8610AA	Assembled	84	118857	4605953	Escherichia coli / Shigella;98.61%	98	12752	4.1	ESC_MB2100AA_AS	ESC_RA8610AA		93	ST168 Cplx	A
ESC_ZA7969AA	U3583eb_a	SRR19062217;ILLUMINA;Paired;;SRX15133483;SRA	Livestock	Swine	Caeca content (Sus scrofa domesticus)	2019	6				Ecuador	Pichincha	Quito	Quito				PulseNet Next Generation Subtyping Methods Unit	Escherichia coli								PRJNA415804	SRP225933		SAMN28175162	SRS12955686	2022-06-11	2022-05-10	ESC_ZA7969AA	Assembled	76	101796	4987484	Escherichia coli / Shigella;95.49%	148	15931	4.1	ESC_DC6065AA_AS	ESC_ZA7969AA		93	ST168 Cplx	A
ESC_AB4679AA	U3583eb_a	traces-0aVUzdA;ILLUMINA;Paired;;NA;Uploaded	Livestock	Swine	Caeca content	2019	6	17		South America	Ecuador	Pichincha	Cantón Quito	UIO				UNIETAR	Escherichia coli						Pigs prevalence							2022-07-20	2022-07-20	ESC_AB4679AA	Assembled	76	101796	4987484	Escherichia coli / Shigella;95.49%	148	15931	4.1	ESC_EC3677AA_AS	ESC_AB4679AA		93	ST168 Cplx	A
ESC_AB9124AA	UCBerkZ21	SRR21143719;ILLUMINA;Paired;;SRX17156062;SRA	Companion Animal	Canine	Canis lupus familiaris; canine	2021				South America	Ecuador	Pichincha	Quito	Quito				University of California - Berkeley	Escherichia coli								PRJNA861272	SRP393067		SAMN30416463	SRS14727788	2022-08-20	2022-08-19	ESC_AB9124AA	Assembled	128	170897	4648248	Escherichia coli / Shigella;97.06%	90	22500	4.1	ESC_FC6280AA_AS	ESC_AB9124AA		93	ST168 Cplx	A
ESC_AB9179AA	UCBerktjj509	SRR21143774;ILLUMINA;Paired;;SRX17156007;SRA	Environment	ND/Others	environment	2021				South America	Ecuador	Pichincha	Quito	Quito				University of California - Berkeley	Escherichia coli								PRJNA861272	SRP393067		SAMN30416270	SRS14727734	2022-08-20	2022-08-19	ESC_AB9179AA	Assembled	453	73383	4862568	Escherichia coli / Shigella;96.49%	223	46805	4.1	ESC_FC6332AA_AS	ESC_AB9179AA		93	ST168 Cplx	A
ESC_AB9219AA	UCBerktjj569	SRR21143814;ILLUMINA;Paired;;SRX17155967;SRA	Environment	ND/Others	environment	2021				South America	Ecuador	Pichincha	Quito	Quito				University of California - Berkeley	Escherichia coli								PRJNA861272	SRP393067		SAMN30416320	SRS14727694	2022-08-20	2022-08-19	ESC_AB9219AA	Assembled	337	50644	5187194	Escherichia coli / Shigella;94.82%	254	203027	4.1	ESC_FC6372AA_AS	ESC_AB9219AA		93	ST168 Cplx	A
ESC_AB9409AA	UCBerkY13	SRR21143360;ILLUMINA;Paired;;SRX17155777;SRA	Poultry	Poultry	Gallus gallus; avian	2021				South America	Ecuador	Pichincha	Quito	Quito				University of California - Berkeley	Escherichia coli								PRJNA861272	SRP393067		SAMN30416434	SRS14727504	2022-08-20	2022-08-19	ESC_AB9409AA	Assembled	95	60227	5023977	Escherichia coli / Shigella;97.0%	215	63511	4.1	ESC_EC9421AA_AS	ESC_AB9409AA		93	ST168 Cplx	A
ESC_AB9471AA	UCBerktjj461	SRR21143422;ILLUMINA;Paired;;SRX17155715;SRA	Environment	ND/Others	environment	2021				South America	Ecuador	Pichincha	Quito	Quito				University of California - Berkeley	Escherichia coli								PRJNA861272	SRP393067		SAMN30416235	SRS14727442	2022-08-20	2022-08-19	ESC_AB9471AA	Assembled	384	78961	5207703	Escherichia coli / Shigella;97.32%	277	51089	4.1	ESC_EC9483AA_AS	ESC_AB9471AA		93	ST168 Cplx	A
ESC_AB9510AA	UCBerktjj311	SRR21143460;ILLUMINA;Paired;;SRX17155676;SRA	Environment	ND/Others	environment	2021				South America	Ecuador	Pichincha	Quito	Quito				University of California - Berkeley	Escherichia coli								PRJNA861272	SRP393067		SAMN30416172	SRS14727403	2022-08-20	2022-08-19	ESC_AB9510AA	Assembled	437	68488	5256550	Escherichia coli / Shigella;98.5%	287	59133	4.1	ESC_EC9521AA_AS	ESC_AB9510AA		93	ST168 Cplx	A
ESC_AB9785AA	UCBerkNN11	SRR21142086;ILLUMINA;Paired;;SRX17154529;SRA	Human	Human	Homo sapiens; human	2021				South America	Ecuador	Pichincha	Quito	Quito				University of California - Berkeley	Escherichia coli								PRJNA861272	SRP393067		SAMN30414371	SRS14726277	2022-08-20	2022-08-19	ESC_AB9785AA	Assembled	82	38208	5269780	Escherichia coli / Shigella;98.22%	396	42084	4.1	ESC_EC9815AA_AS	ESC_AB9785AA		93	ST168 Cplx	A
ESC_AB9856AA	UCBerkHH6	SRR21142157;ILLUMINA;Paired;;SRX17154458;SRA	Human	Human	Homo sapiens; human	2021				South America	Ecuador	Pichincha	Quito	Quito				University of California - Berkeley	Escherichia coli								PRJNA861272	SRP393067		SAMN30414134	SRS14726207	2022-08-20	2022-08-19	ESC_AB9856AA	Assembled	80	90179	5196358	Escherichia coli / Shigella;99.31%	199	37730	4.1	ESC_EC9886AA_AS	ESC_AB9856AA		93	ST168 Cplx	A
ESC_AB9898AA	UCBerkEE7	SRR21142199;ILLUMINA;Paired;;SRX17154416;SRA	Human	Human	Homo sapiens; human	2021				South America	Ecuador	Pichincha	Quito	Quito				University of California - Berkeley	Escherichia coli								PRJNA861272	SRP393067		SAMN30414009	SRS14726165	2022-08-20	2022-08-19	ESC_AB9898AA	Assembled	77	53137	5568409	Escherichia coli / Shigella;92.81%	379	71302	4.1	ESC_EC9928AA_AS	ESC_AB9898AA		93	ST168 Cplx	A
ESC_AB9903AA	UCBerkEE3	SRR21142204;ILLUMINA;Paired;;SRX17154411;SRA	Human	Human	Homo sapiens; human	2021				South America	Ecuador	Pichincha	Quito	Quito				University of California - Berkeley	Escherichia coli								PRJNA861272	SRP393067		SAMN30414005	SRS14726160	2022-08-20	2022-08-19	ESC_AB9903AA	Assembled	127	44820	5328430	Escherichia coli / Shigella;96.88%	375	102751	4.1	ESC_EC9933AA_AS	ESC_AB9903AA		93	ST168 Cplx	A
ESC_AB9955AA	UCBerkRS1354	SRR21142257;ILLUMINA;Paired;;SRX17154358;SRA	Companion Animal	Canine	Canis lupus familiaris; canine	2018				South America	Ecuador	Pichincha	Quito	Quito				University of California - Berkeley	Escherichia coli								PRJNA861272	SRP393067		SAMN30414771	SRS14726107	2022-08-20	2022-08-19	ESC_AB9955AA	Assembled	39	83725	5099336	Escherichia coli / Shigella;96.81%	221	24092	4.1	ESC_EC9985AA_AS	ESC_AB9955AA		93	ST168 Cplx	A
ESC_BB0070AA	UCBerkP12	SRR21142372;ILLUMINA;Paired;;SRX17154243;SRA	Human	Human	Homo sapiens; human	2021				South America	Ecuador	Pichincha	Quito	Quito				University of California - Berkeley	Escherichia coli								PRJNA861272	SRP393067		SAMN30414437	SRS14725992	2022-08-20	2022-08-19	ESC_BB0070AA	Assembled	108	47479	5017685	Escherichia coli / Shigella;96.48%	304	52185	4.1	ESC_FC0349AA_AS	ESC_BB0070AA		93	ST168 Cplx	A
ESC_BB0071AA	UCBerkP11	SRR21142373;ILLUMINA;Paired;;SRX17154242;SRA	Human	Human	Homo sapiens; human	2021				South America	Ecuador	Pichincha	Quito	Quito				University of California - Berkeley	Escherichia coli								PRJNA861272	SRP393067		SAMN30414436	SRS14725991	2022-08-20	2022-08-19	ESC_BB0071AA	Assembled	114	42339	5023784	Escherichia coli / Shigella;95.53%	311	57959	4.1	ESC_FC0350AA_AS	ESC_BB0071AA		93	ST168 Cplx	A
ESC_BB0115AA	UCBerkK10	SRR21141754;ILLUMINA;Paired;;SRX17154198;SRA	Wild Animal	Rabbit/Hare	rabbit	2021				South America	Ecuador	Pichincha	Quito	Quito				University of California - Berkeley	Escherichia coli								PRJNA861272	SRP393067		SAMN30414223	SRS14725947	2022-08-20	2022-08-19	ESC_BB0115AA	Assembled	152	48750	5181191	Escherichia coli / Shigella;97.96%	353	91070	4.1	ESC_FC0394AA_AS	ESC_BB0115AA		93	ST168 Cplx	A
ESC_BB0376AA	UCBerkLL8	SRR21142016;ILLUMINA;Paired;;SRX17153936;SRA	Human	Human	Homo sapiens; human	2021				South America	Ecuador	Pichincha	Quito	Quito				University of California - Berkeley	Escherichia coli								PRJNA861272	SRP393067		SAMN30414304	SRS14725684	2022-08-20	2022-08-19	ESC_BB0376AA	Assembled	121	66077	4833931	Escherichia coli / Shigella;94.22%	220	51444	4.1	ESC_FC0665AA_AS	ESC_BB0376AA		93	ST168 Cplx	A
ESC_BB0413AA	UCBerkJ17	SRR21141382;ILLUMINA;Paired;;SRX17153898;SRA	Companion Animal	Canine	Canis lupus familiaris; canine	2021				South America	Ecuador	Pichincha	Quito	Quito				University of California - Berkeley	Escherichia coli								PRJNA861272	SRP393067		SAMN30414184	SRS14725647	2022-08-20	2022-08-19	ESC_BB0413AA	Assembled	123	70636	4833458	Escherichia coli / Shigella;96.62%	191	80674	4.1	ESC_FC0702AA_AS	ESC_BB0413AA		93	ST168 Cplx	A
ESC_BB0426AA	UCBerkGG23	SRR21141395;ILLUMINA;Paired;;SRX17153885;SRA	Human	Human	Homo sapiens; human	2021				South America	Ecuador	Pichincha	Quito	Quito				University of California - Berkeley	Escherichia coli								PRJNA861272	SRP393067		SAMN30414086	SRS14725634	2022-08-20	2022-08-19	ESC_BB0426AA	Assembled	91	44762	5284041	Escherichia coli / Shigella;96.99%	322	138523	4.1	ESC_FC0715AA_AS	ESC_BB0426AA		93	ST168 Cplx	A
ESC_BB0466AA	UCBerkDD20	SRR21141435;ILLUMINA;Paired;;SRX17153845;SRA	Human	Human	Homo sapiens; human	2021				South America	Ecuador	Pichincha	Quito	Quito				University of California - Berkeley	Escherichia coli								PRJNA861272	SRP393067		SAMN30413963	SRS14725593	2022-08-20	2022-08-19	ESC_BB0466AA	Assembled	155	81640	5204504	Escherichia coli / Shigella;96.06%	269	61533	4.1	ESC_FC0755AA_AS	ESC_BB0466AA		93	ST168 Cplx	A
ESC_BB0475AA	UCBerkDD11	SRR21141444;ILLUMINA;Paired;;SRX17153836;SRA	Human	Human	Homo sapiens; human	2021				South America	Ecuador	Pichincha	Quito	Quito				University of California - Berkeley	Escherichia coli								PRJNA861272	SRP393067		SAMN30413955	SRS14725585	2022-08-20	2022-08-19	ESC_BB0475AA	Assembled	88	73525	5316698	Escherichia coli / Shigella;98.25%	262	56187	4.1	ESC_FC0764AA_AS	ESC_BB0475AA		93	ST168 Cplx	A
ESC_BB0486AA	UCBerkD22	SRR21141455;ILLUMINA;Paired;;SRX17153825;SRA	Companion Animal	Canine	Canis lupus familiaris; canine	2021				South America	Ecuador	Pichincha	Quito	Quito				University of California - Berkeley	Escherichia coli								PRJNA861272	SRP393067		SAMN30413945	SRS14725574	2022-08-20	2022-08-19	ESC_BB0486AA	Assembled	99	33726	5203895	Escherichia coli / Shigella;97.48%	390	84931	4.1	ESC_FC0775AA_AS	ESC_BB0486AA		93	ST168 Cplx	A
ESC_BB0614AA	UCBerkII6	SRR21141585;ILLUMINA;Paired;;SRX17153695;SRA	Human	Human	Homo sapiens; human	2021				South America	Ecuador	Pichincha	Quito	Quito				University of California - Berkeley	Escherichia coli								PRJNA861272	SRP393067		SAMN30414174	SRS14725444	2022-08-20	2022-08-19	ESC_BB0614AA	Assembled	125	49592	5571229	Escherichia coli / Shigella;94.55%	373	80749	4.1	ESC_FC0905AA_AS	ESC_BB0614AA		93	ST168 Cplx	A
ESC_BB0700AA	UCBerkCC2	SRR21141671;ILLUMINA;Paired;;SRX17153609;SRA	Human	Human	Homo sapiens; human	2021				South America	Ecuador	Pichincha	Quito	Quito				University of California - Berkeley	Escherichia coli								PRJNA861272	SRP393067		SAMN30413923	SRS14725358	2022-08-20	2022-08-19	ESC_BB0700AA	Assembled	148	105759	4972704	Escherichia coli / Shigella;96.88%	193	32182	4.1	ESC_FC0991AA_AS	ESC_BB0700AA		93	ST168 Cplx	A
ESC_BB0727AA	UCBerk42	SRR21141698;ILLUMINA;Paired;;SRX17153582;SRA	Human	Human	Homo sapiens; human	2021				South America	Ecuador	Pichincha	Quito	Quito				University of California - Berkeley	Escherichia coli								PRJNA861272	SRP393067		SAMN30413800	SRS14725331	2022-08-20	2022-08-19	ESC_BB0727AA	Assembled	98	22664	5604467	Escherichia coli / Shigella;97.98%	830	103657	4.1	ESC_FC1018AA_AS	ESC_BB0727AA		93	ST168 Cplx	A
ESC_CB1418AA	P005-E010	SRR21939947;ILLUMINA;Paired;;SRX17923739;SRA	Human	Human	Homo sapiens; Age: 24; female; stool sample	2012	7	17		South America	Peru	Cusco				-13.5188	-71.975	Washington University School of Medicine	Escherichia coli		H10						PRJNA698223	SRP304988		SAMN31327285	SRS15441608	2022-10-24	2022-10-24	ESC_CB1418AA	Assembled	106	88659	5105032	Escherichia coli / Shigella;97.12%	211	47575	4.1	ESC_GC3194AA_AS	ESC_CB1418AA		93	ST168 Cplx	A
ESC_CB1435AA	P037-E023	SRR21939964;ILLUMINA;Paired;;SRX17923722;SRA	Human	Human	Homo sapiens; Age: 18; male; stool sample	2012	10	11		South America	Peru	Cusco				-13.5188	-71.975	Washington University School of Medicine	Escherichia coli		O5:H4						PRJNA698223	SRP304988		SAMN31327298	SRS15441590	2022-10-24	2022-10-24	ESC_CB1435AA	Assembled	75	98727	4729213	Escherichia coli / Shigella;100.0%	123	14568	4.1	ESC_GC3211AA_AS	ESC_CB1435AA		93	ST168 Cplx	A
ESC_CB1440AA	P004-E008	SRR21939969;ILLUMINA;Paired;;SRX17923717;SRA	Human	Human	Homo sapiens; Age: 25; male; stool sample	2012	9	13		South America	Peru	Cusco				-13.5188	-71.975	Washington University School of Medicine	Escherichia coli		H10						PRJNA698223	SRP304988		SAMN31327283	SRS15441585	2022-10-24	2022-10-24	ESC_CB1440AA	Assembled	245	92758	5026870	Escherichia coli / Shigella;97.89%	210	116831	4.1	ESC_GC3216AA_AS	ESC_CB1440AA		93	ST168 Cplx	A
ESC_LA2502AA	C85_1	SRR7693791;ILLUMINA;Paired;;SRX4552722;SRA	Human	Human	Homo sapiens; female; stool	2015	8	2		South America	Ecuador					-1.83	-78.18	Georgia Institute of Technology	Escherichia coli								PRJNA486009	SRP157939		SAMN09832987	SRS3669795	2019-02-11	2018-12-15	ESC_LA2502AA	Assembled	43	77457	5088219	Escherichia coli / Shigella;99.39%	213	40764	4	ESC_WA8841AA_AS	ESC_LA2502AA		94	ST448 Cplx	AxB1
ESC_CB1336AA	P278-E174	SRR21939865;ILLUMINA;Paired;;SRX17923821;SRA	Human	Human	Homo sapiens; Age: 34; male; stool sample	2014	4	21		South America	Peru	Cusco				-13.5188	-71.975	Washington University School of Medicine	Escherichia coli		O148:H28						PRJNA698223	SRP304988		SAMN31327439	SRS15441689	2022-10-24	2022-10-24	ESC_CB1336AA	Assembled	242	77676	5048821	Escherichia coli / Shigella;99.31%	211	207558	4.1	ESC_GC3112AA_AS	ESC_CB1336AA		94	ST448 Cplx	AxB1
ESC_CB1361AA	P128-E097	SRR21939890;ILLUMINA;Paired;;SRX17923796;SRA	Human	Human	Homo sapiens; Age: 19; female; stool sample	2013	5	23		South America	Peru	Cusco				-13.5188	-71.975	Washington University School of Medicine	Escherichia coli		O148:H28						PRJNA698223	SRP304988		SAMN31327368	SRS15441664	2022-10-24	2022-10-24	ESC_CB1361AA	Assembled	228	75614	4965002	Escherichia coli / Shigella;98.58%	179	138622	4.1	ESC_GC3137AA_AS	ESC_CB1361AA		94	ST448 Cplx	AxB1
ESC_CB1406AA	P139-E103	SRR21939935;ILLUMINA;Paired;;SRX17923751;SRA	Human	Human	Homo sapiens; Age: 59; male; stool sample	2013	6	6		South America	Peru	Cusco				-13.5188	-71.975	Washington University School of Medicine	Escherichia coli		O148:H28						PRJNA698223	SRP304988		SAMN31327374	SRS15441619	2022-10-24	2022-10-24	ESC_CB1406AA	Assembled	156	77759	4965176	Escherichia coli / Shigella;98.48%	171	130658	4.1	ESC_GC3182AA_AS	ESC_CB1406AA		94	ST448 Cplx	AxB1
ESC_AB9172AA	UCBerktjj517	SRR21143767;ILLUMINA;Paired;;SRX17156014;SRA	Environment	ND/Others	environment	2021				South America	Ecuador	Pichincha	Quito	Quito				University of California - Berkeley	Escherichia coli								PRJNA861272	SRP393067		SAMN30416277	SRS14727741	2022-08-20	2022-08-19	ESC_AB9172AA	Assembled	352	108351	5248069	Escherichia coli / Shigella;97.95%	194	37663	4.1	ESC_FC6325AA_AS	ESC_AB9172AA		95	ST95 Cplx	B2
ESC_AB9225AA	UCBerktjj564	SRR21143820;ILLUMINA;Paired;;SRX17155961;SRA	Environment	ND/Others	environment	2021				South America	Ecuador	Pichincha	Quito	Quito				University of California - Berkeley	Escherichia coli								PRJNA861272	SRP393067		SAMN30416315	SRS14727688	2022-08-20	2022-08-19	ESC_AB9225AA	Assembled	277	64130	5392245	Escherichia coli / Shigella;92.31%	242	135903	4.1	ESC_FC6378AA_AS	ESC_AB9225AA		95	ST95 Cplx	B2
ESC_AB9257AA	UCBerktjj406	SRR21143852;ILLUMINA;Paired;;SRX17155929;SRA	Environment	ND/Others	environment	2021				South America	Ecuador	Pichincha	Quito	Quito				University of California - Berkeley	Escherichia coli								PRJNA861272	SRP393067		SAMN30416199	SRS14727656	2022-08-20	2022-08-19	ESC_AB9257AA	Assembled	345	153292	5235991	Escherichia coli / Shigella;97.57%	169	37117	4.1	ESC_FC6410AA_AS	ESC_AB9257AA		95	ST95 Cplx	B2
ESC_BB0446AA	UCBerkG5	SRR21141415;ILLUMINA;Paired;;SRX17153865;SRA	Human	Human	Homo sapiens; human	2021				South America	Ecuador	Pichincha	Quito	Quito				University of California - Berkeley	Escherichia coli								PRJNA861272	SRP393067		SAMN30414068	SRS14725615	2022-08-20	2022-08-19	ESC_BB0446AA	Assembled	132	93245	5308743	Escherichia coli / Shigella;99.33%	214	41878	4.1	ESC_FC0735AA_AS	ESC_BB0446AA		95	ST95 Cplx	B2
ESC_CB1310AA	P403-E198	SRR21939839;ILLUMINA;Paired;;SRX17923847;SRA	Human	Human	Homo sapiens; Age: 22; female; stool sample	2015	6	26		South America	Peru	Cusco				-13.5188	-71.975	Washington University School of Medicine	Escherichia coli		O2;O50/O2:H7						PRJNA698223	SRP304988		SAMN31327462	SRS15441715	2022-10-24	2022-10-24	ESC_CB1310AA	Assembled	105	360213	5128878	Escherichia coli / Shigella;98.18%	77	10410	4.1	ESC_GC3086AA_AS	ESC_CB1310AA		95	ST95 Cplx	B2
ESC_CB1304AA	P038-E030	SRR21939833;ILLUMINA;Paired;;SRX17923853;SRA	Human	Human	Homo sapiens; Age: 18; male; stool sample	2012	9	18		South America	Peru	Cusco				-13.5188	-71.975	Washington University School of Medicine	Escherichia coli		O96:H19						PRJNA698223	SRP304988		SAMN31327303	SRS15441721	2022-10-24	2022-10-24	ESC_CB1304AA	Assembled	52	114788	5065977	Escherichia coli / Shigella;98.49%	194	62196	4.1	ESC_GC3080AA_AS	ESC_CB1304AA		99		B1
ESC_WA5143AA	EC76-HP6.4	SRR15565803;ILLUMINA;Paired;;SRX11863989;SRA	Environment	Water/River	irrigation water	2019				South America	Ecuador					-0.208677	-78.4935	Universidad San Francisco de Quito	Escherichia coli								PRJNA756309	SRP333692		SAMN20888941	SRS9876243	2021-09-01	2021-08-23	ESC_WA5143AA	Assembled	38	101563	5104172	Escherichia coli / Shigella;100.0%	185	176856	4.1	ESC_ZB5903AA_AS	ESC_WA5143AA		100	ST165 Cplx	A
ESC_ZA3898AA	EC204K	traces-0cxBxjc;ILLUMINA;Paired;;NA;Uploaded	Livestock	Swine	Intestine	2020	1	15		South America	Peru	Lima				1.48453	-3.58669	Universidad Nacional Mayor de San Marcos / J. Siuce - L. Alvarez	Escherichia coli													2022-05-15	2023-02-18	ESC_ZA3898AA	Assembled	180	69402	5527891	Escherichia coli / Shigella;96.29%	274	102410	4.1	ESC_DC1545AA_AS	ESC_ZA3898AA		100	ST165 Cplx	A
ESC_AB9072AA	UCBerkSS21	SRR21143667;ILLUMINA;Paired;;SRX17156114;SRA	Companion Animal	Canine	Canis lupus familiaris; canine	2021				South America	Ecuador	Pichincha	Quito	Quito				University of California - Berkeley	Escherichia coli								PRJNA861272	SRP393067		SAMN30416102	SRS14727841	2022-08-20	2022-08-19	ESC_AB9072AA	Assembled	123	41297	5066293	Escherichia coli / Shigella;98.05%	351	55781	4.1	ESC_FC6228AA_AS	ESC_AB9072AA		100	ST165 Cplx	A
ESC_AB9598AA	UCBerkRS2565	SRR21143548;ILLUMINA;Paired;;SRX17155588;SRA	Environment	ND/Others	environment	2021				South America	Ecuador	Pichincha	Quito	Quito				University of California - Berkeley	Escherichia coli								PRJNA861272	SRP393067		SAMN30416065	SRS14727315	2022-08-20	2022-08-19	ESC_AB9598AA	Assembled	38	101563	5104172	Escherichia coli / Shigella;100.0%	185	176856	4.1	ESC_EC9626AA_AS	ESC_AB9598AA		100	ST165 Cplx	A
ESC_BB0360AA	UCBerkAA2	SRR21142000;ILLUMINA;Paired;;SRX17153952;SRA	Livestock	Swine	swine	2021				South America	Ecuador	Pichincha	Quito	Quito				University of California - Berkeley	Escherichia coli								PRJNA861272	SRP393067		SAMN30413842	SRS14725701	2022-08-20	2022-08-19	ESC_BB0360AA	Assembled	148	116962	5140638	Escherichia coli / Shigella;99.22%	162	38689	4.1	ESC_FC0649AA_AS	ESC_BB0360AA		100	ST165 Cplx	A
ESC_BB0463AA	UCBerkDD23	SRR21141432;ILLUMINA;Paired;;SRX17153848;SRA	Human	Human	Homo sapiens; human	2021				South America	Ecuador	Pichincha	Quito	Quito				University of California - Berkeley	Escherichia coli								PRJNA861272	SRP393067		SAMN30413966	SRS14725596	2022-08-20	2022-08-19	ESC_BB0463AA	Assembled	120	121332	5152957	Escherichia coli / Shigella;100.0%	141	31524	4.1	ESC_FC0752AA_AS	ESC_BB0463AA		100	ST165 Cplx	A
ESC_BB1709AA	EC204K	SRR21236072;ILLUMINA;Paired;;SRX17245556;SRA	Livestock	Swine	Sus scrofa domestica; intestine	2020	1	15		South America	Peru							Universidad Nacional Mayor de San Marcos	Escherichia coli								PRJNA839166	SRP394012		SAMN28512380	SRS14810684	2022-08-29	2022-08-26	ESC_BB1709AA	Assembled	180	69402	5527891	Escherichia coli / Shigella;96.29%	274	102410	4.1	ESC_FC1639AA_AS	ESC_BB1709AA		100	ST165 Cplx	A
ESC_FA9947AA	Ecol_451	SRR3999094;ILLUMINA;Paired;;SRX1999823;SRA	Human	Human	Homo sapiens	2011				South America	Colombia	Unresolved	Unresolved	Unresolved		3.45	-76.54	Modernising Medical Microbiology, NDM, Oxford University	Escherichia coli								PRJNA316786	SRP080908		SAMN05511154	SRS1600647	2017-03-05	2017-02-28	ESC_FA9947AA	Assembled	215	112142	5244297	Escherichia coli / Shigella;92.07%	150	20070	3.61	ESC_LA5366AA_AS	ESC_FA9947AA		101	ST101 Cplx	B1
ESC_KA8882AA	UPCH_087	traces-0munEMi;ILLUMINA;Paired;;NA;Uploaded	Poultry	Poultry		2018				South America	Peru			Lima				P. Tsukayama / Universidad Peruana Cayetano Heredia	Escherichia coli													2019-01-05	2019-07-10	ESC_KA8882AA	Assembled	64	50731	5121146	Escherichia coli / Shigella;92.21%	260	75597	4	ESC_VA5939AA_AS	ESC_KA8882AA		101	ST101 Cplx	B1
ESC_KA8887AA	UPCH_159	traces-0bkJHem;ILLUMINA;Paired;;NA;Uploaded	Human	Human		2018				South America	Peru			Lima				P. Tsukayama / Universidad Peruana Cayetano Heredia	Escherichia coli													2019-01-05	2019-07-10	ESC_KA8887AA	Assembled	84	129424	4986461	Escherichia coli / Shigella;98.96%	155	53245	4	ESC_VA5946AA_AS	ESC_KA8887AA		101	ST101 Cplx	B1
ESC_KA8908AA	UPCH_240	traces-0rgPdEN;ILLUMINA;Paired;;NA;Uploaded	Human	Human		2018				South America	Peru			Lima				P. Tsukayama / Universidad Peruana Cayetano Heredia	Escherichia coli													2019-01-06	2019-07-11	ESC_KA8908AA	Assembled	111	136940	5144927	Escherichia coli / Shigella;85.1%	183	46637	4	ESC_VA5972AA_AS	ESC_KA8908AA		101	ST101 Cplx	B1
ESC_NA9767AA	ECOSOCR1	SRR10057900;ILLUMINA;Paired;;SRX6791798;SRA	Human	Human	Homo sapiens; sputum sample	2017				South America	Peru	Lima		Lima		-12.0245	-77.0565	University of Sao Paulo	Escherichia coli								PRJNA563365	SRP220381		SAMN12673183	SRS5347739	2019-09-05	2019-09-05	ESC_NA9767AA	Assembled	135	257670	4891875	Escherichia coli / Shigella;97.83%	61	7910	4.1	ESC_FB0727AA_AS	ESC_NA9767AA		101	ST101 Cplx	B1
ESC_RA8687AA	PE01_229	SRR12206265;ILLUMINA;Paired;;SRX8717037;SRA	Human	Human	Human stool; Homo sapiens; stool	2018				South America	Peru	Lima				-12.2057	-76.9531	Universidad Peruana Cayetano Heredia	Escherichia coli								PRJNA633873	SRP271508		SAMN15515930	SRS6992686	2020-07-16	2020-07-13	ESC_RA8687AA	Assembled	195	146169	4975099	Escherichia coli / Shigella;96.94%	136	54543	4.1	ESC_MB2009AA_AS	ESC_RA8687AA		101	ST101 Cplx	B1
ESC_SA0531AA	U670eb	traces-0jDNgmj;ILLUMINA;Paired;;NA;Uploaded	Poultry	Poultry	Skin	2017	12	18		South America	Ecuador	Pichincha	Cantón Quito	UIO				UNIETAR	Escherichia coli													2020-08-07	2020-08-07	ESC_SA0531AA	Assembled	105	147536	5098472	Escherichia coli / Shigella;94.81%	100	14354	4.1	ESC_MB5707AA_AS	ESC_SA0531AA		101	ST101 Cplx	B1
ESC_XA5513AA	U2067eb_a	traces-0sPzREX;ILLUMINA;Paired;;NA;Uploaded	Livestock	Swine	Caeca content (Sus scrofa domesticus)	2019	2	4		South America	Ecuador	Pichincha	Cantón Quito	UIO				UNIETAR	Escherichia coli						Pigs prevalence							2021-11-23	2021-11-23	ESC_XA5513AA	Assembled	126	315523	4739502	Escherichia coli / Shigella;92.32%	67	21042	4.1	ESC_AC6215AA_AS	ESC_XA5513AA		101	ST101 Cplx	B1
ESC_YA5313AA	U2067eb_a	SRR17771795;ILLUMINA;Paired;;SRX13934088;SRA	Livestock	Swine	veterinary clinical/research| chicken; caecum content (Gallus gallus domesticus)					South America	Ecuador	Pichincha						PulseNet Next Generation Subtyping Methods Unit	Escherichia coli								PRJNA415804	SRP225933		SAMN25518614	SRS11869294	2022-02-05	2022-02-03	ESC_YA5313AA	Assembled	126	315523	4739502	Escherichia coli / Shigella;76.01%	67	21042	4.1	ESC_CC2547AA_AS	ESC_YA5313AA		101	ST101 Cplx	B1
ESC_ZA4276AA	N1_1	SRR19418366;ILLUMINA;Paired;;SRX15472696;SRA	Food	ND/Others	Salad from street food	2020	12				Ecuador	Tungurahua						PulseNet Next Generation Subtyping Methods Unit	Escherichia coli								PRJNA415804	SRP225933		SAMN28681473	SRS13189681	2022-05-29	2022-05-26	ESC_ZA4276AA	Assembled	107	126108	5006118	Escherichia coli / Shigella;98.96%	123	23553	4.1	ESC_DC2547AA_AS	ESC_ZA4276AA		101	ST101 Cplx	B1
ESC_AB9507AA	UCBerktjj316	SRR21143457;ILLUMINA;Paired;;SRX17155679;SRA	Environment	ND/Others	environment	2021				South America	Ecuador	Pichincha	Quito	Quito				University of California - Berkeley	Escherichia coli								PRJNA861272	SRP393067		SAMN30416175	SRS14727406	2022-08-20	2022-08-19	ESC_AB9507AA	Assembled	462	138754	4697407	Escherichia coli / Shigella;93.44%	108	28896	4.1	ESC_EC9518AA_AS	ESC_AB9507AA		101	ST101 Cplx	B1
ESC_AB9527AA	UCBerktjj273	SRR21143477;ILLUMINA;Paired;;SRX17155659;SRA	Environment	ND/Others	environment	2021				South America	Ecuador	Pichincha	Quito	Quito				University of California - Berkeley	Escherichia coli								PRJNA861272	SRP393067		SAMN30416157	SRS14727386	2022-08-20	2022-08-19	ESC_AB9527AA	Assembled	441	139898	4778208	Escherichia coli / Shigella;93.98%	118	25622	4.1	ESC_EC9555AA_AS	ESC_AB9527AA		101	ST101 Cplx	B1
ESC_AB9539AA	UCBerkTT3	SRR21143489;ILLUMINA;Paired;;SRX17155647;SRA	Livestock	Ovine/Goat (Caprinae)	sheep	2021				South America	Ecuador	Pichincha	Quito	Quito				University of California - Berkeley	Escherichia coli								PRJNA861272	SRP393067		SAMN30416345	SRS14727374	2022-08-20	2022-08-19	ESC_AB9539AA	Assembled	129	84172	4943968	Escherichia coli / Shigella;96.77%	199	46856	4.1	ESC_EC9567AA_AS	ESC_AB9539AA		101	ST101 Cplx	B1
ESC_BB0075AA	UCBerkN1	SRR21141714;ILLUMINA;Paired;;SRX17154238;SRA	Poultry	Poultry	Gallus gallus; avian	2021				South America	Ecuador	Pichincha	Quito	Quito				University of California - Berkeley	Escherichia coli								PRJNA861272	SRP393067		SAMN30414346	SRS14725987	2022-08-20	2022-08-19	ESC_BB0075AA	Assembled	96	60555	4974487	Escherichia coli / Shigella;94.94%	248	65146	4.1	ESC_FC0354AA_AS	ESC_BB0075AA		101	ST101 Cplx	B1
ESC_BB0087AA	UCBerkMM20	SRR21141726;ILLUMINA;Paired;;SRX17154226;SRA	Companion Animal	Canine	Canis lupus familiaris; canine	2021				South America	Ecuador	Pichincha	Quito	Quito				University of California - Berkeley	Escherichia coli								PRJNA861272	SRP393067		SAMN30414335	SRS14725975	2022-08-20	2022-08-19	ESC_BB0087AA	Assembled	111	41581	5062127	Escherichia coli / Shigella;97.22%	272	37331	4.1	ESC_FC0366AA_AS	ESC_BB0087AA		101	ST101 Cplx	B1
ESC_BB0108AA	UCBerkK17	SRR21141747;ILLUMINA;Paired;;SRX17154205;SRA	Human	Human	Homo sapiens; human	2021				South America	Ecuador	Pichincha	Quito	Quito				University of California - Berkeley	Escherichia coli								PRJNA861272	SRP393067		SAMN30414229	SRS14725953	2022-08-20	2022-08-19	ESC_BB0108AA	Assembled	130	32829	5116363	Escherichia coli / Shigella;98.66%	419	67030	4.1	ESC_FC0387AA_AS	ESC_BB0108AA		101	ST101 Cplx	B1
ESC_BB0109AA	UCBerkAA11	SRR21141748;ILLUMINA;Paired;;SRX17154204;SRA	Human	Human	Homo sapiens; human	2021				South America	Ecuador	Pichincha	Quito	Quito				University of California - Berkeley	Escherichia coli								PRJNA861272	SRP393067		SAMN30413833	SRS14725954	2022-08-20	2022-08-19	ESC_BB0109AA	Assembled	139	129152	4831508	Escherichia coli / Shigella;96.34%	114	50235	4.1	ESC_FC0388AA_AS	ESC_BB0109AA		101	ST101 Cplx	B1
ESC_BB0348AA	UCBerkOO14	SRR21141988;ILLUMINA;Paired;;SRX17153964;SRA	Companion Animal	Canine	Canis lupus familiaris; canine	2021				South America	Ecuador	Pichincha	Quito	Quito				University of California - Berkeley	Escherichia coli								PRJNA861272	SRP393067		SAMN30414416	SRS14725713	2022-08-20	2022-08-19	ESC_BB0348AA	Assembled	90	45783	4962522	Escherichia coli / Shigella;97.16%	273	42471	4.1	ESC_FC0637AA_AS	ESC_BB0348AA		101	ST101 Cplx	B1
ESC_BB0351AA	UCBerkOO11	SRR21141991;ILLUMINA;Paired;;SRX17153961;SRA	Companion Animal	Canine	Canis lupus familiaris; canine	2021				South America	Ecuador	Pichincha	Quito	Quito				University of California - Berkeley	Escherichia coli								PRJNA861272	SRP393067		SAMN30414413	SRS14725710	2022-08-20	2022-08-19	ESC_BB0351AA	Assembled	147	39633	4843676	Escherichia coli / Shigella;99.23%	350	87093	4.1	ESC_FC0640AA_AS	ESC_BB0351AA		101	ST101 Cplx	B1
ESC_BB0456AA	UCBerkDD8	SRR21141425;ILLUMINA;Paired;;SRX17153855;SRA	Livestock	Swine	swine	2021				South America	Ecuador	Pichincha	Quito	Quito				University of California - Berkeley	Escherichia coli								PRJNA861272	SRP393067		SAMN30413972	SRS14725603	2022-08-20	2022-08-19	ESC_BB0456AA	Assembled	67	74756	5143112	Escherichia coli / Shigella;95.9%	182	38392	4.1	ESC_FC0745AA_AS	ESC_BB0456AA		101	ST101 Cplx	B1
ESC_BB0537AA	UCBerkQQ22	SRR21141506;ILLUMINA;Paired;;SRX17153774;SRA	Poultry	Poultry	Gallus gallus; avian	2021				South America	Ecuador	Pichincha	Quito	Quito				University of California - Berkeley	Escherichia coli								PRJNA861272	SRP393067		SAMN30414504	SRS14725523	2022-08-20	2022-08-19	ESC_BB0537AA	Assembled	111	41190	5052975	Escherichia coli / Shigella;98.43%	319	65070	4.1	ESC_FC0828AA_AS	ESC_BB0537AA		101	ST101 Cplx	B1
ESC_BB0568AA	UCBerkNN7	SRR21141537;ILLUMINA;Paired;;SRX17153743;SRA	Companion Animal	Canine	Canis lupus familiaris; canine	2021				South America	Ecuador	Pichincha	Quito	Quito				University of California - Berkeley	Escherichia coli								PRJNA861272	SRP393067		SAMN30414389	SRS14725491	2022-08-20	2022-08-19	ESC_BB0568AA	Assembled	108	94393	4900368	Escherichia coli / Shigella;93.5%	163	36737	4.1	ESC_FC0859AA_AS	ESC_BB0568AA		101	ST101 Cplx	B1
ESC_BB0646AA	UCBerkA16	SRR21141617;ILLUMINA;Paired;;SRX17153663;SRA	Human	Human	Homo sapiens; human	2021				South America	Ecuador	Pichincha	Quito	Quito				University of California - Berkeley	Escherichia coli								PRJNA861272	SRP393067		SAMN30413816	SRS14725412	2022-08-20	2022-08-19	ESC_BB0646AA	Assembled	104	87056	4974016	Escherichia coli / Shigella;91.48%	183	38702	4.1	ESC_FC0937AA_AS	ESC_BB0646AA		101	ST101 Cplx	B1
ESC_CB1376AA	P226-E143	SRR21939905;ILLUMINA;Paired;;SRX17923781;SRA	Human	Human	Homo sapiens; Age: 22; female; stool sample	2013	11	14		South America	Peru	Cusco				-13.5188	-71.975	Washington University School of Medicine	Escherichia coli		H31						PRJNA698223	SRP304988		SAMN31327410	SRS15441649	2022-10-24	2022-10-24	ESC_CB1376AA	Assembled	199	138831	4966870	Escherichia coli / Shigella;97.65%	130	44501	4.1	ESC_GC3152AA_AS	ESC_CB1376AA		101	ST101 Cplx	B1
ESC_CB1398AA	P228-E148	SRR21939927;ILLUMINA;Paired;;SRX17923759;SRA	Human	Human	Homo sapiens; Age: 27; male; stool sample	2013	11	14		South America	Peru	Cusco				-13.5188	-71.975	Washington University School of Medicine	Escherichia coli		H31						PRJNA698223	SRP304988		SAMN31327414	SRS15441626	2022-10-24	2022-10-24	ESC_CB1398AA	Assembled	222	138811	5005839	Escherichia coli / Shigella;96.81%	143	89528	4.1	ESC_GC3174AA_AS	ESC_CB1398AA		101	ST101 Cplx	B1
ESC_AB9982AA	UCBerkRS1206	SRR21142284;ILLUMINA;Paired;;SRX17154331;SRA	Human	Human	Homo sapiens; human	2018				South America	Ecuador	Pichincha	Quito	Quito				University of California - Berkeley	Escherichia coli								PRJNA861272	SRP393067		SAMN30414660	SRS14726080	2022-08-20	2022-08-19	ESC_AB9982AA	Assembled	38	202282	5257976	Escherichia coli / Shigella;97.53%	103	17153	4.1	ESC_FC0012AA_AS	ESC_AB9982AA		106	ST69 Cplx	D
ESC_AB9983AA	UCBerkRS1205	SRR21142285;ILLUMINA;Paired;;SRX17154330;SRA	Human	Human	Homo sapiens; human	2018				South America	Ecuador	Pichincha	Quito	Quito				University of California - Berkeley	Escherichia coli								PRJNA861272	SRP393067		SAMN30414659	SRS14726079	2022-08-20	2022-08-19	ESC_AB9983AA	Assembled	64	223630	5260369	Escherichia coli / Shigella;97.1%	95	16272	4.1	ESC_FC0013AA_AS	ESC_AB9983AA		106	ST69 Cplx	D
ESC_AB9985AA	UCBerkRS1204	SRR21142287;ILLUMINA;Paired;;SRX17154328;SRA	Human	Human	Homo sapiens; human	2018				South America	Ecuador	Pichincha	Quito	Quito				University of California - Berkeley	Escherichia coli								PRJNA861272	SRP393067		SAMN30414658	SRS14726077	2022-08-20	2022-08-19	ESC_AB9985AA	Assembled	47	223630	5256183	Escherichia coli / Shigella;97.06%	91	14830	4.1	ESC_FC0015AA_AS	ESC_AB9985AA		106	ST69 Cplx	D
ESC_AB9986AA	UCBerkRS1203	SRR21142288;ILLUMINA;Paired;;SRX17154327;SRA	Human	Human	Homo sapiens; human	2018				South America	Ecuador	Pichincha	Quito	Quito				University of California - Berkeley	Escherichia coli								PRJNA861272	SRP393067		SAMN30414657	SRS14726076	2022-08-20	2022-08-19	ESC_AB9986AA	Assembled	54	223225	5260743	Escherichia coli / Shigella;97.43%	111	16309	4.1	ESC_FC0016AA_AS	ESC_AB9986AA		106	ST69 Cplx	D
ESC_AB9987AA	UCBerkRS1202	SRR21142289;ILLUMINA;Paired;;SRX17154326;SRA	Human	Human	Homo sapiens; human	2018				South America	Ecuador	Pichincha	Quito	Quito				University of California - Berkeley	Escherichia coli								PRJNA861272	SRP393067		SAMN30414656	SRS14726075	2022-08-20	2022-08-19	ESC_AB9987AA	Assembled	38	223225	5258191	Escherichia coli / Shigella;98.72%	104	18594	4.1	ESC_FC0017AA_AS	ESC_AB9987AA		106	ST69 Cplx	D
ESC_BB0194AA	UCBerkE15	SRR21141833;ILLUMINA;Paired;;SRX17154119;SRA	Companion Animal	Canine	Canis lupus familiaris; canine	2021				South America	Ecuador	Pichincha	Quito	Quito				University of California - Berkeley	Escherichia coli								PRJNA861272	SRP393067		SAMN30413979	SRS14725869	2022-08-20	2022-08-19	ESC_BB0194AA	Assembled	101	38618	5230492	Escherichia coli / Shigella;97.33%	328	57955	4.1	ESC_FC0473AA_AS	ESC_BB0194AA		106	ST69 Cplx	D
ESC_JA4117AA	PSU-0717	SRR7429435;ILLUMINA;Paired;500;SRX4300245;SRA	Livestock	Camelid	other animal; Alpaca	2012				South America	Peru							FDA Center for Food Safety and Applied Nutrition	Escherichia coli								PRJNA357722	SRP101500		SAMN09470478	SRS3463111	2018-06-26	2018-06-26	ESC_JA4117AA	Assembled	54	182343	4899100	Escherichia coli / Shigella;94.64%	73	16558	4	ESC_SA7370AA_AS	ESC_JA4117AA		111		AxB1
ESC_JA6048AA	PSU-0719	SRR7500660;ILLUMINA;Paired;500;SRX4370083;SRA	Livestock	Camelid	other animal; Alpaca	2012				South America	Peru							FDA Center for Food Safety and Applied Nutrition	Escherichia coli								PRJNA357722	SRP101500		SAMN09470465	SRS3528445	2018-07-10	2018-07-09	ESC_JA6048AA	Assembled	64	280474	5097582	Escherichia coli / Shigella;98.18%	77	19229	4	ESC_SA9334AA_AS	ESC_JA6048AA		111		AxB1
ESC_BB0739AA	UCBerk7	SRR21141710;ILLUMINA;Paired;;SRX17153570;SRA	Human	Human	Homo sapiens; human	2021				South America	Ecuador	Pichincha	Quito	Quito				University of California - Berkeley	Escherichia coli								PRJNA861272	SRP393067		SAMN30413790	SRS14725320	2022-08-20	2022-08-19	ESC_BB0739AA	Assembled	1060	242456	5024386	Escherichia coli / Shigella;93.6%	118	24332	4.1	ESC_FC1030AA_AS	ESC_BB0739AA		111		AxB1
ESC_LA2408AA	Q106	SRR7693697;ILLUMINA;Paired;;SRX4552816;SRA	Human	Human	Homo sapiens; male; stool	2014	9	4		South America	Ecuador	Pichincha	Distrito Metropolitano de Quito	Quito		-0.18	-78.46	Georgia Institute of Technology	Escherichia coli								PRJNA486009	SRP157939		SAMN09833068	SRS3669891	2019-02-11	2018-12-15	ESC_LA2408AA	Assembled	42	69881	4982206	Escherichia coli / Shigella;98.07%	194	42134	4	ESC_WA8936AA_AS	ESC_LA2408AA		115	ST38 Cplx	D
ESC_AB9550AA	UCBerkTT15	SRR21143500;ILLUMINA;Paired;;SRX17155636;SRA	Poultry	Poultry	Gallus gallus; avian	2021				South America	Ecuador	Pichincha	Quito	Quito				University of California - Berkeley	Escherichia coli								PRJNA861272	SRP393067		SAMN30416335	SRS14727363	2022-08-20	2022-08-19	ESC_AB9550AA	Assembled	99	36817	5575153	Escherichia coli / Shigella;99.39%	459	121914	4.1	ESC_EC9578AA_AS	ESC_AB9550AA		115	ST38 Cplx	D
ESC_BB0213AA	UCBerkRS1323	SRR21141852;ILLUMINA;Paired;;SRX17154100;SRA	Companion Animal	Canine	Canis lupus familiaris; canine	2018				South America	Ecuador	Pichincha	Quito	Quito				University of California - Berkeley	Escherichia coli								PRJNA861272	SRP393067		SAMN30414740	SRS14725849	2022-08-20	2022-08-19	ESC_BB0213AA	Assembled	37	92229	5698747	Escherichia coli / Shigella;97.81%	272	45301	4.1	ESC_FC0492AA_AS	ESC_BB0213AA		115	ST38 Cplx	D
ESC_BB0618AA	UCBerkII23	SRR21141589;ILLUMINA;Paired;;SRX17153691;SRA	Human	Human	Homo sapiens; human	2021				South America	Ecuador	Pichincha	Quito	Quito				University of California - Berkeley	Escherichia coli								PRJNA861272	SRP393067		SAMN30414170	SRS14725439	2022-08-20	2022-08-19	ESC_BB0618AA	Assembled	123	53130	5664517	Escherichia coli / Shigella;98.79%	393	117460	4.1	ESC_FC0909AA_AS	ESC_BB0618AA		115	ST38 Cplx	D
ESC_BB0721AA	UCBerkC17	SRR21141692;ILLUMINA;Paired;;SRX17153588;SRA	Human	Human	Homo sapiens; human	2021				South America	Ecuador	Pichincha	Quito	Quito				University of California - Berkeley	Escherichia coli								PRJNA861272	SRP393067		SAMN30413904	SRS14725337	2022-08-20	2022-08-19	ESC_BB0721AA	Assembled	101	41810	5744046	Escherichia coli / Shigella;97.95%	404	94571	4.1	ESC_FC1012AA_AS	ESC_BB0721AA		115	ST38 Cplx	D
ESC_KA8883AA	UPCH_085	traces-0lXRppp;ILLUMINA;Paired;;NA;Uploaded	Poultry	Poultry		2018				South America	Peru			Lima				P. Tsukayama / Universidad Peruana Cayetano Heredia	Escherichia coli													2019-01-05	2019-07-10	ESC_KA8883AA	Assembled	72	69468	5205474	Escherichia coli / Shigella;92.1%	302	111924	4	ESC_VA5940AA_AS	ESC_KA8883AA		117		ABD
ESC_KA8886AA	UPCH_103	traces-0xZUOCd;ILLUMINA;Paired;;NA;Uploaded	Poultry	Poultry		2018				South America	Peru			Lima				P. Tsukayama / Universidad Peruana Cayetano Heredia	Escherichia coli													2019-01-05	2019-07-10	ESC_KA8886AA	Assembled	78	45895	5299742	Escherichia coli / Shigella;90.49%	338	85078	4	ESC_VA5945AA_AS	ESC_KA8886AA		117		ABD
ESC_SA0511AA	U1428eb	traces-0rrkahC;ILLUMINA;Paired;;NA;Uploaded	Poultry	Food	Skin	2018	7	2		South America	Ecuador	Pichincha	Cantón Quito	UIO				UNIETAR	Escherichia coli													2020-08-07	2020-08-07	ESC_SA0511AA	Assembled	106	125696	5361860	Escherichia coli / Shigella;95.29%	201	38065	4.1	ESC_MB5687AA_AS	ESC_SA0511AA		117		ABD
ESC_WA5139AA	EC80-HP2.4	SRR15565799;ILLUMINA;Paired;;SRX11863993;SRA	Environment	Water/River	irrigation water	2019				South America	Ecuador					-0.208677	-78.4935	Universidad San Francisco de Quito	Escherichia coli								PRJNA756309	SRP333692		SAMN20888962	SRS9876247	2021-09-01	2021-08-23	ESC_WA5139AA	Assembled	52	129906	5192569	Escherichia coli / Shigella;97.72%	192	23317	4.1	ESC_ZB5907AA_AS	ESC_WA5139AA		117		ABD
ESC_WA5155AA	EC65-HP4.4	SRR15565815;ILLUMINA;Paired;;SRX11863977;SRA	Environment	Water/River	irrigation water	2019				South America	Ecuador					-0.208677	-78.4935	Universidad San Francisco de Quito	Escherichia coli								PRJNA756309	SRP333692		SAMN20888908	SRS9876231	2021-09-01	2021-08-23	ESC_WA5155AA	Assembled	45	133138	5289861	Escherichia coli / Shigella;94.87%	213	61768	4.1	ESC_ZB5891AA_AS	ESC_WA5155AA		117		ABD
ESC_XA5525AA	U3517eb_a	traces-0IxENMf;ILLUMINA;Paired;;NA;Uploaded	Livestock	Swine	Caeca content (Sus scrofa domesticus)	2019	6	10		South America	Ecuador	Pichincha	Cantón Quito	UIO				UNIETAR	Escherichia coli						Pigs prevalence							2021-11-23	2021-11-23	ESC_XA5525AA	Assembled	168	165554	5406838	Escherichia coli / Shigella;96.85%	166	30132	4.1	ESC_AC6227AA_AS	ESC_XA5525AA		117		ABD
ESC_YA5328AA	U3517eb_a	SRR17771778;ILLUMINA;Paired;;SRX13934071;SRA	Livestock	Swine	veterinary clinical/research| chicken; caecum content (Gallus gallus domesticus)					South America	Ecuador	Pichincha						PulseNet Next Generation Subtyping Methods Unit	Escherichia coli								PRJNA415804	SRP225933		SAMN25518613	SRS11869158	2022-02-05	2022-02-03	ESC_YA5328AA	Assembled	168	165554	5406711	Escherichia coli / Shigella;93.2%	165	30148	4.1	ESC_CC2562AA_AS	ESC_YA5328AA		117		ABD
ESC_ZA7860AA	LSI_163	SRR18714541;ILLUMINA;Paired;;SRX14814979;SRA	Environment	Water/River	river water	2020	12				Ecuador	Cotopaxi	Latacunga					PulseNet Next Generation Subtyping Methods Unit	Escherichia coli								PRJNA415804	SRP225933		SAMN28190210	SRS13011290	2022-06-11	2022-05-15	ESC_ZA7860AA	Assembled	120	174752	5336276	Escherichia coli / Shigella;93.72%	197	26237	4.1	ESC_DC5957AA_AS	ESC_ZA7860AA		117		ABD
ESC_ZA7861AA	LSI_144	SRR18714540;ILLUMINA;Paired;;SRX14814978;SRA	Environment	Water/River	river water	2020	12				Ecuador	Cotopaxi	Latacunga					PulseNet Next Generation Subtyping Methods Unit	Escherichia coli								PRJNA415804	SRP225933		SAMN28190201	SRS13011305	2022-06-11	2022-05-15	ESC_ZA7861AA	Assembled	119	117635	5197873	Escherichia coli / Shigella;95.0%	204	30732	4.1	ESC_DC5958AA_AS	ESC_ZA7861AA		117		ABD
ESC_ZA7968AA	LSI_200	SRR19062219;ILLUMINA;Paired;;SRX15133485;SRA	Environment	Water/River	river water	2020	12				Ecuador	Cotopaxi	Latacunga					PulseNet Next Generation Subtyping Methods Unit	Escherichia coli								PRJNA415804	SRP225933		SAMN28175124	SRS12955687	2022-06-11	2022-05-10	ESC_ZA7968AA	Assembled	72	117784	5196720	Escherichia coli / Shigella;94.89%	198	25023	4.1	ESC_DC6064AA_AS	ESC_ZA7968AA		117		ABD
ESC_ZA7973AA	LSI_197	SRR19061667;ILLUMINA;Paired;;SRX15132951;SRA	Environment	Water/River	river water	2020	12				Ecuador	Cotopaxi	Latacunga					PulseNet Next Generation Subtyping Methods Unit	Escherichia coli								PRJNA415804	SRP225933		SAMN28175128	SRS12955682	2022-06-11	2022-05-10	ESC_ZA7973AA	Assembled	121	174752	5334700	Escherichia coli / Shigella;95.56%	180	26313	4.1	ESC_DC6069AA_AS	ESC_ZA7973AA		117		ABD
ESC_ZA7974AA	LSI_201	SRR19061666;ILLUMINA;Paired;;SRX15132950;SRA	Environment	Water/River	river water	2020	12				Ecuador	Cotopaxi	Latacunga					PulseNet Next Generation Subtyping Methods Unit	Escherichia coli								PRJNA415804	SRP225933		SAMN28175126	SRS12955681	2022-06-11	2022-05-10	ESC_ZA7974AA	Assembled	73	129749	5197258	Escherichia coli / Shigella;95.26%	184	31524	4.1	ESC_DC6070AA_AS	ESC_ZA7974AA		117		ABD
ESC_ZA7976AA	LSI_188	SRR19061662;ILLUMINA;Paired;;SRX15132946;SRA	Environment	Water/River	river water	2020	12				Ecuador	Cotopaxi	Latacunga					PulseNet Next Generation Subtyping Methods Unit	Escherichia coli								PRJNA415804	SRP225933		SAMN28175137	SRS12955679	2022-06-11	2022-05-10	ESC_ZA7976AA	Assembled	108	111651	5196162	Escherichia coli / Shigella;94.03%	185	31426	4.1	ESC_DC6072AA_AS	ESC_ZA7976AA		117		ABD
ESC_ZA7977AA	LSI_189	SRR19061661;ILLUMINA;Paired;;SRX15132945;SRA	Environment	Water/River	river water	2020	12				Ecuador	Cotopaxi	Latacunga					PulseNet Next Generation Subtyping Methods Unit	Escherichia coli								PRJNA415804	SRP225933		SAMN28175135	SRS12955678	2022-06-11	2022-05-10	ESC_ZA7977AA	Assembled	124	143789	5197383	Escherichia coli / Shigella;96.55%	167	35084	4.1	ESC_DC6073AA_AS	ESC_ZA7977AA		117		ABD
ESC_ZA8046AA	LSI_162	SRR18714385;ILLUMINA;Paired;;SRX14814823;SRA	Environment	Water/River	river water	2020	12				Ecuador	Cotopaxi	Latacunga					PulseNet Next Generation Subtyping Methods Unit	Escherichia coli								PRJNA415804	SRP225933		SAMN27728101	SRS12955550	2022-06-11	2022-05-10	ESC_ZA8046AA	Assembled	88	111651	5197989	Escherichia coli / Shigella;93.8%	208	31953	4.1	ESC_DC6142AA_AS	ESC_ZA8046AA		117		ABD
ESC_ZA8047AA	LSI_166	SRR18714384;ILLUMINA;Paired;;SRX14814822;SRA	Environment	Water/River	river water	2020	12				Ecuador	Cotopaxi	Latacunga					PulseNet Next Generation Subtyping Methods Unit	Escherichia coli								PRJNA415804	SRP225933		SAMN27725422	SRS12955548	2022-06-11	2022-05-10	ESC_ZA8047AA	Assembled	103	117635	5198403	Escherichia coli / Shigella;95.07%	205	31491	4.1	ESC_DC6143AA_AS	ESC_ZA8047AA		117		ABD
ESC_ZA8064AA	LSI_113	SRR18675351;ILLUMINA;Paired;;SRX14776882;SRA	Environment	Water/River	river water	2020	12				Ecuador	Cotopaxi	Latacunga					PulseNet Next Generation Subtyping Methods Unit	Escherichia coli								PRJNA415804	SRP225933		SAMN27561894	SRS12596378	2022-06-11	2022-04-13	ESC_ZA8064AA	Assembled	73	143789	5197324	Escherichia coli / Shigella;99.14%	166	24069	4.1	ESC_DC6160AA_AS	ESC_ZA8064AA		117		ABD
ESC_ZA8071AA	LSI_109	SRR18675336;ILLUMINA;Paired;;SRX14776867;SRA	Environment	Water/River	river water	2020	12				Ecuador	Cotopaxi	Latacunga					PulseNet Next Generation Subtyping Methods Unit	Escherichia coli								PRJNA415804	SRP225933		SAMN27561889	SRS12596376	2022-06-11	2022-04-13	ESC_ZA8071AA	Assembled	83	143790	5196395	Escherichia coli / Shigella;96.67%	170	28432	4.1	ESC_DC6167AA_AS	ESC_ZA8071AA		117		ABD
ESC_ZA8075AA	LSI_108	SRR18675331;ILLUMINA;Paired;;SRX14776862;SRA	Environment	Water/River	river water	2020	12				Ecuador	Cotopaxi	Latacunga					PulseNet Next Generation Subtyping Methods Unit	Escherichia coli								PRJNA415804	SRP225933		SAMN27561891	SRS12596374	2022-06-11	2022-04-13	ESC_ZA8075AA	Assembled	70	143790	5195771	Escherichia coli / Shigella;97.39%	161	35555	4.1	ESC_DC6171AA_AS	ESC_ZA8075AA		117		ABD
ESC_AB9066AA	UCBerkRS1405	SRR21143661;ILLUMINA;Paired;;SRX17156120;SRA	Companion Animal	Canine	Canis lupus familiaris; canine	2018				South America	Ecuador	Pichincha	Quito	Quito				University of California - Berkeley	Escherichia coli								PRJNA861272	SRP393067		SAMN30415855	SRS14727847	2022-08-20	2022-08-19	ESC_AB9066AA	Assembled	23	36693	5492543	Escherichia coli / Shigella;96.74%	404	78351	4.1	ESC_FC6222AA_AS	ESC_AB9066AA		117		ABD
ESC_AB9067AA	UCBerkSS6	SRR21143662;ILLUMINA;Paired;;SRX17156119;SRA	Poultry	Poultry	Gallus gallus; avian	2021				South America	Ecuador	Pichincha	Quito	Quito				University of California - Berkeley	Escherichia coli								PRJNA861272	SRP393067		SAMN30416107	SRS14727845	2022-08-20	2022-08-19	ESC_AB9067AA	Assembled	111	38551	5317389	Escherichia coli / Shigella;98.56%	366	73555	4.1	ESC_FC6223AA_AS	ESC_AB9067AA		117		ABD
ESC_AB9097AA	UCBerkRS1380	SRR21143692;ILLUMINA;Paired;;SRX17156089;SRA	Human	Human	Homo sapiens; human	2018				South America	Ecuador	Pichincha	Quito	Quito				University of California - Berkeley	Escherichia coli								PRJNA861272	SRP393067		SAMN30415834	SRS14727816	2022-08-20	2022-08-19	ESC_AB9097AA	Assembled	28	90595	5328567	Escherichia coli / Shigella;95.6%	304	60294	4.1	ESC_GC6795AA_AS	ESC_AB9097AA		117		ABD
ESC_AB9135AA	UCBerkZ12	SRR21143730;ILLUMINA;Paired;;SRX17156051;SRA	Human	Human	Homo sapiens; human	2021				South America	Ecuador	Pichincha	Quito	Quito				University of California - Berkeley	Escherichia coli								PRJNA861272	SRP393067		SAMN30416453	SRS14727778	2022-08-20	2022-08-19	ESC_AB9135AA	Assembled	118	145663	5267967	Escherichia coli / Shigella;97.12%	203	40140	4.1	ESC_FC6290AA_AS	ESC_AB9135AA		117		ABD
ESC_AB9159AA	UCBerktjj530	SRR21143754;ILLUMINA;Paired;;SRX17156027;SRA	Environment	ND/Others	environment	2021				South America	Ecuador	Pichincha	Quito	Quito				University of California - Berkeley	Escherichia coli								PRJNA861272	SRP393067		SAMN30416288	SRS14727754	2022-08-20	2022-08-19	ESC_AB9159AA	Assembled	390	142425	4925450	Escherichia coli / Shigella;98.85%	120	35371	4.1	ESC_FC6313AA_AS	ESC_AB9159AA		117		ABD
ESC_AB9163AA	UCBerktjj527	SRR21143758;ILLUMINA;Paired;;SRX17156023;SRA	Environment	ND/Others	environment	2021				South America	Ecuador	Pichincha	Quito	Quito				University of California - Berkeley	Escherichia coli								PRJNA861272	SRP393067		SAMN30416285	SRS14727750	2022-08-20	2022-08-19	ESC_AB9163AA	Assembled	368	145320	5083713	Escherichia coli / Shigella;98.02%	130	48802	4.1	ESC_FC6439AA_AS	ESC_AB9163AA		117		ABD
ESC_AB9164AA	UCBerktjj526	SRR21143759;ILLUMINA;Paired;;SRX17156022;SRA	Environment	ND/Others	environment	2021				South America	Ecuador	Pichincha	Quito	Quito				University of California - Berkeley	Escherichia coli								PRJNA861272	SRP393067		SAMN30416284	SRS14727749	2022-08-20	2022-08-19	ESC_AB9164AA	Assembled	382	132516	5295232	Escherichia coli / Shigella;98.39%	167	31976	4.1	ESC_FC6318AA_AS	ESC_AB9164AA		117		ABD
ESC_AB9165AA	UCBerktjj525	SRR21143760;ILLUMINA;Paired;;SRX17156021;SRA	Environment	ND/Others	environment	2021				South America	Ecuador	Pichincha	Quito	Quito				University of California - Berkeley	Escherichia coli								PRJNA861272	SRP393067		SAMN30416283	SRS14727748	2022-08-20	2022-08-19	ESC_AB9165AA	Assembled	341	145963	5298484	Escherichia coli / Shigella;96.67%	169	32890	4.1	ESC_FC6319AA_AS	ESC_AB9165AA		117		ABD
ESC_AB9189AA	UCBerkW20	SRR21143784;ILLUMINA;Paired;;SRX17155997;SRA	Human	Human	Homo sapiens; human	2021				South America	Ecuador	Pichincha	Quito	Quito				University of California - Berkeley	Escherichia coli								PRJNA861272	SRP393067		SAMN30416405	SRS14727724	2022-08-20	2022-08-19	ESC_AB9189AA	Assembled	99	73339	5576552	Escherichia coli / Shigella;97.75%	230	40705	4.1	ESC_FC6342AA_AS	ESC_AB9189AA		117		ABD
ESC_AB9210AA	UCBerkV21	SRR21143805;ILLUMINA;Paired;;SRX17155976;SRA	Companion Animal	Canine	Canis lupus familiaris; canine	2021				South America	Ecuador	Pichincha	Quito	Quito				University of California - Berkeley	Escherichia coli								PRJNA861272	SRP393067		SAMN30416386	SRS14727703	2022-08-20	2022-08-19	ESC_AB9210AA	Assembled	130	97885	5141148	Escherichia coli / Shigella;99.32%	200	60442	4.1	ESC_FC6363AA_AS	ESC_AB9210AA		117		ABD
ESC_AB9234AA	UCBerktjj555	SRR21143829;ILLUMINA;Paired;;SRX17155952;SRA	Environment	ND/Others	environment	2021				South America	Ecuador	Pichincha	Quito	Quito				University of California - Berkeley	Escherichia coli								PRJNA861272	SRP393067		SAMN30416307	SRS14727679	2022-08-20	2022-08-19	ESC_AB9234AA	Assembled	422	119545	5016404	Escherichia coli / Shigella;98.31%	150	43137	4.1	ESC_FC6440AA_AS	ESC_AB9234AA		117		ABD
ESC_AB9250AA	UCBerktjj414	SRR21143845;ILLUMINA;Paired;;SRX17155936;SRA	Environment	ND/Others	environment	2021				South America	Ecuador	Pichincha	Quito	Quito				University of California - Berkeley	Escherichia coli								PRJNA861272	SRP393067		SAMN30416206	SRS14727662	2022-08-20	2022-08-19	ESC_AB9250AA	Assembled	418	98034	5176992	Escherichia coli / Shigella;97.9%	215	39190	4.1	ESC_FC6403AA_AS	ESC_AB9250AA		117		ABD
ESC_AB9252AA	UCBerktjj411	SRR21143847;ILLUMINA;Paired;;SRX17155934;SRA	Environment	ND/Others	environment	2021				South America	Ecuador	Pichincha	Quito	Quito				University of California - Berkeley	Escherichia coli								PRJNA861272	SRP393067		SAMN30416204	SRS14727661	2022-08-20	2022-08-19	ESC_AB9252AA	Assembled	449	99595	5103996	Escherichia coli / Shigella;95.9%	255	51670	4.1	ESC_FC6405AA_AS	ESC_AB9252AA		117		ABD
ESC_AB9307AA	UCBerkRS1404	SRR21143903;ILLUMINA;Paired;;SRX17155879;SRA	Companion Animal	Canine	Canis lupus familiaris; canine	2018				South America	Ecuador	Pichincha	Quito	Quito				University of California - Berkeley	Escherichia coli								PRJNA861272	SRP393067		SAMN30415854	SRS14727606	2022-08-20	2022-08-19	ESC_AB9307AA	Assembled	22	15183	5535022	Escherichia coli / Shigella;98.94%	741	124892	4.1	ESC_EC9319AA_AS	ESC_AB9307AA		117		ABD
ESC_AB9329AA	UCBerkRS1397	SRR21143925;ILLUMINA;Paired;;SRX17155857;SRA	Companion Animal	Canine	Canis lupus familiaris; canine	2018				South America	Ecuador	Pichincha	Quito	Quito				University of California - Berkeley	Escherichia coli								PRJNA861272	SRP393067		SAMN30415851	SRS14727584	2022-08-20	2022-08-19	ESC_AB9329AA	Assembled	19	21214	5495511	Escherichia coli / Shigella;98.33%	633	160306	4.1	ESC_EC9341AA_AS	ESC_AB9329AA		117		ABD
ESC_AB9388AA	UCBerkRS1582	SRR21143339;ILLUMINA;Paired;;SRX17155798;SRA	Environment	ND/Others	environment	2021				South America	Ecuador	Pichincha	Quito	Quito				University of California - Berkeley	Escherichia coli								PRJNA861272	SRP393067		SAMN30415966	SRS14727525	2022-08-20	2022-08-19	ESC_AB9388AA	Assembled	30	79976	5349993	Escherichia coli / Shigella;98.04%	302	44876	4.1	ESC_EC9400AA_AS	ESC_AB9388AA		117		ABD
ESC_AB9417AA	UCBerkRS1378	SRR21143368;ILLUMINA;Paired;;SRX17155769;SRA	Human	Human	Homo sapiens; human	2018				South America	Ecuador	Pichincha	Quito	Quito				University of California - Berkeley	Escherichia coli								PRJNA861272	SRP393067		SAMN30415832	SRS14727497	2022-08-20	2022-08-19	ESC_AB9417AA	Assembled	33	117325	5342432	Escherichia coli / Shigella;97.14%	263	40552	4.1	ESC_EC9429AA_AS	ESC_AB9417AA		117		ABD
ESC_AB9428AA	UCBerkRS1437	SRR21143379;ILLUMINA;Paired;;SRX17155758;SRA	Environment	ND/Others	environment	2021				South America	Ecuador	Pichincha	Quito	Quito				University of California - Berkeley	Escherichia coli								PRJNA861272	SRP393067		SAMN30415886	SRS14727485	2022-08-20	2022-08-19	ESC_AB9428AA	Assembled	41	150711	5159731	Escherichia coli / Shigella;98.15%	164	34517	4.1	ESC_EC9440AA_AS	ESC_AB9428AA		117		ABD
ESC_AB9467AA	UCBerktjj464	SRR21143418;ILLUMINA;Paired;;SRX17155719;SRA	Environment	ND/Others	environment	2021				South America	Ecuador	Pichincha	Quito	Quito				University of California - Berkeley	Escherichia coli								PRJNA861272	SRP393067		SAMN30416238	SRS14727446	2022-08-20	2022-08-19	ESC_AB9467AA	Assembled	418	110456	5350305	Escherichia coli / Shigella;96.01%	202	57307	4.1	ESC_EC9479AA_AS	ESC_AB9467AA		117		ABD
ESC_AB9536AA	UCBerkRS1429	SRR21143486;ILLUMINA;Paired;;SRX17155650;SRA	Environment	ND/Others	environment	2021				South America	Ecuador	Pichincha	Quito	Quito				University of California - Berkeley	Escherichia coli								PRJNA861272	SRP393067		SAMN30415879	SRS14727377	2022-08-20	2022-08-19	ESC_AB9536AA	Assembled	36	153997	5296764	Escherichia coli / Shigella;92.94%	166	21248	4.1	ESC_EC9564AA_AS	ESC_AB9536AA		117		ABD
ESC_AB9554AA	UCBerkTT11	SRR21143504;ILLUMINA;Paired;;SRX17155632;SRA	Poultry	Poultry	Gallus gallus; avian	2021				South America	Ecuador	Pichincha	Quito	Quito				University of California - Berkeley	Escherichia coli								PRJNA861272	SRP393067		SAMN30416331	SRS14727358	2022-08-20	2022-08-19	ESC_AB9554AA	Assembled	882	139568	5200055	Escherichia coli / Shigella;93.93%	197	67614	4.1	ESC_EC9582AA_AS	ESC_AB9554AA		117		ABD
ESC_AB9559AA	UCBerkRS1377	SRR21143509;ILLUMINA;Paired;;SRX17155627;SRA	Human	Human	Homo sapiens; human	2018				South America	Ecuador	Pichincha	Quito	Quito				University of California - Berkeley	Escherichia coli								PRJNA861272	SRP393067		SAMN30415831	SRS14727354	2022-08-20	2022-08-19	ESC_AB9559AA	Assembled	32	114763	5339471	Escherichia coli / Shigella;95.97%	260	38708	4.1	ESC_EC9587AA_AS	ESC_AB9559AA		117		ABD
ESC_AB9593AA	UCBerkRS2569	SRR21143543;ILLUMINA;Paired;;SRX17155593;SRA	Environment	ND/Others	environment	2021				South America	Ecuador	Pichincha	Quito	Quito				University of California - Berkeley	Escherichia coli								PRJNA861272	SRP393067		SAMN30416069	SRS14727320	2022-08-20	2022-08-19	ESC_AB9593AA	Assembled	52	129906	5192569	Escherichia coli / Shigella;97.72%	192	23317	4.1	ESC_EC9621AA_AS	ESC_AB9593AA		117		ABD
ESC_AB9595AA	UCBerkRS1396	SRR21143545;ILLUMINA;Paired;;SRX17155591;SRA	Poultry	Poultry	Gallus gallus; avian	2018				South America	Ecuador	Pichincha	Quito	Quito				University of California - Berkeley	Escherichia coli								PRJNA861272	SRP393067		SAMN30415850	SRS14727318	2022-08-20	2022-08-19	ESC_AB9595AA	Assembled	26	46266	5505492	Escherichia coli / Shigella;96.77%	363	62214	4.1	ESC_EC9623AA_AS	ESC_AB9595AA		117		ABD
ESC_AB9610AA	UCBerkRS2554	SRR21143560;ILLUMINA;Paired;;SRX17155576;SRA	Environment	ND/Others	environment	2021				South America	Ecuador	Pichincha	Quito	Quito				University of California - Berkeley	Escherichia coli								PRJNA861272	SRP393067		SAMN30416054	SRS14727303	2022-08-20	2022-08-19	ESC_AB9610AA	Assembled	45	133138	5289861	Escherichia coli / Shigella;94.87%	213	61768	4.1	ESC_EC9638AA_AS	ESC_AB9610AA		117		ABD
ESC_AB9667AA	UCBerkRS1495	SRR21143617;ILLUMINA;Paired;;SRX17155519;SRA	Environment	ND/Others	environment	2021				South America	Ecuador	Pichincha	Quito	Quito				University of California - Berkeley	Escherichia coli								PRJNA861272	SRP393067		SAMN30415944	SRS14727246	2022-08-20	2022-08-19	ESC_AB9667AA	Assembled	33	103768	5315035	Escherichia coli / Shigella;96.06%	266	40851	4.1	ESC_EC9695AA_AS	ESC_AB9667AA		117		ABD
ESC_AB9750AA	UCBerkB14	SRR21142051;ILLUMINA;Paired;;SRX17154564;SRA	Human	Human	Homo sapiens; human	2021				South America	Ecuador	Pichincha	Quito	Quito				University of California - Berkeley	Escherichia coli								PRJNA861272	SRP393067		SAMN30413859	SRS14726314	2022-08-20	2022-08-19	ESC_AB9750AA	Assembled	144	67754	5135901	Escherichia coli / Shigella;98.86%	233	53640	4.1	ESC_EC9778AA_AS	ESC_AB9750AA		117		ABD
ESC_AB9758AA	UCBerkQ23	SRR21142059;ILLUMINA;Paired;;SRX17154556;SRA	Human	Human	Homo sapiens; human	2021				South America	Ecuador	Pichincha	Quito	Quito				University of California - Berkeley	Escherichia coli								PRJNA861272	SRP393067		SAMN30414482	SRS14726305	2022-08-20	2022-08-19	ESC_AB9758AA	Assembled	136	97735	5360955	Escherichia coli / Shigella;98.28%	236	56046	4.1	ESC_EC9786AA_AS	ESC_AB9758AA		117		ABD
ESC_AB9801AA	UCBerkN2	SRR21142102;ILLUMINA;Paired;;SRX17154513;SRA	Poultry	Poultry	Gallus gallus; avian	2021				South America	Ecuador	Pichincha	Quito	Quito				University of California - Berkeley	Escherichia coli								PRJNA861272	SRP393067		SAMN30414357	SRS14726262	2022-08-20	2022-08-19	ESC_AB9801AA	Assembled	91	67824	5134497	Escherichia coli / Shigella;94.83%	241	61144	4.1	ESC_EC9831AA_AS	ESC_AB9801AA		117		ABD
ESC_AB9812AA	UCBerkKK6	SRR21142113;ILLUMINA;Paired;;SRX17154502;SRA	Poultry	Poultry	Gallus gallus; avian	2021				South America	Ecuador	Pichincha	Quito	Quito				University of California - Berkeley	Escherichia coli								PRJNA861272	SRP393067		SAMN30414260	SRS14726251	2022-08-20	2022-08-19	ESC_AB9812AA	Assembled	140	52780	5353193	Escherichia coli / Shigella;98.74%	313	77173	4.1	ESC_EC9842AA_AS	ESC_AB9812AA		117		ABD
ESC_AB9821AA	UCBerkKK2	SRR21142122;ILLUMINA;Paired;;SRX17154493;SRA	Companion Animal	Canine	Canis lupus familiaris; canine	2021				South America	Ecuador	Pichincha	Quito	Quito				University of California - Berkeley	Escherichia coli								PRJNA861272	SRP393067		SAMN30414252	SRS14726242	2022-08-20	2022-08-19	ESC_AB9821AA	Assembled	110	73908	5221013	Escherichia coli / Shigella;96.77%	246	51908	4.1	ESC_EC9851AA_AS	ESC_AB9821AA		117		ABD
ESC_AB9824AA	UCBerkKK17	SRR21142125;ILLUMINA;Paired;;SRX17154490;SRA	Human	Human	Homo sapiens; human	2021				South America	Ecuador	Pichincha	Quito	Quito				University of California - Berkeley	Escherichia coli								PRJNA861272	SRP393067		SAMN30414249	SRS14726240	2022-08-20	2022-08-19	ESC_AB9824AA	Assembled	138	50797	5245656	Escherichia coli / Shigella;96.12%	325	68264	4.1	ESC_EC9854AA_AS	ESC_AB9824AA		117		ABD
ESC_AB9844AA	UCBerkI16	SRR21142145;ILLUMINA;Paired;;SRX17154470;SRA	Human	Human	Homo sapiens; human	2021				South America	Ecuador	Pichincha	Quito	Quito				University of California - Berkeley	Escherichia coli								PRJNA861272	SRP393067		SAMN30414145	SRS14726219	2022-08-20	2022-08-19	ESC_AB9844AA	Assembled	95	43522	5218181	Escherichia coli / Shigella;95.95%	361	62505	4.1	ESC_EC9874AA_AS	ESC_AB9844AA		117		ABD
ESC_AB9874AA	UCBerkHH12	SRR21142175;ILLUMINA;Paired;;SRX17154440;SRA	Companion Animal	Canine	Canis lupus familiaris; canine	2021				South America	Ecuador	Pichincha	Quito	Quito				University of California - Berkeley	Escherichia coli								PRJNA861272	SRP393067		SAMN30414118	SRS14726189	2022-08-20	2022-08-19	ESC_AB9874AA	Assembled	154	89326	5292515	Escherichia coli / Shigella;97.52%	221	54013	4.1	ESC_EC9904AA_AS	ESC_AB9874AA		117		ABD
ESC_AB9879AA	UCBerkF4	SRR21142180;ILLUMINA;Paired;;SRX17154435;SRA	Human	Human	Homo sapiens; human	2021				South America	Ecuador	Pichincha	Quito	Quito				University of California - Berkeley	Escherichia coli								PRJNA861272	SRP393067		SAMN30414027	SRS14726184	2022-08-20	2022-08-19	ESC_AB9879AA	Assembled	119	67432	5309370	Escherichia coli / Shigella;96.39%	247	41789	4.1	ESC_EC9909AA_AS	ESC_AB9879AA		117		ABD
ESC_AB9917AA	UCBerkRS1263	SRR21142219;ILLUMINA;Paired;;SRX17154396;SRA	Poultry	Poultry	Gallus gallus; avian	2018				South America	Ecuador	Pichincha	Quito	Quito				University of California - Berkeley	Escherichia coli								PRJNA861272	SRP393067		SAMN30414689	SRS14726145	2022-08-20	2022-08-19	ESC_AB9917AA	Assembled	22	32715	5296853	Escherichia coli / Shigella;99.08%	408	97521	4.1	ESC_EC9947AA_AS	ESC_AB9917AA		117		ABD
ESC_AB9921AA	UCBerkRS1261	SRR21142223;ILLUMINA;Paired;;SRX17154392;SRA	Poultry	Poultry	Gallus gallus; avian	2018				South America	Ecuador	Pichincha	Quito	Quito				University of California - Berkeley	Escherichia coli								PRJNA861272	SRP393067		SAMN30414687	SRS14726141	2022-08-20	2022-08-19	ESC_AB9921AA	Assembled	27	78869	5291812	Escherichia coli / Shigella;98.48%	263	47999	4.1	ESC_EC9951AA_AS	ESC_AB9921AA		117		ABD
ESC_AB9938AA	UCBerkRS1245	SRR21142240;ILLUMINA;Paired;;SRX17154375;SRA	Human	Human	Homo sapiens; human	2018				South America	Ecuador	Pichincha	Quito	Quito				University of California - Berkeley	Escherichia coli								PRJNA861272	SRP393067		SAMN30414671	SRS14726124	2022-08-20	2022-08-19	ESC_AB9938AA	Assembled	182	154202	5317951	Escherichia coli / Shigella;93.91%	188	25514	4.1	ESC_EC9968AA_AS	ESC_AB9938AA		117		ABD
ESC_AB9939AA	UCBerkRS1244	SRR21142241;ILLUMINA;Paired;;SRX17154374;SRA	Human	Human	Homo sapiens; human	2018				South America	Ecuador	Pichincha	Quito	Quito				University of California - Berkeley	Escherichia coli								PRJNA861272	SRP393067		SAMN30414670	SRS14726123	2022-08-20	2022-08-19	ESC_AB9939AA	Assembled	21	41890	5242236	Escherichia coli / Shigella;98.23%	394	110785	4.1	ESC_EC9969AA_AS	ESC_AB9939AA		117		ABD
ESC_AB9940AA	UCBerkRS1243	SRR21142242;ILLUMINA;Paired;;SRX17154373;SRA	Human	Human	Homo sapiens; human	2018				South America	Ecuador	Pichincha	Quito	Quito				University of California - Berkeley	Escherichia coli								PRJNA861272	SRP393067		SAMN30414669	SRS14726122	2022-08-20	2022-08-19	ESC_AB9940AA	Assembled	31	102271	5311856	Escherichia coli / Shigella;97.43%	247	37800	4.1	ESC_EC9970AA_AS	ESC_AB9940AA		117		ABD
ESC_AB9943AA	UCBerkRS1241	SRR21142245;ILLUMINA;Paired;;SRX17154370;SRA	Human	Human	Homo sapiens; human	2018				South America	Ecuador	Pichincha	Quito	Quito				University of California - Berkeley	Escherichia coli								PRJNA861272	SRP393067		SAMN30414667	SRS14726119	2022-08-20	2022-08-19	ESC_AB9943AA	Assembled	26	62827	5277118	Escherichia coli / Shigella;95.74%	271	58718	4.1	ESC_EC9973AA_AS	ESC_AB9943AA		117		ABD
ESC_BB0054AA	UCBerkPP1	SRR21142356;ILLUMINA;Paired;;SRX17154259;SRA	Human	Human	Homo sapiens; human	2021				South America	Ecuador	Pichincha	Quito	Quito				University of California - Berkeley	Escherichia coli								PRJNA861272	SRP393067		SAMN30414451	SRS14726008	2022-08-20	2022-08-19	ESC_BB0054AA	Assembled	103	39794	5207661	Escherichia coli / Shigella;96.69%	365	74218	4.1	ESC_FC0333AA_AS	ESC_BB0054AA		117		ABD
ESC_BB0114AA	UCBerkK11	SRR21141753;ILLUMINA;Paired;;SRX17154199;SRA	Human	Human	Homo sapiens; human	2021				South America	Ecuador	Pichincha	Quito	Quito				University of California - Berkeley	Escherichia coli								PRJNA861272	SRP393067		SAMN30414224	SRS14725948	2022-08-20	2022-08-19	ESC_BB0114AA	Assembled	114	41546	5328263	Escherichia coli / Shigella;97.99%	432	58181	4.1	ESC_FC0393AA_AS	ESC_BB0114AA		117		ABD
ESC_BB0124AA	UCBerkJJ3	SRR21141763;ILLUMINA;Paired;;SRX17154189;SRA	Companion Animal	Canine	Canis lupus familiaris; canine	2021				South America	Ecuador	Pichincha	Quito	Quito				University of California - Berkeley	Escherichia coli								PRJNA861272	SRP393067		SAMN30414215	SRS14725938	2022-08-20	2022-08-19	ESC_BB0124AA	Assembled	152	126700	5127531	Escherichia coli / Shigella;98.49%	174	39440	4.1	ESC_FC0403AA_AS	ESC_BB0124AA		117		ABD
ESC_BB0142AA	UCBerkH7	SRR21141781;ILLUMINA;Paired;;SRX17154171;SRA	Poultry	Poultry	Gallus gallus; avian	2021				South America	Ecuador	Pichincha	Quito	Quito				University of California - Berkeley	Escherichia coli								PRJNA861272	SRP393067		SAMN30414112	SRS14725920	2022-08-20	2022-08-19	ESC_BB0142AA	Assembled	87	98055	5341170	Escherichia coli / Shigella;99.3%	193	31413	4.1	ESC_FC0421AA_AS	ESC_BB0142AA		117		ABD
ESC_BB0144AA	UCBerkH5	SRR21141783;ILLUMINA;Paired;;SRX17154169;SRA	Poultry	Poultry	Gallus gallus; avian	2021				South America	Ecuador	Pichincha	Quito	Quito				University of California - Berkeley	Escherichia coli								PRJNA861272	SRP393067		SAMN30414110	SRS14725918	2022-08-20	2022-08-19	ESC_BB0144AA	Assembled	127	75027	5234804	Escherichia coli / Shigella;95.92%	235	44391	4.1	ESC_FC0423AA_AS	ESC_BB0144AA		117		ABD
ESC_BB0164AA	UCBerkGG8	SRR21141803;ILLUMINA;Paired;;SRX17154149;SRA	Human	Human	Homo sapiens; human	2021				South America	Ecuador	Pichincha	Quito	Quito				University of California - Berkeley	Escherichia coli								PRJNA861272	SRP393067		SAMN30414092	SRS14725897	2022-08-20	2022-08-19	ESC_BB0164AA	Assembled	99	198456	5189810	Escherichia coli / Shigella;93.18%	125	27164	4.1	ESC_FC0443AA_AS	ESC_BB0164AA		117		ABD
ESC_BB0170AA	UCBerkEE2	SRR21141809;ILLUMINA;Paired;;SRX17154143;SRA	Human	Human	Homo sapiens; human	2021				South America	Ecuador	Pichincha	Quito	Quito				University of California - Berkeley	Escherichia coli								PRJNA861272	SRP393067		SAMN30414000	SRS14725891	2022-08-20	2022-08-19	ESC_BB0170AA	Assembled	127	60028	5319371	Escherichia coli / Shigella;98.02%	294	108980	4.1	ESC_FC0449AA_AS	ESC_BB0170AA		117		ABD
ESC_BB0175AA	UCBerkEE16	SRR21141814;ILLUMINA;Paired;;SRX17154138;SRA	Human	Human	Homo sapiens; human	2021				South America	Ecuador	Pichincha	Quito	Quito				University of California - Berkeley	Escherichia coli								PRJNA861272	SRP393067		SAMN30413996	SRS14725888	2022-08-20	2022-08-19	ESC_BB0175AA	Assembled	113	118806	5458243	Escherichia coli / Shigella;95.27%	179	38971	4.1	ESC_FC0454AA_AS	ESC_BB0175AA		117		ABD
ESC_BB0207AA	UCBerkRS1329	SRR21141846;ILLUMINA;Paired;;SRX17154106;SRA	Poultry	Poultry	Gallus gallus; avian	2018				South America	Ecuador	Pichincha	Quito	Quito				University of California - Berkeley	Escherichia coli								PRJNA861272	SRP393067		SAMN30414746	SRS14725855	2022-08-20	2022-08-19	ESC_BB0207AA	Assembled	25	99358	5346359	Escherichia coli / Shigella;97.72%	222	51966	4.1	ESC_FC0486AA_AS	ESC_BB0207AA		117		ABD
ESC_BB0210AA	UCBerkRS1326	SRR21141849;ILLUMINA;Paired;;SRX17154103;SRA	Poultry	Poultry	Gallus gallus; avian	2018				South America	Ecuador	Pichincha	Quito	Quito				University of California - Berkeley	Escherichia coli								PRJNA861272	SRP393067		SAMN30414743	SRS14725853	2022-08-20	2022-08-19	ESC_BB0210AA	Assembled	25	83489	5350970	Escherichia coli / Shigella;97.17%	243	73493	4.1	ESC_FC0489AA_AS	ESC_BB0210AA		117		ABD
ESC_BB0211AA	UCBerkRS1325	SRR21141850;ILLUMINA;Paired;;SRX17154102;SRA	Poultry	Poultry	Gallus gallus; avian	2018				South America	Ecuador	Pichincha	Quito	Quito				University of California - Berkeley	Escherichia coli								PRJNA861272	SRP393067		SAMN30414742	SRS14725851	2022-08-20	2022-08-19	ESC_BB0211AA	Assembled	31	133043	5349555	Escherichia coli / Shigella;98.58%	189	31383	4.1	ESC_FC0490AA_AS	ESC_BB0211AA		117		ABD
ESC_BB0246AA	UCBerkRS1090	SRR21141885;ILLUMINA;Paired;;SRX17154067;SRA	Poultry	Poultry	Gallus gallus; avian	2018				South America	Ecuador	Pichincha	Quito	Quito				University of California - Berkeley	Escherichia coli								PRJNA861272	SRP393067		SAMN30414624	SRS14725816	2022-08-20	2022-08-19	ESC_BB0246AA	Assembled	33	155055	5157295	Escherichia coli / Shigella;97.66%	172	25425	4.1	ESC_FC0525AA_AS	ESC_BB0246AA		117		ABD
ESC_BB0247AA	UCBerkRS1089	SRR21141886;ILLUMINA;Paired;;SRX17154066;SRA	Poultry	Poultry	Gallus gallus; avian	2018				South America	Ecuador	Pichincha	Quito	Quito				University of California - Berkeley	Escherichia coli								PRJNA861272	SRP393067		SAMN30414623	SRS14725815	2022-08-20	2022-08-19	ESC_BB0247AA	Assembled	29	76790	5123701	Escherichia coli / Shigella;97.43%	225	37359	4.1	ESC_FC0526AA_AS	ESC_BB0247AA		117		ABD
ESC_BB0276AA	UCBerkB22	SRR21141915;ILLUMINA;Paired;;SRX17154037;SRA	Poultry	Poultry	Gallus gallus; avian	2021				South America	Ecuador	Pichincha	Quito	Quito				University of California - Berkeley	Escherichia coli								PRJNA861272	SRP393067		SAMN30413867	SRS14725786	2022-08-20	2022-08-19	ESC_BB0276AA	Assembled	104	58954	5206199	Escherichia coli / Shigella;99.53%	289	63070	4.1	ESC_FC0565AA_AS	ESC_BB0276AA		117		ABD
ESC_BB0312AA	UCBerkRR11	SRR21141952;ILLUMINA;Paired;;SRX17154000;SRA	Human	Human	Homo sapiens; human	2021				South America	Ecuador	Pichincha	Quito	Quito				University of California - Berkeley	Escherichia coli								PRJNA861272	SRP393067		SAMN30414535	SRS14725750	2022-08-20	2022-08-19	ESC_BB0312AA	Assembled	113	59967	5177172	Escherichia coli / Shigella;97.97%	282	44587	4.1	ESC_FC0601AA_AS	ESC_BB0312AA		117		ABD
ESC_BB0318AA	UCBerkR6	SRR21141958;ILLUMINA;Paired;;SRX17153994;SRA	Companion Animal	Canine	Canis lupus familiaris; canine	2021				South America	Ecuador	Pichincha	Quito	Quito				University of California - Berkeley	Escherichia coli								PRJNA861272	SRP393067		SAMN30414529	SRS14725742	2022-08-20	2022-08-19	ESC_BB0318AA	Assembled	135	158049	5258663	Escherichia coli / Shigella;98.18%	165	39190	4.1	ESC_FC0607AA_AS	ESC_BB0318AA		117		ABD
ESC_BB0338AA	UCBerkOO22	SRR21141978;ILLUMINA;Paired;;SRX17153974;SRA	Human	Human	Homo sapiens; human	2021				South America	Ecuador	Pichincha	Quito	Quito				University of California - Berkeley	Escherichia coli								PRJNA861272	SRP393067		SAMN30414425	SRS14725723	2022-08-20	2022-08-19	ESC_BB0338AA	Assembled	86	73325	5147589	Escherichia coli / Shigella;98.4%	257	58192	4.1	ESC_FC0627AA_AS	ESC_BB0338AA		117		ABD
ESC_BB0346AA	UCBerkOO16	SRR21141986;ILLUMINA;Paired;;SRX17153966;SRA	Companion Animal	Canine	Canis lupus familiaris; canine	2021				South America	Ecuador	Pichincha	Quito	Quito				University of California - Berkeley	Escherichia coli								PRJNA861272	SRP393067		SAMN30414418	SRS14725716	2022-08-20	2022-08-19	ESC_BB0346AA	Assembled	119	39741	5281420	Escherichia coli / Shigella;97.77%	453	99146	4.1	ESC_FC0635AA_AS	ESC_BB0346AA		117		ABD
ESC_BB0432AA	UCBerkGG18	SRR21141401;ILLUMINA;Paired;;SRX17153879;SRA	Companion Animal	Canine	Canis lupus familiaris; canine	2021				South America	Ecuador	Pichincha	Quito	Quito				University of California - Berkeley	Escherichia coli								PRJNA861272	SRP393067		SAMN30414080	SRS14725627	2022-08-20	2022-08-19	ESC_BB0432AA	Assembled	96	259870	5190014	Escherichia coli / Shigella;93.6%	102	24614	4.1	ESC_FC0721AA_AS	ESC_BB0432AA		117		ABD
ESC_BB0435AA	UCBerkGG16	SRR21141404;ILLUMINA;Paired;;SRX17153876;SRA	Human	Human	Homo sapiens; human	2021				South America	Ecuador	Pichincha	Quito	Quito				University of California - Berkeley	Escherichia coli								PRJNA861272	SRP393067		SAMN30414078	SRS14725624	2022-08-20	2022-08-19	ESC_BB0435AA	Assembled	85	89956	5176334	Escherichia coli / Shigella;96.22%	206	81708	4.1	ESC_FC0724AA_AS	ESC_BB0435AA		117		ABD
ESC_BB0484AA	UCBerkD4	SRR21141453;ILLUMINA;Paired;;SRX17153827;SRA	Human	Human	Homo sapiens; human	2021				South America	Ecuador	Pichincha	Quito	Quito				University of California - Berkeley	Escherichia coli								PRJNA861272	SRP393067		SAMN30413947	SRS14725576	2022-08-20	2022-08-19	ESC_BB0484AA	Assembled	94	53271	5212814	Escherichia coli / Shigella;99.52%	269	50130	4.1	ESC_FC0773AA_AS	ESC_BB0484AA		117		ABD
ESC_BB0521AA	UCBerkB18	SRR21141490;ILLUMINA;Paired;;SRX17153790;SRA	Companion Animal	Canine	Canis lupus familiaris; canine	2021				South America	Ecuador	Pichincha	Quito	Quito				University of California - Berkeley	Escherichia coli								PRJNA861272	SRP393067		SAMN30413862	SRS14725540	2022-08-20	2022-08-19	ESC_BB0521AA	Assembled	110	55499	5136577	Escherichia coli / Shigella;97.01%	253	50543	4.1	ESC_FC0810AA_AS	ESC_BB0521AA		117		ABD
ESC_BB0562AA	UCBerkO14	SRR21141531;ILLUMINA;Paired;;SRX17153749;SRA	Human	Human	Homo sapiens; human	2021				South America	Ecuador	Pichincha	Quito	Quito				University of California - Berkeley	Escherichia coli								PRJNA861272	SRP393067		SAMN30414395	SRS14725498	2022-08-20	2022-08-19	ESC_BB0562AA	Assembled	115	66351	5182071	Escherichia coli / Shigella;97.85%	247	39168	4.1	ESC_FC0853AA_AS	ESC_BB0562AA		117		ABD
ESC_BB0649AA	UCBerkG12	SRR21141620;ILLUMINA;Paired;;SRX17153660;SRA	Human	Human	Homo sapiens; human	2021				South America	Ecuador	Pichincha	Quito	Quito				University of California - Berkeley	Escherichia coli								PRJNA861272	SRP393067		SAMN30414056	SRS14725409	2022-08-20	2022-08-19	ESC_BB0649AA	Assembled	102	61695	5485797	Escherichia coli / Shigella;98.26%	315	45185	4.1	ESC_FC0940AA_AS	ESC_BB0649AA		117		ABD
ESC_BB0706AA	UCBerkCC15	SRR21141677;ILLUMINA;Paired;;SRX17153603;SRA	Human	Human	Homo sapiens; human	2021				South America	Ecuador	Pichincha	Quito	Quito				University of California - Berkeley	Escherichia coli								PRJNA861272	SRP393067		SAMN30413918	SRS14725352	2022-08-20	2022-08-19	ESC_BB0706AA	Assembled	141	115685	5330959	Escherichia coli / Shigella;92.61%	231	56911	4.1	ESC_FC0997AA_AS	ESC_BB0706AA		117		ABD
ESC_BB0728AA	UCBerkC10	SRR21141699;ILLUMINA;Paired;;SRX17153581;SRA	Human	Human	Homo sapiens; human	2021				South America	Ecuador	Pichincha	Quito	Quito				University of California - Berkeley	Escherichia coli								PRJNA861272	SRP393067		SAMN30413898	SRS14725330	2022-08-20	2022-08-19	ESC_BB0728AA	Assembled	107	66472	5229942	Escherichia coli / Shigella;99.48%	250	58197	4.1	ESC_FC1019AA_AS	ESC_BB0728AA		117		ABD
ESC_BB1182AA	LSI_108	traces-0RakZAW;ILLUMINA;Paired;;NA;Uploaded	Environment	Water/River	Rio Isinche	2020				South America	Ecuador	Cotopaxi	Cantón Latacunga	Latacunga				Gabriel Molina	Escherichia coli													2022-08-25	2022-08-25	ESC_BB1182AA	Assembled	70	143790	5195771	Escherichia coli / Shigella;97.39%	161	35555	4.1	ESC_EC9111AA_AS	ESC_BB1182AA		117		ABD
ESC_BB1183AA	LSI_109	traces-0LRRMBo;ILLUMINA;Paired;;NA;Uploaded	Environment	Water/River	Rio Isinche	2020				South America	Ecuador	Cotopaxi	Cantón Latacunga	Latacunga				Gabriel Molina	Escherichia coli													2022-08-25	2022-08-25	ESC_BB1183AA	Assembled	83	143790	5196395	Escherichia coli / Shigella;96.67%	170	28432	4.1	ESC_EC9112AA_AS	ESC_BB1183AA		117		ABD
ESC_BB1186AA	LSI_113	traces-0lEQqcI;ILLUMINA;Paired;;NA;Uploaded	Environment	Water/River	Rio Isinche	2020				South America	Ecuador	Cotopaxi	Cantón Latacunga	Latacunga				Gabriel Molina	Escherichia coli													2022-08-25	2022-08-25	ESC_BB1186AA	Assembled	73	143789	5197324	Escherichia coli / Shigella;99.14%	166	24069	4.1	ESC_EC9115AA_AS	ESC_BB1186AA		117		ABD
ESC_BB1223AA	LSI_144	traces-0UgLOFD;ILLUMINA;Paired;;NA;Uploaded	Environment	Water/River	Rio Isinche	2020				South America	Ecuador	Cotopaxi	Cantón Latacunga	Latacunga				Gabriel Molina	Escherichia coli													2022-08-25	2022-08-25	ESC_BB1223AA	Assembled	119	117635	5197873	Escherichia coli / Shigella;95.0%	204	30732	4.1	ESC_EC9153AA_AS	ESC_BB1223AA		117		ABD
ESC_BB1237AA	LSI_162	traces-0Ezrbjy;ILLUMINA;Paired;;NA;Uploaded	Environment	Water/River	Rio Isinche	2020				South America	Ecuador	Cotopaxi	Cantón Latacunga	latacunga				Gabriel Molina	Escherichia coli													2022-08-25	2022-08-25	ESC_BB1237AA	Assembled	88	111651	5197989	Escherichia coli / Shigella;93.8%	208	31953	4.1	ESC_EC9167AA_AS	ESC_BB1237AA		117		ABD
ESC_BB1238AA	LSI_163	traces-0JAgwDf;ILLUMINA;Paired;;NA;Uploaded	Environment	Water/River	Rio Isinche	2020				South America	Ecuador	Cotopaxi	Cantón Latacunga	Latacunga				Gabriel Molina	Escherichia coli													2022-08-25	2022-08-25	ESC_BB1238AA	Assembled	120	174752	5336276	Escherichia coli / Shigella;93.72%	197	26237	4.1	ESC_EC9168AA_AS	ESC_BB1238AA		117		ABD
ESC_BB1240AA	LSI_166	traces-0OkhXDf;ILLUMINA;Paired;;NA;Uploaded	Environment	Water/River	Rio Isinche	2020				South America	Ecuador	Cotopaxi	Cantón Latacunga	Latacunga				Gabriel Molina	Escherichia coli													2022-08-25	2022-08-25	ESC_BB1240AA	Assembled	103	117635	5198403	Escherichia coli / Shigella;95.07%	205	31491	4.1	ESC_EC9170AA_AS	ESC_BB1240AA		117		ABD
ESC_BB1267AA	LSI_188	traces-0ZcLjGd;ILLUMINA;Paired;;NA;Uploaded	Environment	Water/River	Rio Isinche	2020				South America	Ecuador	Cotopaxi	Cantón Latacunga	Latacunga				Gabriel Molina	Escherichia coli													2022-08-25	2022-08-25	ESC_BB1267AA	Assembled	108	111651	5196162	Escherichia coli / Shigella;94.03%	185	31426	4.1	ESC_EC9197AA_AS	ESC_BB1267AA		117		ABD
ESC_BB1268AA	LSI_189	traces-0jhjuzO;ILLUMINA;Paired;;NA;Uploaded	Environment	Water/River	Rio Isinche	2020				South America	Ecuador	Cotopaxi	Cantón Latacunga	Latacunga				Gabriel Molina	Escherichia coli													2022-08-25	2022-08-25	ESC_BB1268AA	Assembled	124	143789	5197383	Escherichia coli / Shigella;96.55%	167	35084	4.1	ESC_EC9198AA_AS	ESC_BB1268AA		117		ABD
ESC_BB1273AA	LSI_197	traces-0zdgAxw;ILLUMINA;Paired;;NA;Uploaded	Environment	Water/River	Rio Isinche	2020				South America	Ecuador	Cotopaxi	Cantón Latacunga	Latacunga				Gabriel Molina	Escherichia coli													2022-08-25	2022-08-25	ESC_BB1273AA	Assembled	121	174752	5334700	Escherichia coli / Shigella;95.56%	180	26313	4.1	ESC_EC9203AA_AS	ESC_BB1273AA		117		ABD
ESC_BB1275AA	LSI-200	traces-0LDPASI;ILLUMINA;Paired;;NA;Uploaded	Environment	Water/River	Rio Isinche	2020				South America	Ecuador	Cotopaxi	Cantón Latacunga	Latacunga				Gabriel Molina	Escherichia coli													2022-08-25	2022-08-25	ESC_BB1275AA	Assembled	72	117784	5196720	Escherichia coli / Shigella;94.89%	198	25023	4.1	ESC_EC9205AA_AS	ESC_BB1275AA		117		ABD
ESC_BB1276AA	LSI_201	traces-0drnDgI;ILLUMINA;Paired;;NA;Uploaded	Environment	Water/River	Rio Isinche	2020				South America	Ecuador	Cotopaxi	Cantón Latacunga	Latacunga				Gabriel Molina	Escherichia coli													2022-08-25	2022-08-25	ESC_BB1276AA	Assembled	73	129749	5197258	Escherichia coli / Shigella;95.26%	184	31524	4.1	ESC_EC9206AA_AS	ESC_BB1276AA		117		ABD
ESC_LA2430AA	Q23_1	SRR7693719;ILLUMINA;Paired;;SRX4552794;SRA	Human	Human	Homo sapiens; female; stool	2014	5	12		South America	Ecuador	Pichincha	Distrito Metropolitano de Quito	Quito		-0.18	-78.46	Georgia Institute of Technology	Escherichia coli								PRJNA486009	SRP157939		SAMN09833082	SRS3669872	2019-02-11	2018-12-15	ESC_LA2430AA	Assembled	30	32789	4813385	Escherichia coli / Shigella;95.02%	369	111076	4	ESC_WA8913AA_AS	ESC_LA2430AA		120		B1
ESC_LA2562AA	Q91	SRR7693851;ILLUMINA;Paired;;SRX4552662;SRA	Human	Human	Homo sapiens; male; stool	2014	9	2		South America	Ecuador	Pichincha	Distrito Metropolitano de Quito	Quito		-0.18	-78.46	Georgia Institute of Technology	Escherichia coli								PRJNA486009	SRP157939		SAMN09833122	SRS3669738	2019-02-11	2018-12-15	ESC_LA2562AA	Assembled	51	36114	4781036	Escherichia coli / Shigella;97.38%	427	34757	4	ESC_WA8781AA_AS	ESC_LA2562AA		120		B1
ESC_WA5156AA	EC64-HP7.5	SRR15565816;ILLUMINA;Paired;;SRX11863976;SRA	Environment	Water/River	irrigation water	2019				South America	Ecuador					-0.208677	-78.4935	Universidad San Francisco de Quito	Escherichia coli								PRJNA756309	SRP333692		SAMN20888904	SRS9876230	2021-09-01	2021-08-23	ESC_WA5156AA	Assembled	39	209928	4895957	Escherichia coli / Shigella;98.44%	80	13699	4.1	ESC_ZB5890AA_AS	ESC_WA5156AA		124		B1
ESC_AB9611AA	UCBerkRS2553	SRR21143561;ILLUMINA;Paired;;SRX17155575;SRA	Environment	ND/Others	environment	2021				South America	Ecuador	Pichincha	Quito	Quito				University of California - Berkeley	Escherichia coli								PRJNA861272	SRP393067		SAMN30416053	SRS14727302	2022-08-20	2022-08-19	ESC_AB9611AA	Assembled	39	209928	4895957	Escherichia coli / Shigella;98.44%	80	13699	4.1	ESC_EC9639AA_AS	ESC_AB9611AA		124		B1
ESC_KA8922AA	UPCH_197a	traces-0RWWclt;ILLUMINA;Paired;;NA;Uploaded	Human	Human		2018				South America	Peru			Lima				P. Tsukayama / Universidad Peruana Cayetano Heredia	Escherichia coli													2019-01-06	2019-07-11	ESC_KA8922AA	Assembled	171	287685	5020848	Escherichia coli / Shigella;98.6%	80	35642	4	ESC_VA5999AA_AS	ESC_KA8922AA		127		B2
ESC_KA8923AA	UPCH_196a	traces-0UnwlNA;ILLUMINA;Paired;;NA;Uploaded	Human	Human		2018				South America	Peru			Lima				P. Tsukayama / Universidad Peruana Cayetano Heredia	Escherichia coli													2019-01-06	2019-07-11	ESC_KA8923AA	Assembled	154	287685	5016108	Escherichia coli / Shigella;97.3%	84	31366	4	ESC_VA6000AA_AS	ESC_KA8923AA		127		B2
ESC_RA8703AA	PE01_197	SRR12206281;ILLUMINA;Paired;;SRX8717021;SRA	Human	Human	Human stool; Homo sapiens; stool	2018				South America	Peru	Lima				-12.2057	-76.9531	Universidad Peruana Cayetano Heredia	Escherichia coli								PRJNA633873	SRP271508		SAMN15515915	SRS6992670	2020-07-16	2020-07-13	ESC_RA8703AA	Assembled	255	282504	5015162	Escherichia coli / Shigella;96.66%	87	38455	4.1	ESC_MB1993AA_AS	ESC_RA8703AA		127		B2
ESC_RA8704AA	PE01_196	SRR12206282;ILLUMINA;Paired;;SRX8717020;SRA	Human	Human	Human stool; Homo sapiens; stool	2018				South America	Peru	Lima				-12.2057	-76.9531	Universidad Peruana Cayetano Heredia	Escherichia coli								PRJNA633873	SRP271508		SAMN15515914	SRS6992669	2020-07-16	2020-07-13	ESC_RA8704AA	Assembled	229	262855	5014778	Escherichia coli / Shigella;98.31%	84	34377	4.1	ESC_MB1992AA_AS	ESC_RA8704AA		127		B2
ESC_LA2326AA	Q56	SRR7693615;ILLUMINA;Paired;;SRX4552898;SRA	Human	Human	Homo sapiens; female; stool	2014	8	27		South America	Ecuador	Pichincha	Distrito Metropolitano de Quito	Quito		-0.18	-78.46	Georgia Institute of Technology	Escherichia coli								PRJNA486009	SRP157939		SAMN09833115	SRS3669975	2019-02-11	2018-12-15	ESC_LA2326AA	Assembled	38	216424	5140970	Escherichia coli / Shigella;98.85%	121	19893	4	ESC_WA9018AA_AS	ESC_LA2326AA		131	ST131 Cplx	B2
ESC_LA2332AA	Q51	SRR7693621;ILLUMINA;Paired;;SRX4552892;SRA	Human	Human	Homo sapiens; male; stool	2014	8	26		South America	Ecuador	Pichincha	Distrito Metropolitano de Quito	Quito		-0.18	-78.46	Georgia Institute of Technology	Escherichia coli								PRJNA486009	SRP157939		SAMN09833113	SRS3669967	2019-02-11	2018-12-15	ESC_LA2332AA	Assembled	36	85682	5328514	Escherichia coli / Shigella;99.43%	235	46982	4	ESC_WA9012AA_AS	ESC_LA2332AA		131	ST131 Cplx	B2
ESC_WA5137AA	EC10-HY8.5.3	SRR15565797;ILLUMINA;Paired;;SRX11863995;SRA	Environment	Water/River	irrigation water	2019				South America	Ecuador					-0.208677	-78.4935	Universidad San Francisco de Quito	Escherichia coli								PRJNA756309	SRP333692		SAMN20873938	SRS9876249	2021-09-01	2021-08-23	ESC_WA5137AA	Assembled	44	348811	5001083	Escherichia coli / Shigella;95.34%	53	9154	4.1	ESC_ZB5909AA_AS	ESC_WA5137AA		131	ST131 Cplx	B2
ESC_ZA7863AA	LSI_158	SRR18714538;ILLUMINA;Paired;;SRX14814976;SRA	Environment	Water/River	river water	2020	12				Ecuador	Cotopaxi	Latacunga					PulseNet Next Generation Subtyping Methods Unit	Escherichia coli								PRJNA415804	SRP225933		SAMN28190207	SRS13011297	2022-06-11	2022-05-15	ESC_ZA7863AA	Assembled	128	371487	5043935	Escherichia coli / Shigella;92.19%	99	10881	4.1	ESC_DC5960AA_AS	ESC_ZA7863AA		131	ST131 Cplx	B2
ESC_ZA8065AA	LSI_135	SRR18675349;ILLUMINA;Paired;;SRX14776880;SRA	Environment	Water/River	river water	2020	12				Ecuador	Cotopaxi	Latacunga					PulseNet Next Generation Subtyping Methods Unit	Escherichia coli								PRJNA415804	SRP225933		SAMN27561888	SRS12596379	2022-06-11	2022-04-13	ESC_ZA8065AA	Assembled	66	371487	5044785	Escherichia coli / Shigella;94.02%	102	11347	4.1	ESC_DC6161AA_AS	ESC_ZA8065AA		131	ST131 Cplx	B2
ESC_AB4676AA	EC1141	SRR20324052;ILLUMINA;Paired;;SRX16357284;SRA	Human	Human	Homo sapiens	2020				South America	Peru	Lima						Universidad Peruana Cayetano Heredia	Escherichia coli								PRJNA860216	SRP387177		SAMN29837275	SRS13995049	2022-07-20	2022-07-19	ESC_AB4676AA	Assembled	93	55889	5362974	Escherichia coli / Shigella;96.89%	253	54747	4.1	ESC_EC3674AA_AS	ESC_AB4676AA		131	ST131 Cplx	B2
ESC_AB9152AA	UCBerktjj539	SRR21143747;ILLUMINA;Paired;;SRX17156034;SRA	Environment	ND/Others	environment	2021				South America	Ecuador	Pichincha	Quito	Quito				University of California - Berkeley	Escherichia coli								PRJNA861272	SRP393067		SAMN30416295	SRS14727761	2022-08-20	2022-08-19	ESC_AB9152AA	Assembled	318	138065	5203440	Escherichia coli / Shigella;98.19%	145	63230	4.1	ESC_FC6306AA_AS	ESC_AB9152AA		131	ST131 Cplx	B2
ESC_AB9161AA	UCBerktjj529	SRR21143756;ILLUMINA;Paired;;SRX17156025;SRA	Environment	ND/Others	environment	2021				South America	Ecuador	Pichincha	Quito	Quito				University of California - Berkeley	Escherichia coli								PRJNA861272	SRP393067		SAMN30416287	SRS14727753	2022-08-20	2022-08-19	ESC_AB9161AA	Assembled	337	159190	5155829	Escherichia coli / Shigella;98.99%	136	46362	4.1	ESC_FC6315AA_AS	ESC_AB9161AA		131	ST131 Cplx	B2
ESC_AB9166AA	UCBerktjj523	SRR21143761;ILLUMINA;Paired;;SRX17156020;SRA	Environment	ND/Others	environment	2021				South America	Ecuador	Pichincha	Quito	Quito				University of California - Berkeley	Escherichia coli								PRJNA861272	SRP393067		SAMN30416282	SRS14727747	2022-08-20	2022-08-19	ESC_AB9166AA	Assembled	383	105152	5259660	Escherichia coli / Shigella;98.35%	156	29927	4.1	ESC_FC6320AA_AS	ESC_AB9166AA		131	ST131 Cplx	B2
ESC_AB9183AA	UCBerkW6	SRR21143778;ILLUMINA;Paired;;SRX17156003;SRA	Human	Human	Homo sapiens; human	2021				South America	Ecuador	Pichincha	Quito	Quito				University of California - Berkeley	Escherichia coli								PRJNA861272	SRP393067		SAMN30416410	SRS14727730	2022-08-20	2022-08-19	ESC_AB9183AA	Assembled	74	196153	5347689	Escherichia coli / Shigella;97.2%	163	48674	4.1	ESC_FC6336AA_AS	ESC_AB9183AA		131	ST131 Cplx	B2
ESC_AB9184AA	UCBerkW5	SRR21143779;ILLUMINA;Paired;;SRX17156002;SRA	Human	Human	Homo sapiens; human	2021				South America	Ecuador	Pichincha	Quito	Quito				University of California - Berkeley	Escherichia coli								PRJNA861272	SRP393067		SAMN30416409	SRS14727728	2022-08-20	2022-08-19	ESC_AB9184AA	Assembled	126	181385	5214409	Escherichia coli / Shigella;94.58%	164	47405	4.1	ESC_FC6337AA_AS	ESC_AB9184AA		131	ST131 Cplx	B2
ESC_AB9204AA	UCBerkV6	SRR21143799;ILLUMINA;Paired;;SRX17155982;SRA	Human	Human	Homo sapiens; human	2021				South America	Ecuador	Pichincha	Quito	Quito				University of California - Berkeley	Escherichia coli								PRJNA861272	SRP393067		SAMN30416391	SRS14727709	2022-08-20	2022-08-19	ESC_AB9204AA	Assembled	120	140502	5102120	Escherichia coli / Shigella;97.92%	123	40665	4.1	ESC_FC6357AA_AS	ESC_AB9204AA		131	ST131 Cplx	B2
ESC_AB9217AA	UCBerktjj572	SRR21143812;ILLUMINA;Paired;;SRX17155969;SRA	Environment	ND/Others	environment	2021				South America	Ecuador	Pichincha	Quito	Quito				University of California - Berkeley	Escherichia coli								PRJNA861272	SRP393067		SAMN30416322	SRS14727696	2022-08-20	2022-08-19	ESC_AB9217AA	Assembled	286	188489	5271704	Escherichia coli / Shigella;97.75%	132	35835	4.1	ESC_FC6370AA_AS	ESC_AB9217AA		131	ST131 Cplx	B2
ESC_AB9226AA	UCBerktjj563	SRR21143821;ILLUMINA;Paired;;SRX17155960;SRA	Environment	ND/Others	environment	2021				South America	Ecuador	Pichincha	Quito	Quito				University of California - Berkeley	Escherichia coli								PRJNA861272	SRP393067		SAMN30416314	SRS14727687	2022-08-20	2022-08-19	ESC_AB9226AA	Assembled	267	199351	5207731	Escherichia coli / Shigella;95.7%	126	63497	4.1	ESC_FC6379AA_AS	ESC_AB9226AA		131	ST131 Cplx	B2
ESC_AB9260AA	UCBerktjj403	SRR21143855;ILLUMINA;Paired;;SRX17155926;SRA	Environment	ND/Others	environment	2021				South America	Ecuador	Pichincha	Quito	Quito				University of California - Berkeley	Escherichia coli								PRJNA861272	SRP393067		SAMN30416197	SRS14727653	2022-08-20	2022-08-19	ESC_AB9260AA	Assembled	351	126434	5298243	Escherichia coli / Shigella;96.22%	143	64215	4.1	ESC_FC6413AA_AS	ESC_AB9260AA		131	ST131 Cplx	B2
ESC_AB9275AA	UCBerktjj267	SRR21143870;ILLUMINA;Paired;;SRX17155911;SRA	Environment	ND/Others	environment	2021				South America	Ecuador	Pichincha	Quito	Quito				University of California - Berkeley	Escherichia coli								PRJNA861272	SRP393067		SAMN30416155	SRS14727638	2022-08-20	2022-08-19	ESC_AB9275AA	Assembled	444	116168	5064171	Escherichia coli / Shigella;98.16%	139	29766	4.1	ESC_FC6428AA_AS	ESC_AB9275AA		131	ST131 Cplx	B2
ESC_AB9304AA	UCBerktjj201	SRR21143900;ILLUMINA;Paired;;SRX17155882;SRA	Environment	ND/Others	environment	2021				South America	Ecuador	Pichincha	Quito	Quito				University of California - Berkeley	Escherichia coli								PRJNA861272	SRP393067		SAMN30416128	SRS14727610	2022-08-20	2022-08-19	ESC_AB9304AA	Assembled	425	155692	5152071	Escherichia coli / Shigella;97.25%	141	58983	4.1	ESC_EC9316AA_AS	ESC_AB9304AA		131	ST131 Cplx	B2
ESC_AB9317AA	UCBerkS8	SRR21143913;ILLUMINA;Paired;;SRX17155869;SRA	Human	Human	Homo sapiens; human	2021				South America	Ecuador	Pichincha	Quito	Quito				University of California - Berkeley	Escherichia coli								PRJNA861272	SRP393067		SAMN30416088	SRS14727595	2022-08-20	2022-08-19	ESC_AB9317AA	Assembled	131	76454	5180052	Escherichia coli / Shigella;97.92%	196	45715	4.1	ESC_EC9329AA_AS	ESC_AB9317AA		131	ST131 Cplx	B2
ESC_AB9463AA	UCBerkU18	SRR21143414;ILLUMINA;Paired;;SRX17155723;SRA	Human	Human	Homo sapiens; human	2021				South America	Ecuador	Pichincha	Quito	Quito				University of California - Berkeley	Escherichia coli								PRJNA861272	SRP393067		SAMN30416357	SRS14727450	2022-08-20	2022-08-19	ESC_AB9463AA	Assembled	113	102198	5132099	Escherichia coli / Shigella;97.59%	158	55499	4.1	ESC_EC9475AA_AS	ESC_AB9463AA		131	ST131 Cplx	B2
ESC_AB9493AA	UCBerktjj432	SRR21143444;ILLUMINA;Paired;;SRX17155693;SRA	Environment	ND/Others	environment	2021				South America	Ecuador	Pichincha	Quito	Quito				University of California - Berkeley	Escherichia coli								PRJNA861272	SRP393067		SAMN30416216	SRS14727420	2022-08-20	2022-08-19	ESC_AB9493AA	Assembled	395	154840	5298610	Escherichia coli / Shigella;94.5%	144	62446	4.1	ESC_EC9504AA_AS	ESC_AB9493AA		131	ST131 Cplx	B2
ESC_AB9506AA	UCBerktjj319	SRR21143456;ILLUMINA;Paired;;SRX17155680;SRA	Environment	ND/Others	environment	2021				South America	Ecuador	Pichincha	Quito	Quito				University of California - Berkeley	Escherichia coli								PRJNA861272	SRP393067		SAMN30416176	SRS14727407	2022-08-20	2022-08-19	ESC_AB9506AA	Assembled	426	124542	5354642	Escherichia coli / Shigella;98.44%	187	30044	4.1	ESC_EC9517AA_AS	ESC_AB9506AA		131	ST131 Cplx	B2
ESC_AB9519AA	UCBerktjj291	SRR21143469;ILLUMINA;Paired;;SRX17155667;SRA	Environment	ND/Others	environment	2021				South America	Ecuador	Pichincha	Quito	Quito				University of California - Berkeley	Escherichia coli								PRJNA861272	SRP393067		SAMN30416164	SRS14727395	2022-08-20	2022-08-19	ESC_AB9519AA	Assembled	412	159613	5392163	Escherichia coli / Shigella;93.1%	111	76191	4.1	ESC_EC9530AA_AS	ESC_AB9519AA		131	ST131 Cplx	B2
ESC_AB9557AA	UCBerktjj581	SRR21143507;ILLUMINA;Paired;;SRX17155629;SRA	Environment	ND/Others	environment	2021				South America	Ecuador	Pichincha	Quito	Quito				University of California - Berkeley	Escherichia coli								PRJNA861272	SRP393067		SAMN30416328	SRS14727356	2022-08-20	2022-08-19	ESC_AB9557AA	Assembled	287	203478	5184893	Escherichia coli / Shigella;96.92%	96	38950	4.1	ESC_EC9585AA_AS	ESC_AB9557AA		131	ST131 Cplx	B2
ESC_AB9564AA	UCBerktjj504	SRR21143514;ILLUMINA;Paired;;SRX17155622;SRA	Environment	ND/Others	environment	2021				South America	Ecuador	Pichincha	Quito	Quito				University of California - Berkeley	Escherichia coli								PRJNA861272	SRP393067		SAMN30416266	SRS14727349	2022-08-20	2022-08-19	ESC_AB9564AA	Assembled	410	141241	5175385	Escherichia coli / Shigella;96.43%	143	38639	4.1	ESC_EC9592AA_AS	ESC_AB9564AA		131	ST131 Cplx	B2
ESC_AB9580AA	UCBerktjj487	SRR21143530;ILLUMINA;Paired;;SRX17155606;SRA	Environment	ND/Others	environment	2021				South America	Ecuador	Pichincha	Quito	Quito				University of California - Berkeley	Escherichia coli								PRJNA861272	SRP393067		SAMN30416251	SRS14727333	2022-08-20	2022-08-19	ESC_AB9580AA	Assembled	402	96789	5343065	Escherichia coli / Shigella;98.52%	201	39102	4.1	ESC_EC9608AA_AS	ESC_AB9580AA		131	ST131 Cplx	B2
ESC_AB9583AA	UCBerktjj483	SRR21143533;ILLUMINA;Paired;;SRX17155603;SRA	Environment	ND/Others	environment	2021				South America	Ecuador	Pichincha	Quito	Quito				University of California - Berkeley	Escherichia coli								PRJNA861272	SRP393067		SAMN30416248	SRS14727330	2022-08-20	2022-08-19	ESC_AB9583AA	Assembled	394	85785	5118146	Escherichia coli / Shigella;100.0%	182	57152	4.1	ESC_EC9611AA_AS	ESC_AB9583AA		131	ST131 Cplx	B2
ESC_AB9651AA	UCBerkRS2487	SRR21143601;ILLUMINA;Paired;;SRX17155535;SRA	Environment	ND/Others	environment	2021				South America	Ecuador	Pichincha	Quito	Quito				University of California - Berkeley	Escherichia coli								PRJNA861272	SRP393067		SAMN30415988	SRS14727262	2022-08-20	2022-08-19	ESC_AB9651AA	Assembled	44	348811	5001083	Escherichia coli / Shigella;95.34%	53	9154	4.1	ESC_EC9679AA_AS	ESC_AB9651AA		131	ST131 Cplx	B2
ESC_AB9814AA	UCBerkAA14	SRR21142115;ILLUMINA;Paired;;SRX17154500;SRA	Human	Human	Homo sapiens; human	2021				South America	Ecuador	Pichincha	Quito	Quito				University of California - Berkeley	Escherichia coli								PRJNA861272	SRP393067		SAMN30413836	SRS14726249	2022-08-20	2022-08-19	ESC_AB9814AA	Assembled	120	113927	5080468	Escherichia coli / Shigella;96.94%	136	60155	4.1	ESC_EC9844AA_AS	ESC_AB9814AA		131	ST131 Cplx	B2
ESC_BB0072AA	UCBerkP10	SRR21142374;ILLUMINA;Paired;;SRX17154241;SRA	Human	Human	Homo sapiens; human	2021				South America	Ecuador	Pichincha	Quito	Quito				University of California - Berkeley	Escherichia coli								PRJNA861272	SRP393067		SAMN30414435	SRS14725990	2022-08-20	2022-08-19	ESC_BB0072AA	Assembled	113	66646	5250775	Escherichia coli / Shigella;98.75%	220	50354	4.1	ESC_FC0351AA_AS	ESC_BB0072AA		131	ST131 Cplx	B2
ESC_BB0076AA	UCBerkMM9	SRR21141715;ILLUMINA;Paired;;SRX17154237;SRA	Human	Human	Homo sapiens; human	2021				South America	Ecuador	Pichincha	Quito	Quito				University of California - Berkeley	Escherichia coli								PRJNA861272	SRP393067		SAMN30414345	SRS14725986	2022-08-20	2022-08-19	ESC_BB0076AA	Assembled	128	38542	5005755	Escherichia coli / Shigella;98.88%	361	42411	4.1	ESC_FC0355AA_AS	ESC_BB0076AA		131	ST131 Cplx	B2
ESC_BB0180AA	UCBerkEE11	SRR21141819;ILLUMINA;Paired;;SRX17154133;SRA	Human	Human	Homo sapiens; human	2021				South America	Ecuador	Pichincha	Quito	Quito				University of California - Berkeley	Escherichia coli								PRJNA861272	SRP393067		SAMN30413991	SRS14725882	2022-08-20	2022-08-19	ESC_BB0180AA	Assembled	101	90902	5384360	Escherichia coli / Shigella;98.0%	204	71052	4.1	ESC_FC0459AA_AS	ESC_BB0180AA		131	ST131 Cplx	B2
ESC_BB0335AA	UCBerkOO4	SRR21141975;ILLUMINA;Paired;;SRX17153977;SRA	Human	Human	Homo sapiens; human	2021				South America	Ecuador	Pichincha	Quito	Quito				University of California - Berkeley	Escherichia coli								PRJNA861272	SRP393067		SAMN30414428	SRS14725726	2022-08-20	2022-08-19	ESC_BB0335AA	Assembled	83	42221	5043855	Escherichia coli / Shigella;98.74%	303	62559	4.1	ESC_FC0624AA_AS	ESC_BB0335AA		131	ST131 Cplx	B2
ESC_BB0391AA	UCBerkLL16	SRR21142031;ILLUMINA;Paired;;SRX17153921;SRA	Human	Human	Homo sapiens; human	2021				South America	Ecuador	Pichincha	Quito	Quito				University of California - Berkeley	Escherichia coli								PRJNA861272	SRP393067		SAMN30414290	SRS14725670	2022-08-20	2022-08-19	ESC_BB0391AA	Assembled	107	65470	5047279	Escherichia coli / Shigella;98.23%	208	29150	4.1	ESC_FC0680AA_AS	ESC_BB0391AA		131	ST131 Cplx	B2
ESC_BB0430AA	UCBerkGG2	SRR21141399;ILLUMINA;Paired;;SRX17153881;SRA	Human	Human	Homo sapiens; human	2021				South America	Ecuador	Pichincha	Quito	Quito				University of California - Berkeley	Escherichia coli								PRJNA861272	SRP393067		SAMN30414082	SRS14725631	2022-08-20	2022-08-19	ESC_BB0430AA	Assembled	108	191062	5177724	Escherichia coli / Shigella;94.11%	133	42814	4.1	ESC_FC0719AA_AS	ESC_BB0430AA		131	ST131 Cplx	B2
ESC_BB0448AA	UCBerkG3	SRR21141417;ILLUMINA;Paired;;SRX17153863;SRA	Human	Human	Homo sapiens; human	2021				South America	Ecuador	Pichincha	Quito	Quito				University of California - Berkeley	Escherichia coli								PRJNA861272	SRP393067		SAMN30414066	SRS14725612	2022-08-20	2022-08-19	ESC_BB0448AA	Assembled	84	50581	5467592	Escherichia coli / Shigella;97.97%	436	70488	4.1	ESC_FC0737AA_AS	ESC_BB0448AA		131	ST131 Cplx	B2
ESC_BB0478AA	UCBerkD9	SRR21141447;ILLUMINA;Paired;;SRX17153833;SRA	Human	Human	Homo sapiens; human	2021				South America	Ecuador	Pichincha	Quito	Quito				University of California - Berkeley	Escherichia coli								PRJNA861272	SRP393067		SAMN30413952	SRS14725583	2022-08-20	2022-08-19	ESC_BB0478AA	Assembled	99	41293	5117021	Escherichia coli / Shigella;99.6%	309	74479	4.1	ESC_FC0767AA_AS	ESC_BB0478AA		131	ST131 Cplx	B2
ESC_BB0557AA	UCBerkO18	SRR21141526;ILLUMINA;Paired;;SRX17153754;SRA	Companion Animal	Canine	Canis lupus familiaris; canine	2021				South America	Ecuador	Pichincha	Quito	Quito				University of California - Berkeley	Escherichia coli								PRJNA861272	SRP393067		SAMN30414399	SRS14725503	2022-08-20	2022-08-19	ESC_BB0557AA	Assembled	109	76481	5234375	Escherichia coli / Shigella;99.4%	205	46448	4.1	ESC_FC0848AA_AS	ESC_BB0557AA		131	ST131 Cplx	B2
ESC_BB0591AA	UCBerkL8	SRR21141562;ILLUMINA;Paired;;SRX17153718;SRA	Human	Human	Homo sapiens; human	2021				South America	Ecuador	Pichincha	Quito	Quito				University of California - Berkeley	Escherichia coli								PRJNA861272	SRP393067		SAMN30414281	SRS14725466	2022-08-20	2022-08-19	ESC_BB0591AA	Assembled	97	97075	5157604	Escherichia coli / Shigella;97.92%	178	38491	4.1	ESC_FC0882AA_AS	ESC_BB0591AA		131	ST131 Cplx	B2
ESC_BB0600AA	UCBerkL2	SRR21141571;ILLUMINA;Paired;;SRX17153709;SRA	Human	Human	Homo sapiens; human	2021				South America	Ecuador	Pichincha	Quito	Quito				University of California - Berkeley	Escherichia coli								PRJNA861272	SRP393067		SAMN30414273	SRS14725458	2022-08-20	2022-08-19	ESC_BB0600AA	Assembled	109	78826	5238613	Escherichia coli / Shigella;97.08%	235	44462	4.1	ESC_FC0891AA_AS	ESC_BB0600AA		131	ST131 Cplx	B2
ESC_BB0674AA	UCBerkFF10	SRR21141645;ILLUMINA;Paired;;SRX17153635;SRA	Human	Human	Homo sapiens; human	2021				South America	Ecuador	Pichincha	Quito	Quito				University of California - Berkeley	Escherichia coli								PRJNA861272	SRP393067		SAMN30414033	SRS14725383	2022-08-20	2022-08-19	ESC_BB0674AA	Assembled	107	266956	5190490	Escherichia coli / Shigella;95.23%	105	26029	4.1	ESC_FC0965AA_AS	ESC_BB0674AA		131	ST131 Cplx	B2
ESC_BB0691AA	UCBerkCC9	SRR21141662;ILLUMINA;Paired;;SRX17153618;SRA	Human	Human	Homo sapiens; human	2021				South America	Ecuador	Pichincha	Quito	Quito				University of California - Berkeley	Escherichia coli								PRJNA861272	SRP393067		SAMN30413931	SRS14725367	2022-08-20	2022-08-19	ESC_BB0691AA	Assembled	118	167686	5401343	Escherichia coli / Shigella;90.24%	110	38626	4.1	ESC_FC0982AA_AS	ESC_BB0691AA		131	ST131 Cplx	B2
ESC_BB1216AA	LSI_135	traces-0IXYybt;ILLUMINA;Paired;;NA;Uploaded	Environment	Water/River	Rio Isinche	2020				South America	Ecuador	Cotopaxi	Cantón Latacunga	Latacunga				Gabriel Molina	Escherichia coli													2022-08-25	2022-08-25	ESC_BB1216AA	Assembled	66	371487	5044785	Escherichia coli / Shigella;94.02%	102	11347	4.1	ESC_EC9146AA_AS	ESC_BB1216AA		131	ST131 Cplx	B2
ESC_BB1231AA	LSI_158	traces-0HiDhmh;ILLUMINA;Paired;;NA;Uploaded	Environment	Water/River	Rio Isinche	2020				South America	Ecuador	Cotopaxi	Cantón Latacunga	Latacunga				Gabriel Molina	Escherichia coli													2022-08-25	2022-08-25	ESC_BB1231AA	Assembled	128	371487	5043935	Escherichia coli / Shigella;92.19%	99	10881	4.1	ESC_EC9161AA_AS	ESC_BB1231AA		131	ST131 Cplx	B2
ESC_CB1325AA	P035-E020	SRR21939854;ILLUMINA;Paired;;SRX17923832;SRA	Human	Human	Homo sapiens; Age: 31; male; stool sample	2012	10	16		South America	Peru	Cusco				-13.5188	-71.975	Washington University School of Medicine	Escherichia coli		O25:H4						PRJNA698223	SRP304988		SAMN31327295	SRS15441700	2022-10-24	2022-10-24	ESC_CB1325AA	Assembled	196	191038	5161464	Escherichia coli / Shigella;96.43%	147	22076	4.1	ESC_GC3101AA_AS	ESC_CB1325AA		131	ST131 Cplx	B2
ESC_CB1483AA	P152-E109	SRR21940012;ILLUMINA;Paired;;SRX17923674;SRA	Human	Human	Homo sapiens; Age: 19; female; stool sample	2013	6	18		South America	Peru	Cusco				-13.5188	-71.975	Washington University School of Medicine	Escherichia coli		O16:H5						PRJNA698223	SRP304988		SAMN31327380	SRS15441542	2022-10-24	2022-10-24	ESC_CB1483AA	Assembled	184	323205	4958931	Escherichia coli / Shigella;98.46%	91	12531	4.1	ESC_GC3259AA_AS	ESC_CB1483AA		131	ST131 Cplx	B2
ESC_AA8082AA	DMB SH20171	SRR1811695;ILLUMINA;Paired;500;SRX884257;NEW,SRR7903075;ILLUMINA;Paired;;SRX4739549;SRA	Human	Human	clinical/research| human; Homo sapiens	1993				South America	Peru	Lima						FDA Center for Food Safety and Applied Nutrition	Escherichia coli		Shigella sonnei						PRJNA273284	SRP055205		SAMN03291492	SRS851270	2015-08-27	2015-02-20	ESC_AA8082AA	Assembled	148	25362	4693308	Escherichia coli / Shigella;97.14%	498	73924	4.1	ESC_TB5826AA_AS	ESC_AA8082AA		152	ST152 Cplx	B1
ESC_BA1908AA	20052631	ERR028693;ILLUMINA;Paired;254;ERX010101;NEW,ERR024085;ILLUMINA;Paired;200;ERX009601;NEW	Human	Human	Homo sapiens; feces	2005	1	1		South America	Peru							Wellcome Trust Sanger Institute	Escherichia coli						LA_IIIa; Baker et al., 2017 CMI 23:845-999		PRJEB2128	ERP000182		SAMEA954543	ERS008180	2015-08-27	2011-03-18	ESC_BA1908AA	Assembled	35.37	17823	4575601	Escherichia coli / Shigella;99.79%	524	13701	2.2	ESC_BA3479AA_AS	ESC_BA1908AA		152	ST152 Cplx	B1
ESC_BA2526AA	sh1387	ERR200458;ILLUMINA;Paired;264;ERX175161;NEW	Human	Human	Homo sapiens; stool	2011				South America	Peru							The Wellcome Trust Sanger Institute	Escherichia coli						LA_IIIa; Baker et al., 2017 CMI 23:845-1032		PRJEB2846	ERP001161		SAMEA1569653	ERS158023	2015-08-27	2012-12-11	ESC_BA2526AA	Assembled	88	25286	4659502	Escherichia coli / Shigella;97.51%	439	153876	4.1	ESC_EB7007AA_AS	ESC_BA2526AA		152	ST152 Cplx	B1
ESC_BA2527AA	sh1386	ERR200457;ILLUMINA;Paired;264;ERX175160;NEW	Human	Human	Homo sapiens; stool	2011				South America	Peru							The Wellcome Trust Sanger Institute	Escherichia coli						LA_IIIa; Baker et al., 2017 CMI 23:845-1021		PRJEB2846	ERP001161		SAMEA1569688	ERS158022	2015-08-27	2012-12-11	ESC_BA2527AA	Assembled	138	25829	4561917	Escherichia coli / Shigella;97.54%	440	69332	4.1	ESC_EB7008AA_AS	ESC_BA2527AA		152	ST152 Cplx	B1
ESC_BA2529AA	sh1385	ERR200456;ILLUMINA;Paired;264;ERX175159;NEW	Human	Human	Homo sapiens; stool	2011				South America	Peru							The Wellcome Trust Sanger Institute	Escherichia coli						LA_IIIa; Baker et al., 2017 CMI 23:845-1010		PRJEB2846	ERP001161		SAMEA1569682	ERS158021	2015-08-27	2012-12-11	ESC_BA2529AA	Assembled	106	25017	4720488	Escherichia coli / Shigella;96.92%	502	65318	4.1	ESC_EB7009AA_AS	ESC_BA2529AA		152	ST152 Cplx	B1
ESC_BA2699AA	sh1396	ERR200467;ILLUMINA;Paired;264;ERX175170;NEW	Human	Human	Homo sapiens; stool	2011				South America	Peru							The Wellcome Trust Sanger Institute	Escherichia coli						LA_IIIa; Baker et al., 2017 CMI 23:845-1013		PRJEB2846	ERP001161		SAMEA1569726	ERS158032	2015-08-27	2012-12-11	ESC_BA2699AA	Assembled	78	24416	4701015	Escherichia coli / Shigella;97.49%	481	66361	4.1	ESC_EB7048AA_AS	ESC_BA2699AA		152	ST152 Cplx	B1
ESC_BA2700AA	sh1395	ERR200466;ILLUMINA;Paired;264;ERX175169;NEW	Human	Human	Homo sapiens; stool	2011				South America	Peru							The Wellcome Trust Sanger Institute	Escherichia coli						LA_IIIa; Baker et al., 2017 CMI 23:845-1012		PRJEB2846	ERP001161		SAMEA1569705	ERS158031	2015-08-27	2012-12-11	ESC_BA2700AA	Assembled	178	26104	4633126	Escherichia coli / Shigella;97.19%	434	53274	4.1	ESC_EB7049AA_AS	ESC_BA2700AA		152	ST152 Cplx	B1
ESC_BA2705AA	sh1393	ERR200464;ILLUMINA;Paired;264;ERX175167;NEW	Human	Human	Homo sapiens; stool	2011				South America	Peru							The Wellcome Trust Sanger Institute	Escherichia coli						LA_IIIa; Baker et al., 2017 CMI 23:845-1098		PRJEB2846	ERP001161		SAMEA1569711	ERS158029	2015-08-27	2012-12-11	ESC_BA2705AA	Assembled	186	25614	4552983	Escherichia coli / Shigella;97.47%	430	60642	4.1	ESC_EB7050AA_AS	ESC_BA2705AA		152	ST152 Cplx	B1
ESC_BA2707AA	sh1392	ERR200463;ILLUMINA;Paired;264;ERX175166;NEW	Human	Human	Homo sapiens; stool	2011				South America	Peru							The Wellcome Trust Sanger Institute	Escherichia coli						LA_IIIa; Baker et al., 2017 CMI 23:845-1087		PRJEB2846	ERP001161		SAMEA1569698	ERS158028	2015-08-27	2012-12-11	ESC_BA2707AA	Assembled	216	25313	4555094	Escherichia coli / Shigella;97.82%	445	79260	4.1	ESC_EB7051AA_AS	ESC_BA2707AA		152	ST152 Cplx	B1
ESC_BA2709AA	sh1391	ERR200462;ILLUMINA;Paired;264;ERX175165;NEW	Human	Human	Homo sapiens; stool	2011				South America	Peru							The Wellcome Trust Sanger Institute	Escherichia coli						LA_IIIa; Baker et al., 2017 CMI 23:845-1076		PRJEB2846	ERP001161		SAMEA1569752	ERS158027	2015-08-27	2012-12-11	ESC_BA2709AA	Assembled	169	25286	4552111	Escherichia coli / Shigella;98.13%	429	72389	4.1	ESC_EB7052AA_AS	ESC_BA2709AA		152	ST152 Cplx	B1
ESC_BA2711AA	sh1390	ERR200461;ILLUMINA;Paired;264;ERX175164;NEW	Human	Human	Homo sapiens; stool	2011				South America	Peru							The Wellcome Trust Sanger Institute	Escherichia coli						LA_IIIa; Baker et al., 2017 CMI 23:845-1065		PRJEB2846	ERP001161		SAMEA1569738	ERS158026	2015-08-27	2012-12-11	ESC_BA2711AA	Assembled	209	25959	4634192	Escherichia coli / Shigella;97.85%	426	65536	4.1	ESC_EB7053AA_AS	ESC_BA2711AA		152	ST152 Cplx	B1
ESC_BA2713AA	sh1389	ERR200460;ILLUMINA;Paired;264;ERX175163;NEW	Human	Human	Homo sapiens; stool	2011				South America	Peru							The Wellcome Trust Sanger Institute	Escherichia coli						LA_IIIa; Baker et al., 2017 CMI 23:845-1054		PRJEB2846	ERP001161		SAMEA1569670	ERS158025	2015-08-27	2012-12-11	ESC_BA2713AA	Assembled	94	25313	4635770	Escherichia coli / Shigella;96.94%	424	74326	4.1	ESC_EB7054AA_AS	ESC_BA2713AA		152	ST152 Cplx	B1
ESC_BA2715AA	sh1388	ERR200459;ILLUMINA;Paired;264;ERX175162;NEW	Human	Human	Homo sapiens; stool	2011				South America	Peru							The Wellcome Trust Sanger Institute	Escherichia coli						LA_IIIa; Baker et al., 2017 CMI 23:845-1043		PRJEB2846	ERP001161		SAMEA1569660	ERS158024	2015-08-27	2012-12-11	ESC_BA2715AA	Assembled	89	25676	4773740	Escherichia coli / Shigella;96.89%	492	75559	4.1	ESC_EB7055AA_AS	ESC_BA2715AA		152	ST152 Cplx	B1
ESC_BA3829AA	2090STDY5461769	ERR316264;ILLUMINA;Paired;230;ERX289412;NEW	Human	Human	Homo sapiens; stool	2016				South America	Colombia							The Wellcome Trust Sanger Institute	Escherichia coli					S. sonnei	LA_IIIa; Baker et al., 2017 CMI 23:845-1167		PRJEB2846	ERP001161		SAMEA2054241	ERS219765	2015-08-27	2013-08-09	ESC_BA3829AA	Assembled	89.68	25685	4630640	Escherichia coli / Shigella;98.14%	391	4063	2.2	ESC_CA2000AA_AS	ESC_BA3829AA		152	ST152 Cplx	B1
ESC_BA3830AA	2090STDY5461762	ERR316257;ILLUMINA;Paired;230;ERX289405;NEW	Human	Human	Homo sapiens; stool	2009				South America	Colombia							The Wellcome Trust Sanger Institute	Escherichia coli						LA_IIb; Baker et al., 2017 CMI 23:845-1164		PRJEB2846	ERP001161		SAMEA1971573	ERS219758	2015-08-27	2013-08-09	ESC_BA3830AA	Assembled	73.01	25691	4593494	Escherichia coli / Shigella;98.94%	389	6218	2.2	ESC_BA2466AA_AS	ESC_BA3830AA		152	ST152 Cplx	B1
ESC_BA4158AA	2090STDY5461801	ERR316296;ILLUMINA;Paired;230;ERX289444;NEW	Human	Human	Homo sapiens; stool	2011				South America	Colombia							The Wellcome Trust Sanger Institute	Escherichia coli						LA_IIb; Baker et al., 2017 CMI 23:845-1189		PRJEB2846	ERP001161		SAMEA2054467	ERS219797	2015-08-27	2013-08-09	ESC_BA4158AA	Assembled	106	27288	4589357	Escherichia coli / Shigella;98.72%	369	178441	4.1	ESC_EB2938AA_AS	ESC_BA4158AA		152	ST152 Cplx	B1
ESC_BA4161AA	2090STDY5461799	ERR316294;ILLUMINA;Paired;230;ERX289442;NEW	Human	Human	Homo sapiens; stool	2010				South America	Colombia							The Wellcome Trust Sanger Institute	Escherichia coli					S. sonnei	LA_IIb; Baker et al., 2017 CMI 23:845-1188		PRJEB2846	ERP001161		SAMEA2054465	ERS219795	2015-08-27	2013-08-09	ESC_BA4161AA	Assembled	119	26832	4652660	Escherichia coli / Shigella;97.44%	441	84948	4.1	ESC_EB2939AA_AS	ESC_BA4161AA		152	ST152 Cplx	B1
ESC_BA4163AA	2090STDY5461798	ERR316293;ILLUMINA;Paired;230;ERX289441;NEW	Human	Human	Homo sapiens; stool	2009				South America	Colombia							The Wellcome Trust Sanger Institute	Escherichia coli						LA_IIb; Baker et al., 2017 CMI 23:845-1187		PRJEB2846	ERP001161		SAMEA2054464	ERS219794	2015-08-27	2013-08-09	ESC_BA4163AA	Assembled	113	25820	4643573	Escherichia coli / Shigella;97.44%	434	203253	4.1	ESC_EB2940AA_AS	ESC_BA4163AA		152	ST152 Cplx	B1
ESC_BA4165AA	2090STDY5461797	ERR316292;ILLUMINA;Paired;230;ERX289440;NEW	Human	Human	Homo sapiens; stool	2016				South America	Colombia							The Wellcome Trust Sanger Institute	Escherichia coli						LA_V; Baker et al., 2017 CMI 23:845-1186		PRJEB2846	ERP001161		SAMEA2054463	ERS219793	2015-08-27	2013-08-09	ESC_BA4165AA	Assembled	68	26380	4459121	Escherichia coli / Shigella;99.32%	342	95848	4.1	ESC_EB2941AA_AS	ESC_BA4165AA		152	ST152 Cplx	B1
ESC_BA4175AA	2090STDY5461792	ERR316287;ILLUMINA;Paired;230;ERX289435;NEW	Human	Human	Homo sapiens; stool	2010				South America	Colombia							The Wellcome Trust Sanger Institute	Escherichia coli						LA_IIb; Baker et al., 2017 CMI 23:845-1184		PRJEB2846	ERP001161		SAMEA2054404	ERS219788	2015-08-27	2013-08-09	ESC_BA4175AA	Assembled	123	26365	4499633	Escherichia coli / Shigella;98.63%	341	176879	4.1	ESC_EB2943AA_AS	ESC_BA4175AA		152	ST152 Cplx	B1
ESC_BA4176AA	2090STDY5461791	ERR316286;ILLUMINA;Paired;230;ERX289434;NEW	Human	Human	Homo sapiens; stool	2016				South America	Colombia							The Wellcome Trust Sanger Institute	Escherichia coli						LA_V; Baker et al., 2017 CMI 23:845-1183		PRJEB2846	ERP001161		SAMEA2054403	ERS219787	2015-08-27	2013-08-09	ESC_BA4176AA	Assembled	122	25958	4685715	Escherichia coli / Shigella;98.69%	428	30582	4.1	ESC_EB2944AA_AS	ESC_BA4176AA		152	ST152 Cplx	B1
ESC_BA4183AA	2090STDY5461788	ERR316283;ILLUMINA;Paired;230;ERX289431;NEW	Human	Human	Homo sapiens; stool	2009				South America	Colombia							The Wellcome Trust Sanger Institute	Escherichia coli						LA_V; Baker et al., 2017 CMI 23:845-1182		PRJEB2846	ERP001161		SAMEA2054400	ERS219784	2015-08-27	2013-08-09	ESC_BA4183AA	Assembled	58	27267	4538023	Escherichia coli / Shigella;99.33%	355	56107	4.1	ESC_EB2945AA_AS	ESC_BA4183AA		152	ST152 Cplx	B1
ESC_BA4185AA	2090STDY5461787	ERR316282;ILLUMINA;Paired;230;ERX289430;NEW	Human	Human	Homo sapiens; stool					South America	Colombia							The Wellcome Trust Sanger Institute	Escherichia coli					S. sonnei	LA_V; Baker et al., 2017 CMI 23:845-1181		PRJEB2846	ERP001161		SAMEA2054399	ERS219783	2015-08-27	2013-08-09	ESC_BA4185AA	Assembled	128	25820	4553781	Escherichia coli / Shigella;99.67%	413	31248	4.1	ESC_EB2946AA_AS	ESC_BA4185AA		152	ST152 Cplx	B1
ESC_BA4188AA	2090STDY5461785	ERR316280;ILLUMINA;Paired;230;ERX289428;NEW	Human	Human	Homo sapiens; stool	2008				South America	Colombia							The Wellcome Trust Sanger Institute	Escherichia coli						LA_IIIa; Baker et al., 2017 CMI 23:845-1179		PRJEB2846	ERP001161		SAMEA2054397	ERS219781	2015-08-27	2013-08-09	ESC_BA4188AA	Assembled	111	25829	4780207	Escherichia coli / Shigella;97.59%	469	126111	4.1	ESC_EB7571AA_AS	ESC_BA4188AA		152	ST152 Cplx	B1
ESC_BA4189AA	2090STDY5461784	ERR316279;ILLUMINA;Paired;230;ERX289427;NEW	Human	Human	Homo sapiens; stool	2010				South America	Colombia							The Wellcome Trust Sanger Institute	Escherichia coli						LA_IIIa; Baker et al., 2017 CMI 23:845-1178		PRJEB2846	ERP001161		SAMEA2054396	ERS219780	2015-08-27	2013-08-09	ESC_BA4189AA	Assembled	148	25676	4674363	Escherichia coli / Shigella;96.94%	461	67688	4.1	ESC_EB7572AA_AS	ESC_BA4189AA		152	ST152 Cplx	B1
ESC_BA4191AA	2090STDY5461783	ERR316278;ILLUMINA;Paired;230;ERX289426;NEW	Human	Human	Homo sapiens; stool	2009				South America	Colombia							The Wellcome Trust Sanger Institute	Escherichia coli						LA_IIIa; Baker et al., 2017 CMI 23:845-1177		PRJEB2846	ERP001161		SAMEA2054395	ERS219779	2015-08-27	2013-08-09	ESC_BA4191AA	Assembled	135	23558	4595372	Escherichia coli / Shigella;97.31%	460	95077	4.1	ESC_EB7573AA_AS	ESC_BA4191AA		152	ST152 Cplx	B1
ESC_BA4197AA	2090STDY5461780	ERR316275;ILLUMINA;Paired;230;ERX289423;NEW	Human	Human	Homo sapiens; stool	2016				South America	Colombia							The Wellcome Trust Sanger Institute	Escherichia coli						LA_IIIa; Baker et al., 2017 CMI 23:845-1175		PRJEB2846	ERP001161		SAMEA2054392	ERS219776	2015-08-27	2013-08-09	ESC_BA4197AA	Assembled	109	25286	4549954	Escherichia coli / Shigella;97.21%	455	66776	4.1	ESC_EB7575AA_AS	ESC_BA4197AA		152	ST152 Cplx	B1
ESC_BA4199AA	2090STDY5461779	ERR316274;ILLUMINA;Paired;230;ERX289422;NEW	Human	Human	Homo sapiens; stool	2010				South America	Colombia							The Wellcome Trust Sanger Institute	Escherichia coli						LA_IIIa; Baker et al., 2017 CMI 23:845-1174		PRJEB2846	ERP001161		SAMEA2054391	ERS219775	2015-08-27	2013-08-09	ESC_BA4199AA	Assembled	117	24989	4545894	Escherichia coli / Shigella;96.23%	439	118812	4.1	ESC_EB7576AA_AS	ESC_BA4199AA		152	ST152 Cplx	B1
ESC_BA4203AA	2090STDY5461776	ERR316271;ILLUMINA;Paired;230;ERX289419;NEW	Human	Human	Homo sapiens; stool	2016				South America	Colombia							The Wellcome Trust Sanger Institute	Escherichia coli						LA_IIIa; Baker et al., 2017 CMI 23:845-1173		PRJEB2846	ERP001161		SAMEA2054388	ERS219772	2015-08-27	2013-08-09	ESC_BA4203AA	Assembled	130	25658	4637381	Escherichia coli / Shigella;97.54%	450	130504	4.1	ESC_EB7578AA_AS	ESC_BA4203AA		152	ST152 Cplx	B1
ESC_BA4207AA	2090STDY5461774	ERR316269;ILLUMINA;Paired;230;ERX289417;NEW	Human	Human	Homo sapiens; stool	2011				South America	Colombia							The Wellcome Trust Sanger Institute	Escherichia coli					S. sonnei	LA_IIIa; Baker et al., 2017 CMI 23:845-1171		PRJEB2846	ERP001161		SAMEA2054386	ERS219770	2015-08-27	2013-08-09	ESC_BA4207AA	Assembled	122	25676	4639578	Escherichia coli / Shigella;97.2%	448	144424	4.1	ESC_EB7579AA_AS	ESC_BA4207AA		152	ST152 Cplx	B1
ESC_BA4209AA	2090STDY5461773	ERR316268;ILLUMINA;Paired;230;ERX289416;NEW	Human	Human	Homo sapiens; stool	2011				South America	Colombia							The Wellcome Trust Sanger Institute	Escherichia coli						LA_IIIa; Baker et al., 2017 CMI 23:845-1170		PRJEB2846	ERP001161		SAMEA2054244	ERS219769	2015-08-27	2013-08-09	ESC_BA4209AA	Assembled	140	25676	4628496	Escherichia coli / Shigella;97.29%	452	66675	4.1	ESC_EB7580AA_AS	ESC_BA4209AA		152	ST152 Cplx	B1
ESC_BA4211AA	2090STDY5461772	ERR316267;ILLUMINA;Paired;230;ERX289415;NEW	Human	Human	Homo sapiens; stool	2016				South America	Colombia							The Wellcome Trust Sanger Institute	Escherichia coli						LA_IIIa; Baker et al., 2017 CMI 23:845-1169		PRJEB2846	ERP001161		SAMEA2054243	ERS219768	2015-08-27	2013-08-09	ESC_BA4211AA	Assembled	136	25019	4676035	Escherichia coli / Shigella;97.94%	463	209402	4.1	ESC_EB7581AA_AS	ESC_BA4211AA		152	ST152 Cplx	B1
ESC_BA4213AA	2090STDY5461770	ERR316265;ILLUMINA;Paired;230;ERX289413;NEW	Human	Human	Homo sapiens; stool	2016				South America	Colombia							The Wellcome Trust Sanger Institute	Escherichia coli						LA_IIIa; Baker et al., 2017 CMI 23:845-1168		PRJEB2846	ERP001161		SAMEA1968289	ERS219766	2015-08-27	2013-08-09	ESC_BA4213AA	Assembled	110	25313	4545617	Escherichia coli / Shigella;97.25%	445	97680	4.1	ESC_EB7582AA_AS	ESC_BA4213AA		152	ST152 Cplx	B1
ESC_BA4216AA	2090STDY5461767	ERR316262;ILLUMINA;Paired;230;ERX289410;NEW	Human	Human	Homo sapiens; stool	2011				South America	Colombia							The Wellcome Trust Sanger Institute	Escherichia coli					S. sonnei	LA_IIIa; Baker et al., 2017 CMI 23:845-1166		PRJEB2846	ERP001161		SAMEA2054239	ERS219763	2015-08-27	2013-08-09	ESC_BA4216AA	Assembled	125	25313	4821482	Escherichia coli / Shigella;97.47%	480	129822	4.1	ESC_EB7583AA_AS	ESC_BA4216AA		152	ST152 Cplx	B1
ESC_BA4224AA	2090STDY5461763	ERR316258;ILLUMINA;Paired;230;ERX289406;NEW	Human	Human	Homo sapiens; stool	2009				South America	Colombia							The Wellcome Trust Sanger Institute	Escherichia coli						LA_IIb; Baker et al., 2017 CMI 23:845-1165		PRJEB2846	ERP001161		SAMEA2054235	ERS219759	2015-08-27	2013-08-09	ESC_BA4224AA	Assembled	126	25709	4588635	Escherichia coli / Shigella;97.73%	412	117841	4.1	ESC_EB2947AA_AS	ESC_BA4224AA		152	ST152 Cplx	B1
ESC_BA4232AA	2090STDY5461758	ERR316253;ILLUMINA;Paired;230;ERX289401;NEW	Human	Human	Homo sapiens; stool	2008				South America	Colombia							The Wellcome Trust Sanger Institute	Escherichia coli						LA_IIIa; Baker et al., 2017 CMI 23:845-1163		PRJEB2846	ERP001161		SAMEA1965455	ERS219754	2015-08-27	2013-08-09	ESC_BA4232AA	Assembled	110	25676	4783164	Escherichia coli / Shigella;97.39%	483	113462	4.1	ESC_EB7586AA_AS	ESC_BA4232AA		152	ST152 Cplx	B1
ESC_BA4236AA	2090STDY5461756	ERR316251;ILLUMINA;Paired;230;ERX289399;NEW	Human	Human	Homo sapiens; stool	2008				South America	Colombia							The Wellcome Trust Sanger Institute	Escherichia coli						LA_V; Baker et al., 2017 CMI 23:845-1162		PRJEB2846	ERP001161		SAMEA2054231	ERS219752	2015-08-27	2013-08-09	ESC_BA4236AA	Assembled	66	25664	4556227	Escherichia coli / Shigella;98.68%	362	65294	4.1	ESC_EB2948AA_AS	ESC_BA4236AA		152	ST152 Cplx	B1
ESC_BA4240AA	2090STDY5461754	ERR316249;ILLUMINA;Paired;230;ERX289397;NEW	Human	Human	Homo sapiens; stool	2008				South America	Colombia							The Wellcome Trust Sanger Institute	Escherichia coli						LA_V; Baker et al., 2017 CMI 23:845-1161		PRJEB2846	ERP001161		SAMEA2054229	ERS219750	2015-08-27	2013-08-09	ESC_BA4240AA	Assembled	105	27290	4583951	Escherichia coli / Shigella;98.36%	359	140087	4.1	ESC_EB2949AA_AS	ESC_BA4240AA		152	ST152 Cplx	B1
ESC_BA4242AA	2090STDY5461753	ERR316248;ILLUMINA;Paired;230;ERX289396;NEW	Human	Human	Homo sapiens; stool	2016				South America	Colombia							The Wellcome Trust Sanger Institute	Escherichia coli					S. sonnei	LA_V; Baker et al., 2017 CMI 23:845-1160		PRJEB2846	ERP001161		SAMEA2054228	ERS219749	2015-08-27	2013-08-09	ESC_BA4242AA	Assembled	109	25758	4660408	Escherichia coli / Shigella;99.04%	429	84604	4.1	ESC_EB2950AA_AS	ESC_BA4242AA		152	ST152 Cplx	B1
ESC_BA4244AA	2090STDY5461752	ERR316247;ILLUMINA;Paired;230;ERX289395;NEW	Human	Human	Homo sapiens; stool	2016				South America	Colombia							The Wellcome Trust Sanger Institute	Escherichia coli						LA_V; Baker et al., 2017 CMI 23:845-1159		PRJEB2846	ERP001161		SAMEA2054227	ERS219748	2015-08-27	2013-08-09	ESC_BA4244AA	Assembled	123	26474	4662843	Escherichia coli / Shigella;99.06%	448	175489	4.1	ESC_EB2951AA_AS	ESC_BA4244AA		152	ST152 Cplx	B1
ESC_BA5418AA	sh1383	ERR212363;ILLUMINA;Paired;250;ERX187028;NEW	Human	Human	Homo sapiens; stool	2010				South America	Peru							The Wellcome Trust Sanger Institute	Escherichia coli						LA_IIIa; Baker et al., 2017 CMI 23:845-1141		PRJEB2846	ERP001161		SAMEA1569820	ERS158019	2015-08-27	2012-12-20	ESC_BA5418AA	Assembled	237	25676	4780305	Escherichia coli / Shigella;97.17%	501	57259	4.1	ESC_EB8077AA_AS	ESC_BA5418AA		152	ST152 Cplx	B1
ESC_BA5422AA	sh1381	ERR212361;ILLUMINA;Paired;250;ERX187026;NEW	Human	Human	Homo sapiens; stool	2010				South America	Peru							The Wellcome Trust Sanger Institute	Escherichia coli						LA_IIIa; Baker et al., 2017 CMI 23:845-1139		PRJEB2846	ERP001161		SAMEA1569797	ERS158017	2015-08-27	2012-12-20	ESC_BA5422AA	Assembled	209	25286	4688541	Escherichia coli / Shigella;97.14%	509	53751	4.1	ESC_EB8078AA_AS	ESC_BA5422AA		152	ST152 Cplx	B1
ESC_BA5424AA	sh1380	ERR212360;ILLUMINA;Paired;250;ERX187025;NEW	Human	Human	Homo sapiens; stool	2010				South America	Peru							The Wellcome Trust Sanger Institute	Escherichia coli						LA_IIIa; Baker et al., 2017 CMI 23:845-1138		PRJEB2846	ERP001161		SAMEA1569787	ERS158016	2015-08-27	2012-12-20	ESC_BA5424AA	Assembled	157	25325	4888716	Escherichia coli / Shigella;99.42%	591	5023	3.41	ESC_HA0645AA_AS	ESC_BA5424AA		152	ST152 Cplx	B1
ESC_BA5426AA	sh1379	ERR212359;ILLUMINA;Paired;250;ERX187024;NEW	Human	Human	Homo sapiens; stool	2010				South America	Peru							The Wellcome Trust Sanger Institute	Escherichia coli						LA_IIIa; Baker et al., 2017 CMI 23:845-1137		PRJEB2846	ERP001161		SAMEA1569771	ERS158015	2015-08-27	2012-12-20	ESC_BA5426AA	Assembled	136	25313	4718286	Escherichia coli / Shigella;97.15%	493	69182	4.1	ESC_EB8079AA_AS	ESC_BA5426AA		152	ST152 Cplx	B1
ESC_BA5428AA	sh1378	ERR212358;ILLUMINA;Paired;250;ERX187023;NEW	Human	Human	Homo sapiens; stool	2009				South America	Peru							The Wellcome Trust Sanger Institute	Escherichia coli						LA_IIIa; Baker et al., 2017 CMI 23:845-1136		PRJEB2846	ERP001161		SAMEA1569755	ERS158014	2015-08-27	2012-12-20	ESC_BA5428AA	Assembled	202	25017	4586909	Escherichia coli / Shigella;98.2%	466	57345	4.1	ESC_EB8080AA_AS	ESC_BA5428AA		152	ST152 Cplx	B1
ESC_BA5430AA	sh1377	ERR212357;ILLUMINA;Paired;250;ERX187022;NEW	Human	Human	Homo sapiens; stool	2009				South America	Peru							The Wellcome Trust Sanger Institute	Escherichia coli						LA_IIIa; Baker et al., 2017 CMI 23:845-1135		PRJEB2846	ERP001161		SAMEA1569765	ERS158013	2015-08-27	2012-12-20	ESC_BA5430AA	Assembled	173	24501	4812403	Escherichia coli / Shigella;99.41%	582	4062	3.41	ESC_HA0646AA_AS	ESC_BA5430AA		152	ST152 Cplx	B1
ESC_BA5433AA	sh1375	ERR212355;ILLUMINA;Paired;250;ERX187020;NEW	Human	Human	Homo sapiens; stool	2008				South America	Peru							The Wellcome Trust Sanger Institute	Escherichia coli						LA_IIIa; Baker et al., 2017 CMI 23:845-1133		PRJEB2846	ERP001161		SAMEA1569734	ERS158011	2015-08-27	2012-12-20	ESC_BA5433AA	Assembled	172	25286	4751371	Escherichia coli / Shigella;97.75%	504	111668	4.1	ESC_EB8081AA_AS	ESC_BA5433AA		152	ST152 Cplx	B1
ESC_BA5437AA	sh1373	ERR212353;ILLUMINA;Paired;250;ERX187018;NEW	Human	Human	Homo sapiens; stool	2006				South America	Peru							The Wellcome Trust Sanger Institute	Escherichia coli						LA_IIIa; Baker et al., 2017 CMI 23:845-1132		PRJEB2846	ERP001161		SAMEA1569883	ERS158009	2015-08-27	2012-12-20	ESC_BA5437AA	Assembled	170	25318	4792922	Escherichia coli / Shigella;99.41%	576	4641	3.41	ESC_HA0647AA_AS	ESC_BA5437AA		152	ST152 Cplx	B1
ESC_BA5438AA	sh1372	ERR212352;ILLUMINA;Paired;250;ERX187017;NEW	Human	Human	Homo sapiens; stool	2006				South America	Peru							The Wellcome Trust Sanger Institute	Escherichia coli						LA_IIIa; Baker et al., 2017 CMI 23:845-1131		PRJEB2846	ERP001161		SAMEA1569899	ERS158008	2015-08-27	2012-12-20	ESC_BA5438AA	Assembled	161	25115	4813557	Escherichia coli / Shigella;99.23%	586	4225	3.41	ESC_HA0648AA_AS	ESC_BA5438AA		152	ST152 Cplx	B1
ESC_BA5440AA	sh1371	ERR212351;ILLUMINA;Paired;250;ERX187016;NEW	Human	Human	Homo sapiens; stool	2006				South America	Peru							The Wellcome Trust Sanger Institute	Escherichia coli						LA_IIIa; Baker et al., 2017 CMI 23:845-1130		PRJEB2846	ERP001161		SAMEA1569847	ERS158007	2015-08-27	2012-12-20	ESC_BA5440AA	Assembled	207	25286	4681643	Escherichia coli / Shigella;97.11%	490	56184	4.1	ESC_EB8083AA_AS	ESC_BA5440AA		152	ST152 Cplx	B1
ESC_BA5442AA	sh1370	ERR212350;ILLUMINA;Paired;250;ERX187015;NEW	Human	Human	Homo sapiens; stool	2006				South America	Peru							The Wellcome Trust Sanger Institute	Escherichia coli						LA_IIIa; Baker et al., 2017 CMI 23:845-1129		PRJEB2846	ERP001161		SAMEA1569862	ERS158006	2015-08-27	2012-12-20	ESC_BA5442AA	Assembled	108	25286	4827298	Escherichia coli / Shigella;97.28%	510	61982	4.1	ESC_EB8084AA_AS	ESC_BA5442AA		152	ST152 Cplx	B1
ESC_BA5443AA	sh1369	ERR212349;ILLUMINA;Paired;250;ERX187014;NEW	Human	Human	Homo sapiens; stool	2006				South America	Peru							The Wellcome Trust Sanger Institute	Escherichia coli						LA_IIIa; Baker et al., 2017 CMI 23:845-1128		PRJEB2846	ERP001161		SAMEA1569782	ERS158005	2015-08-27	2012-12-20	ESC_BA5443AA	Assembled	163	25676	4784600	Escherichia coli / Shigella;97.44%	484	42411	4.1	ESC_EB8085AA_AS	ESC_BA5443AA		152	ST152 Cplx	B1
ESC_BA5445AA	sh1368	ERR212348;ILLUMINA;Paired;250;ERX187013;NEW	Human	Human	Homo sapiens; stool	2005				South America	Peru							The Wellcome Trust Sanger Institute	Escherichia coli						LA_IIIa; Baker et al., 2017 CMI 23:845-1127		PRJEB2846	ERP001161		SAMEA1569762	ERS158004	2015-08-27	2012-12-20	ESC_BA5445AA	Assembled	148	25286	4700817	Escherichia coli / Shigella;97.08%	483	52447	4.1	ESC_EB8086AA_AS	ESC_BA5445AA		152	ST152 Cplx	B1
ESC_BA5447AA	sh1367	ERR212347;ILLUMINA;Paired;250;ERX187012;NEW	Human	Human	Homo sapiens; stool	2005				South America	Peru							The Wellcome Trust Sanger Institute	Escherichia coli					S. sonnei	LA_IIIa; Baker et al., 2017 CMI 23:845-1126		PRJEB2846	ERP001161		SAMEA1569795	ERS158003	2015-08-27	2012-12-20	ESC_BA5447AA	Assembled	130	25286	4544409	Escherichia coli / Shigella;96.9%	438	52433	4.1	ESC_EB8087AA_AS	ESC_BA5447AA		152	ST152 Cplx	B1
ESC_BA5449AA	sh1366	ERR212346;ILLUMINA;Paired;250;ERX187011;NEW	Human	Human	Homo sapiens; stool	2005				South America	Peru							The Wellcome Trust Sanger Institute	Escherichia coli						LA_IIIa; Baker et al., 2017 CMI 23:845-1125		PRJEB2846	ERP001161		SAMEA1569793	ERS158002	2015-08-27	2012-12-20	ESC_BA5449AA	Assembled	104	24416	4700338	Escherichia coli / Shigella;96.28%	486	47002	4.1	ESC_EB8088AA_AS	ESC_BA5449AA		152	ST152 Cplx	B1
ESC_BA5451AA	sh1365	ERR212345;ILLUMINA;Paired;250;ERX187010;NEW	Human	Human	Homo sapiens; stool	1999				South America	Peru							The Wellcome Trust Sanger Institute	Escherichia coli						LA_IIIa; Baker et al., 2017 CMI 23:845-1124		PRJEB2846	ERP001161		SAMEA1569784	ERS158001	2015-08-27	2012-12-20	ESC_BA5451AA	Assembled	104	25286	4697738	Escherichia coli / Shigella;97.68%	494	77335	4.1	ESC_EB8089AA_AS	ESC_BA5451AA		152	ST152 Cplx	B1
ESC_BA5454AA	sh1363	ERR212343;ILLUMINA;Paired;250;ERX187008;NEW	Human	Human	Homo sapiens; stool	1999				South America	Peru							The Wellcome Trust Sanger Institute	Escherichia coli						LA_IIIa; Baker et al., 2017 CMI 23:845-1122		PRJEB2846	ERP001161		SAMEA1569843	ERS157999	2015-08-27	2012-12-20	ESC_BA5454AA	Assembled	155	25072	4889059	Escherichia coli / Shigella;99.6%	575	4109	3.41	ESC_HA0649AA_AS	ESC_BA5454AA		152	ST152 Cplx	B1
ESC_BA5460AA	sh1360	ERR212340;ILLUMINA;Paired;250;ERX187005;NEW	Human	Human	Homo sapiens; stool	1999				South America	Peru							The Wellcome Trust Sanger Institute	Escherichia coli						LA_IIIa; Baker et al., 2017 CMI 23:845-1119		PRJEB2846	ERP001161		SAMEA1569816	ERS157996	2015-08-27	2012-12-20	ESC_BA5460AA	Assembled	167	25497	4850941	Escherichia coli / Shigella;99.22%	573	4234	3.41	ESC_HA0650AA_AS	ESC_BA5460AA		152	ST152 Cplx	B1
ESC_BA5462AA	sh1359	ERR212339;ILLUMINA;Paired;250;ERX187004;NEW	Human	Human	Homo sapiens; stool	1999				South America	Peru							The Wellcome Trust Sanger Institute	Escherichia coli						LA_IIa; Baker et al., 2017 CMI 23:845-1118		PRJEB2846	ERP001161		SAMEA1569804	ERS157995	2015-08-27	2012-12-20	ESC_BA5462AA	Assembled	119	25122	4829958	Escherichia coli / Shigella;97.07%	491	51146	4.1	ESC_EB3013AA_AS	ESC_BA5462AA		152	ST152 Cplx	B1
ESC_BA5464AA	sh1358	ERR212338;ILLUMINA;Paired;250;ERX187003;NEW	Human	Human	Homo sapiens; stool	1999				South America	Peru							The Wellcome Trust Sanger Institute	Escherichia coli						LA_V; Baker et al., 2017 CMI 23:845-1117		PRJEB2846	ERP001161		SAMEA1569798	ERS157994	2015-08-27	2012-12-20	ESC_BA5464AA	Assembled	129	25676	4578730	Escherichia coli / Shigella;98.36%	436	33362	4.1	ESC_EB3014AA_AS	ESC_BA5464AA		152	ST152 Cplx	B1
ESC_BA5466AA	sh1357	ERR212337;ILLUMINA;Paired;250;ERX187002;NEW	Human	Human	Homo sapiens; stool	1999				South America	Peru							The Wellcome Trust Sanger Institute	Escherichia coli						LA_IIIa; Baker et al., 2017 CMI 23:845-1116		PRJEB2846	ERP001161		SAMEA1569789	ERS157993	2015-08-27	2012-12-20	ESC_BA5466AA	Assembled	125	25286	4701617	Escherichia coli / Shigella;97.15%	494	53329	4.1	ESC_EB8090AA_AS	ESC_BA5466AA		152	ST152 Cplx	B1
ESC_BA5468AA	sh1356	ERR212336;ILLUMINA;Paired;250;ERX187001;NEW	Human	Human	Homo sapiens; stool	1999				South America	Peru							The Wellcome Trust Sanger Institute	Escherichia coli						LA_IIIa; Baker et al., 2017 CMI 23:845-1115		PRJEB2846	ERP001161		SAMEA1569779	ERS157992	2015-08-27	2012-12-20	ESC_BA5468AA	Assembled	143	25313	4692659	Escherichia coli / Shigella;97.4%	485	72611	4.1	ESC_EB8091AA_AS	ESC_BA5468AA		152	ST152 Cplx	B1
ESC_BA5470AA	sh1355	ERR212335;ILLUMINA;Paired;250;ERX187000;NEW	Human	Human	Homo sapiens; stool	1999				South America	Peru							The Wellcome Trust Sanger Institute	Escherichia coli						LA_IIIa; Baker et al., 2017 CMI 23:845-1114		PRJEB2846	ERP001161		SAMEA1569773	ERS157991	2015-08-27	2012-12-20	ESC_BA5470AA	Assembled	143	25017	4714386	Escherichia coli / Shigella;97.5%	511	40597	4.1	ESC_EB8092AA_AS	ESC_BA5470AA		152	ST152 Cplx	B1
ESC_BA5472AA	sh1354	ERR212334;ILLUMINA;Paired;250;ERX186999;NEW	Human	Human	Homo sapiens; stool	1999				South America	Peru							The Wellcome Trust Sanger Institute	Escherichia coli						LA_IIIa; Baker et al., 2017 CMI 23:845-1113		PRJEB2846	ERP001161		SAMEA1569757	ERS157990	2015-08-27	2012-12-20	ESC_BA5472AA	Assembled	137	24136	4662521	Escherichia coli / Shigella;97.43%	505	57962	4.1	ESC_EB8093AA_AS	ESC_BA5472AA		152	ST152 Cplx	B1
ESC_BA5474AA	sh1353	ERR212333;ILLUMINA;Paired;250;ERX186998;NEW	Human	Human	Homo sapiens; stool	1999				South America	Peru							The Wellcome Trust Sanger Institute	Escherichia coli						LA_IIIa; Baker et al., 2017 CMI 23:845-1112		PRJEB2846	ERP001161		SAMEA1569911	ERS157989	2015-08-27	2012-12-20	ESC_BA5474AA	Assembled	98	24136	4715443	Escherichia coli / Shigella;98.04%	502	51670	4.1	ESC_EB8094AA_AS	ESC_BA5474AA		152	ST152 Cplx	B1
ESC_BA5476AA	sh1352	ERR212332;ILLUMINA;Paired;250;ERX186997;NEW	Human	Human	Homo sapiens; stool	1999				South America	Peru							The Wellcome Trust Sanger Institute	Escherichia coli						LA_IIIa; Baker et al., 2017 CMI 23:845-1111		PRJEB2846	ERP001161		SAMEA1569922	ERS157988	2015-08-27	2012-12-20	ESC_BA5476AA	Assembled	130	25017	4702490	Escherichia coli / Shigella;97.37%	491	43791	4.1	ESC_EB8095AA_AS	ESC_BA5476AA		152	ST152 Cplx	B1
ESC_BA5479AA	sh1351	ERR212331;ILLUMINA;Paired;250;ERX186996;NEW	Human	Human	Homo sapiens; stool	1999				South America	Peru							The Wellcome Trust Sanger Institute	Escherichia coli						LA_IIIa; Baker et al., 2017 CMI 23:845-1110		PRJEB2846	ERP001161		SAMEA1569927	ERS157987	2015-08-27	2012-12-20	ESC_BA5479AA	Assembled	132	25017	4704137	Escherichia coli / Shigella;98.02%	499	48931	4.1	ESC_EB8096AA_AS	ESC_BA5479AA		152	ST152 Cplx	B1
ESC_BA5483AA	sh1349	ERR212329;ILLUMINA;Paired;250;ERX186994;NEW	Human	Human	Homo sapiens; stool	1999				South America	Peru							The Wellcome Trust Sanger Institute	Escherichia coli						LA_IIIa; Baker et al., 2017 CMI 23:845-1108		PRJEB2846	ERP001161		SAMEA1569902	ERS157985	2015-08-27	2012-12-20	ESC_BA5483AA	Assembled	152	25286	4698864	Escherichia coli / Shigella;97.92%	494	47307	4.1	ESC_EB8097AA_AS	ESC_BA5483AA		152	ST152 Cplx	B1
ESC_BA5487AA	sh1347	ERR212327;ILLUMINA;Paired;250;ERX186992;NEW	Human	Human	Homo sapiens; stool	2012				South America	Peru							The Wellcome Trust Sanger Institute	Escherichia coli						LA_IIIa; Baker et al., 2017 CMI 23:845-1106		PRJEB2846	ERP001161		SAMEA1569864	ERS157983	2015-08-27	2012-12-20	ESC_BA5487AA	Assembled	135	25676	4785258	Escherichia coli / Shigella;96.55%	489	66407	4.1	ESC_EB8098AA_AS	ESC_BA5487AA		152	ST152 Cplx	B1
ESC_DA3848AA	3626STDY6095526	ERR1009158;ILLUMINA;Paired;468;ERX1088182;SRA	Human	Human	Homo sapiens; stool	2014				South America	Venezuela							The Wellcome Trust Sanger Institute	Escherichia coli						LA_IIb; Baker et al., 2017 CMI 23:845-889		PRJEB9146	ERP010225		SAMEA3356068	ERS710357	2016-06-30	2015-09-09	ESC_DA3848AA	Assembled	230	25334	4840026	Escherichia coli / Shigella;97.39%	478	105029	4.1	ESC_EB3325AA_AS	ESC_DA3848AA		152	ST152 Cplx	B1
ESC_DA3849AA	3626STDY6095524	ERR1009157;ILLUMINA;Paired;468;ERX1088181;SRA	Human	Human	Homo sapiens; stool	2014				South America	Venezuela							The Wellcome Trust Sanger Institute	Escherichia coli					S. sonnei	LA_IIb; Baker et al., 2017 CMI 23:845-887		PRJEB9146	ERP010225		SAMEA3356066	ERS710355	2016-06-30	2015-09-09	ESC_DA3849AA	Assembled	252	25868	4648757	Escherichia coli / Shigella;97.71%	414	64669	4.1	ESC_EB3326AA_AS	ESC_DA3849AA		152	ST152 Cplx	B1
ESC_DA3850AA	3626STDY6095520	ERR1009156;ILLUMINA;Paired;468;ERX1088180;SRA	Human	Human	Homo sapiens; stool	2000				South America	Venezuela							The Wellcome Trust Sanger Institute	Escherichia coli						LA_V; Baker et al., 2017 CMI 23:845-886		PRJEB9146	ERP010225		SAMEA3356062	ERS710351	2016-06-30	2015-09-09	ESC_DA3850AA	Assembled	275	23467	4821341	Escherichia coli / Shigella;98.3%	512	103918	4.1	ESC_EB3327AA_AS	ESC_DA3850AA		152	ST152 Cplx	B1
ESC_DA3851AA	3626STDY6095518	ERR1009155;ILLUMINA;Paired;468;ERX1088179;SRA	Human	Human	Homo sapiens; stool	1999				South America	Venezuela							The Wellcome Trust Sanger Institute	Escherichia coli						LA_IIb; Baker et al., 2017 CMI 23:845-885		PRJEB9146	ERP010225		SAMEA3356060	ERS710349	2016-06-30	2015-09-09	ESC_DA3851AA	Assembled	251	25334	4779231	Escherichia coli / Shigella;97.29%	475	60892	4.1	ESC_EB3328AA_AS	ESC_DA3851AA		152	ST152 Cplx	B1
ESC_DA3852AA	3626STDY6095514	ERR1009154;ILLUMINA;Paired;468;ERX1088178;SRA	Human	Human	Homo sapiens; stool	2000				South America	Venezuela							The Wellcome Trust Sanger Institute	Escherichia coli						LA_IIb; Baker et al., 2017 CMI 23:845-883		PRJEB9146	ERP010225		SAMEA3356056	ERS710345	2016-06-30	2015-09-09	ESC_DA3852AA	Assembled	286	27335	4713189	Escherichia coli / Shigella;97.2%	430	48796	4.1	ESC_EB3329AA_AS	ESC_DA3852AA		152	ST152 Cplx	B1
ESC_DA3853AA	3626STDY6095513	ERR1009153;ILLUMINA;Paired;468;ERX1088177;SRA	Human	Human	Homo sapiens; stool	2000				South America	Venezuela							The Wellcome Trust Sanger Institute	Escherichia coli						LA_IIb; Baker et al., 2017 CMI 23:845-882		PRJEB9146	ERP010225		SAMEA3356055	ERS710344	2016-06-30	2015-09-09	ESC_DA3853AA	Assembled	260	25334	4862440	Escherichia coli / Shigella;96.79%	487	59427	4.1	ESC_EB3330AA_AS	ESC_DA3853AA		152	ST152 Cplx	B1
ESC_DA3854AA	3626STDY6095512	ERR1009152;ILLUMINA;Paired;468;ERX1088176;SRA	Human	Human	Homo sapiens; stool	2000				South America	Venezuela							The Wellcome Trust Sanger Institute	Escherichia coli						LA_IIb; Baker et al., 2017 CMI 23:845-881		PRJEB9146	ERP010225		SAMEA3356054	ERS710343	2016-06-30	2015-09-09	ESC_DA3854AA	Assembled	169	24570	4961893	Escherichia coli / Shigella;100.0%	554	6269	3.41	ESC_HA6514AA_AS	ESC_DA3854AA		152	ST152 Cplx	B1
ESC_DA3855AA	3626STDY6095510	ERR1009151;ILLUMINA;Paired;468;ERX1088175;SRA	Human	Human	Homo sapiens; stool	2000				South America	Venezuela							The Wellcome Trust Sanger Institute	Escherichia coli						LA_IIb; Baker et al., 2017 CMI 23:845-880		PRJEB9146	ERP010225		SAMEA3356052	ERS710341	2016-06-30	2015-09-09	ESC_DA3855AA	Assembled	229	25334	4902689	Escherichia coli / Shigella;98.0%	497	70510	4.1	ESC_EB3331AA_AS	ESC_DA3855AA		152	ST152 Cplx	B1
ESC_DA3856AA	3626STDY6095509	ERR1009150;ILLUMINA;Paired;468;ERX1088174;SRA	Human	Human	Homo sapiens; stool	2000				South America	Venezuela							The Wellcome Trust Sanger Institute	Escherichia coli						LA_IIb; Baker et al., 2017 CMI 23:845-879		PRJEB9146	ERP010225		SAMEA3356051	ERS710340	2016-06-30	2015-09-09	ESC_DA3856AA	Assembled	165	25277	4976107	Escherichia coli / Shigella;99.57%	536	6154	3.41	ESC_HA6512AA_AS	ESC_DA3856AA		152	ST152 Cplx	B1
ESC_DA3857AA	3626STDY6095508	ERR1009149;ILLUMINA;Paired;468;ERX1088173;SRA	Human	Human	Homo sapiens; stool	2000				South America	Venezuela							The Wellcome Trust Sanger Institute	Escherichia coli						LA_IIb; Baker et al., 2017 CMI 23:845-878		PRJEB9146	ERP010225		SAMEA3356050	ERS710339	2016-06-30	2015-09-09	ESC_DA3857AA	Assembled	133	25071	4957008	Escherichia coli / Shigella;100.0%	538	6580	3.41	ESC_HA6511AA_AS	ESC_DA3857AA		152	ST152 Cplx	B1
ESC_DA3858AA	3626STDY6095507	ERR1009148;ILLUMINA;Paired;468;ERX1088172;SRA	Human	Human	Homo sapiens; stool	2000				South America	Venezuela							The Wellcome Trust Sanger Institute	Escherichia coli						LA_IIb; Baker et al., 2017 CMI 23:845-877		PRJEB9146	ERP010225		SAMEA3356049	ERS710338	2016-06-30	2015-09-09	ESC_DA3858AA	Assembled	295	25334	4809804	Escherichia coli / Shigella;96.7%	472	62143	4.1	ESC_EB3332AA_AS	ESC_DA3858AA		152	ST152 Cplx	B1
ESC_DA3859AA	3626STDY6095506	ERR1009147;ILLUMINA;Paired;468;ERX1088171;SRA	Human	Human	Homo sapiens; stool	2000				South America	Venezuela							The Wellcome Trust Sanger Institute	Escherichia coli						LA_IIb; Baker et al., 2017 CMI 23:845-876		PRJEB9146	ERP010225		SAMEA3356048	ERS710337	2016-06-30	2015-09-09	ESC_DA3859AA	Assembled	261	25165	4863743	Escherichia coli / Shigella;97.08%	479	61775	4.1	ESC_EB3333AA_AS	ESC_DA3859AA		152	ST152 Cplx	B1
ESC_DA3860AA	3626STDY6095505	ERR1009146;ILLUMINA;Paired;468;ERX1088170;SRA	Human	Human	Homo sapiens; stool	2000				South America	Venezuela							The Wellcome Trust Sanger Institute	Escherichia coli						LA_IIb; Baker et al., 2017 CMI 23:845-875		PRJEB9146	ERP010225		SAMEA3356047	ERS710336	2016-06-30	2015-09-09	ESC_DA3860AA	Assembled	249	24833	4906440	Escherichia coli / Shigella;96.61%	493	70185	4.1	ESC_EB3334AA_AS	ESC_DA3860AA		152	ST152 Cplx	B1
ESC_DA3861AA	3626STDY6095504	ERR1009145;ILLUMINA;Paired;468;ERX1088169;SRA	Human	Human	Homo sapiens; stool	2000				South America	Venezuela							The Wellcome Trust Sanger Institute	Escherichia coli						LA_V; Baker et al., 2017 CMI 23:845-873		PRJEB9146	ERP010225		SAMEA3356046	ERS710335	2016-06-30	2015-09-09	ESC_DA3861AA	Assembled	227	25049	4821359	Escherichia coli / Shigella;97.88%	483	52455	4.1	ESC_EB3335AA_AS	ESC_DA3861AA		152	ST152 Cplx	B1
ESC_DA3862AA	3626STDY6095503	ERR1009144;ILLUMINA;Paired;468;ERX1088168;SRA	Human	Human	Homo sapiens; stool	2000				South America	Venezuela							The Wellcome Trust Sanger Institute	Escherichia coli						LA_IIb; Baker et al., 2017 CMI 23:845-872		PRJEB9146	ERP010225		SAMEA3443697	ERS710334	2016-06-30	2015-09-09	ESC_DA3862AA	Assembled	238	25868	4913799	Escherichia coli / Shigella;97.74%	515	56628	4.1	ESC_EB3336AA_AS	ESC_DA3862AA		152	ST152 Cplx	B1
[truncated: 1,609 more rows]
[truncated: 7 more columns]
