# Supplementary material for: Detecting Class 1 Integrons and Their Variable Regions in Escherichia coli Whole-Genome Sequences Reported from Andean Community Countries
Source: Antibiotics (Basel). 2024 Apr 25;13(5):394. doi: 10.3390/antibiotics13050394 (PMC11117327; doi:10.3390/antibiotics13050394)
Supplement: Supplementary file 1 [file antibiotics-13-00394-s001.zip › antibiotics-2961773-supplementary/Table S2. Integron-positive isolates.xlsx]

## Sheet: Sheet1
Input	Country	Source	Serotype	Collection Year	Database	Integron	Identity	Query / Template length	Genes (Position in integron)	File	Scheme	ST	adk	fumC	gyrB	icd	mdh	purA	recA
ESC_FC0778AA_AS	Ecuador	Human Source	0	2018	db1	In1153	99.98	6483 / 6482	intI1 (2-1014), aadA2b (2796-3575), cmlA1 (3837-5096), aadA1 (5189-5980)	fastas/ESC_FC0778AA_AS.result.fasta	ecoli_achtman_4	-	adk(6)	fumC(4)	gyrB(12)	icd(1)	mdh(20,20)	purA(8)	recA(7)
ESC_FC0787AA_AS	Ecuador	Human Source	0	2018	db1	In1450	99.96	2671 / 2671	intI1 (2-1014), dfrA17 (1172-1645), aadA5 (1776-2564)	fastas/ESC_FC0787AA_AS.result.fasta	ecoli_achtman_4	-	adk(6)	fumC(11)	gyrB(4)	icd(1662?)	mdh(8)	purA(8)	recA(2)
ESC_EC9986AA_AS	Ecuador	Animal Source	0	2018	db1	In1558	93.08	5497 / 5766	intI1 (2-1017), dfrA12 (1162-1660), aadA2 (2068-2859), cmlA1 (3121-4380), aadA1 (4473-5264)	fastas/ESC_EC9986AA_AS.result.fasta	ecoli_achtman_4	-	adk(6)	fumC(4)	gyrB(14)	icd(16)	mdh(24)	purA(8,8)	recA(14)
ESC_EB7570AA_AS	Colombia	Human Source	0	2011	db1	In322	98.62	3127 / 3121	aadA1 (164-955), blaOXA-1 (1068-1898), intI1 (2108-3120)	fastas/ESC_EB7570AA_AS.result.fasta	senterica_achtman_2	-	aroC(622)	dnaN(~560)	hemD(495)	hisD(764)	purE(~616)	sucA(582)	thrA(635)
ESC_EC9957AA_AS	Ecuador	Animal Source	0	2018	db1	In1004	94.93	5557 / 5853	intI1 (1-384), aadA2b (2167-2946), cmlA1 (3208-4467), aadA1 (4560-5351)	fastas/ESC_EC9957AA_AS.result.fasta	ecoli_achtman_4	10	adk(10)	fumC(11)	gyrB(4)	icd(8)	mdh(8)	purA(8)	recA(2)
ESC_EC9962AA_AS	Ecuador	Animal Source	0	2018	db1	In1004	94.93	5557 / 5853	intI1 (1-384), aadA2b (2167-2946), cmlA1 (3208-4467), aadA1 (4560-5351)	fastas/ESC_EC9962AA_AS.result.fasta	ecoli_achtman_4	10	adk(10)	fumC(11)	gyrB(4)	icd(8)	mdh(8)	purA(8)	recA(2)
ESC_EC9923AA_AS	Ecuador	Animal Source	0	2021	db1	In1004	94.93	5557 / 5853	intI1 (1-384), aadA2b (2167-2946), cmlA1 (3208-4467), aadA1 (4560-5351)	fastas/ESC_EC9923AA_AS.result.fasta	ecoli_achtman_4	10	adk(10)	fumC(11)	gyrB(4)	icd(8)	mdh(8)	purA(8)	recA(2)
ESC_IB9481AA_AS	Ecuador	Environment	['',	2018	db1	In1004	94.93	5557 / 5853	intI1 (1-384), aadA2b (2167-2946), cmlA1 (3208-4467), aadA1 (4560-5351)	fastas/ESC_IB9481AA_AS.result.fasta	ecoli_achtman_4	10	adk(10)	fumC(11)	gyrB(4)	icd(8)	mdh(8)	purA(8)	recA(2)
ESC_FC6282AA_AS	Ecuador	Animal Source	0	2021	db1	In1077	99.98	9222 / 9222	intI1 (2-1014), aadA1 (1805-2596), aac(3)-VIa (2760-3662)	fastas/ESC_FC6282AA_AS.result.fasta	ecoli_achtman_4	10	adk(10)	fumC(11)	gyrB(4)	icd(8)	mdh(8)	purA(8)	recA(2)
ESC_FC6442AA_AS	Ecuador	Environment	0	2021	db1	In1077	99.98	9222 / 9222	intI1 (2-1014), aadA1 (1805-2596), aac(3)-VIa (2760-3662)	fastas/ESC_FC6442AA_AS.result.fasta	ecoli_achtman_4	10	adk(10)	fumC(11)	gyrB(4)	icd(8)	mdh(8)	purA(8)	recA(2)
ESC_EC9501AA_AS	Ecuador	Environment	0	2021	db1	In1179	94.23	6358 / 6219	intI1 (2-1014), aadA2b (2797-3576), cmlA1 (3838-5097), aadA1 (5190-5981)	fastas/ESC_EC9501AA_AS.result.fasta	ecoli_achtman_4	10	adk(10)	fumC(11)	gyrB(4)	icd(8)	mdh(8)	purA(8)	recA(2)
ESC_FC0856AA_AS	Ecuador	Animal Source	0	2021	db1	In1265	98.33	2701 / 2691	aadA1 (164-955), dfrA1 (1048-1521), intI1 (1678-2690)	fastas/ESC_FC0856AA_AS.result.fasta	ecoli_achtman_4	10	adk(10)	fumC(11)	gyrB(4)	icd(8)	mdh(8)	purA(8)	recA(2)
ESC_GC3093AA_AS	Peru	Human Source	O127;O90:H21	2014	db1	In1265	99.89	2691 / 2691	aadA1 (164-955), dfrA1 (1048-1521), intI1 (1678-2690)	fastas/ESC_GC3093AA_AS.result.fasta	ecoli_achtman_4	10	adk(10)	fumC(11)	gyrB(4)	icd(8)	mdh(8)	purA(8)	recA(2)
ESC_FC0414AA_AS	Ecuador	Animal Source	0	2021	db1	In1438	100	3068 / 3068	aadA2 (164-955), dfrA12 (1363-1860), intI1 (2005-3017)	fastas/ESC_FC0414AA_AS.result.fasta	ecoli_achtman_4	10	adk(10)	fumC(11)	gyrB(4)	icd(8)	mdh(8)	purA(8)	recA(2)
ESC_FC6526AA_AS	Ecuador	Environment	0	2021	db1	In1438	100	3068 / 3068	aadA2 (164-955), dfrA12 (1363-1860), intI1 (2005-3017)	fastas/ESC_FC6526AA_AS.result.fasta	ecoli_achtman_4	10	adk(10)	fumC(11)	gyrB(4)	icd(8)	mdh(8)	purA(8)	recA(2)
ESC_FC0817AA_AS	Ecuador	Human Source	0	2021	db1	In1438	98.4	3089 / 3068	aadA2 (164-955), dfrA12 (1363-1860), intI1 (2005-3017)	fastas/ESC_FC0817AA_AS.result.fasta	ecoli_achtman_4	10	adk(10)	fumC(11)	gyrB(4)	icd(8)	mdh(8)	purA(8)	recA(2)
ESC_FC6302AA_AS	Ecuador	Human Source	0	2021	db1	In1438	100	3068 / 3068	aadA2 (164-955), dfrA12 (1363-1860), intI1 (2005-3017)	fastas/ESC_FC6302AA_AS.result.fasta	ecoli_achtman_4	10	adk(10)	fumC(11)	gyrB(4)	icd(8)	mdh(8)	purA(8)	recA(2)
ESC_FC0378AA_AS	Ecuador	Human Source	0	2021	db1	In1438	100	3068 / 3068	aadA2 (164-955), dfrA12 (1363-1860), intI1 (2005-3017)	fastas/ESC_FC0378AA_AS.result.fasta	ecoli_achtman_4	10	adk(10)	fumC(11)	gyrB(4)	icd(8)	mdh(8)	purA(8)	recA(2)
ESC_WA8957AA_AS	Ecuador	Human Source	0	2014	db1	In1438	100	3068 / 3068	aadA2 (164-955), dfrA12 (1363-1860), intI1 (2005-3017)	fastas/ESC_WA8957AA_AS.result.fasta	ecoli_achtman_4	10	adk(10)	fumC(11)	gyrB(4)	icd(8)	mdh(8)	purA(8)	recA(2)
ESC_GC3255AA_AS	Peru	Human Source	O19:H4	2013	db1	In1438	100	3068 / 3068	aadA2 (164-955), dfrA12 (1363-1860), intI1 (2005-3017)	fastas/ESC_GC3255AA_AS.result.fasta	ecoli_achtman_4	10	adk(10)	fumC(11)	gyrB(4)	icd(8)	mdh(8)	purA(8)	recA(2)
ESC_GC3161AA_AS	Peru	Human Source	O19:H4	2014	db1	In1438	100	3068 / 3068	aadA2 (164-955), dfrA12 (1363-1860), intI1 (2005-3017)	fastas/ESC_GC3161AA_AS.result.fasta	ecoli_achtman_4	10	adk(10)	fumC(11)	gyrB(4)	icd(8)	mdh(8)	purA(8)	recA(2)
ESC_MB2016AA_AS	Peru	Human Source	0	2018	db1	In1438	100	3068 / 3068	aadA2 (164-955), dfrA12 (1363-1860), intI1 (2005-3017)	fastas/ESC_MB2016AA_AS.result.fasta	ecoli_achtman_4	10	adk(10)	fumC(11)	gyrB(4)	icd(8)	mdh(8)	purA(8)	recA(2)
ESC_GC3200AA_AS	Peru	Human Source	O19:H4	2013	db1	In1438	100	3068 / 3068	aadA2 (164-955), dfrA12 (1363-1860), intI1 (2005-3017)	fastas/ESC_GC3200AA_AS.result.fasta	ecoli_achtman_4	10	adk(10)	fumC(11)	gyrB(4)	icd(8)	mdh(8)	purA(8)	recA(2)
ESC_GC3218AA_AS	Peru	Human Source	O19:H4	2013	db1	In1438	100	3068 / 3068	aadA2 (164-955), dfrA12 (1363-1860), intI1 (2005-3017)	fastas/ESC_GC3218AA_AS.result.fasta	ecoli_achtman_4	10	adk(10)	fumC(11)	gyrB(4)	icd(8)	mdh(8)	purA(8)	recA(2)
ESC_GC3201AA_AS	Peru	Human Source	O19:H4	2013	db1	In1438	100	3068 / 3068	aadA2 (164-955), dfrA12 (1363-1860), intI1 (2005-3017)	fastas/ESC_GC3201AA_AS.result.fasta	ecoli_achtman_4	10	adk(10)	fumC(11)	gyrB(4)	icd(8)	mdh(8)	purA(8)	recA(2)
ESC_GC3146AA_AS	Peru	Human Source	O127:H16	2013	db1	In1438	100	3068 / 3068	aadA2 (164-955), dfrA12 (1363-1860), intI1 (2005-3017)	fastas/ESC_GC3146AA_AS.result.fasta	ecoli_achtman_4	10	adk(10)	fumC(11)	gyrB(4)	icd(8)	mdh(8)	purA(8)	recA(2)
ESC_EC9832AA_AS	Ecuador	Animal Source	0	2021	db1	In1450	99.96	2671 / 2671	intI1 (2-1014), dfrA17 (1172-1645), aadA5 (1776-2564)	fastas/ESC_EC9832AA_AS.result.fasta	ecoli_achtman_4	10	adk(10)	fumC(11)	gyrB(4)	icd(8)	mdh(8)	purA(8)	recA(2)
ESC_FC0846AA_AS	Ecuador	Animal Source	0	2021	db1	In1450	99.96	2671 / 2671	intI1 (2-1014), dfrA17 (1172-1645), aadA5 (1776-2564)	fastas/ESC_FC0846AA_AS.result.fasta	ecoli_achtman_4	10	adk(10)	fumC(11)	gyrB(4)	icd(8)	mdh(8)	purA(8)	recA(2)
ESC_FC0850AA_AS	Ecuador	Animal Source	0	2021	db1	In1450	99.96	2671 / 2671	intI1 (2-1014), dfrA17 (1172-1645), aadA5 (1776-2564)	fastas/ESC_FC0850AA_AS.result.fasta	ecoli_achtman_4	10	adk(10)	fumC(11)	gyrB(4)	icd(8)	mdh(8)	purA(8)	recA(2)
ESC_FC0465AA_AS	Ecuador	Human Source	0	2021	db1	In1450	99.96	2671 / 2671	intI1 (2-1014), dfrA17 (1172-1645), aadA5 (1776-2564)	fastas/ESC_FC0465AA_AS.result.fasta	ecoli_achtman_4	10	adk(10)	fumC(11)	gyrB(4)	icd(8)	mdh(8)	purA(8)	recA(2)
ESC_GC3229AA_AS	Peru	Human Source	O162;O89;O9;O9:H9	2012	db1	In1546	92.45	2647 / 2768	aadA5 (206-993), dfrA17 (1123-1596), intI1 (1755-2767)	fastas/ESC_GC3229AA_AS.result.fasta	ecoli_achtman_4	10	adk(10)	fumC(11)	gyrB(4)	icd(8)	mdh(8)	purA(8)	recA(2)
ESC_GC3077AA_AS	Peru	Human Source	O19:H4	2012	db1	In1546	94.62	2711 / 2768	aadA5 (206-993), dfrA17 (1123-1596), intI1 (1755-2767)	fastas/ESC_GC3077AA_AS.result.fasta	ecoli_achtman_4	10	adk(10)	fumC(11)	gyrB(4)	icd(8)	mdh(8)	purA(8)	recA(2)
ESC_MB1991AA_AS	Peru	Human Source	0	2018	db1	In1546	99.6	2778 / 2768	aadA5 (206-993), dfrA17 (1123-1596), intI1 (1755-2767)	fastas/ESC_MB1991AA_AS.result.fasta	ecoli_achtman_4	10	adk(10)	fumC(11)	gyrB(4)	icd(8)	mdh(8)	purA(8)	recA(2)
ESC_GC3076AA_AS	Peru	Human Source	O19:H4	2012	db1	In1546	94.62	2711 / 2768	aadA5 (206-993), dfrA17 (1123-1596), intI1 (1755-2767)	fastas/ESC_GC3076AA_AS.result.fasta	ecoli_achtman_4	10	adk(10)	fumC(11)	gyrB(4)	icd(8)	mdh(8)	purA(8)	recA(2)
ESC_MB1994AA_AS	Peru	Human Source	0	2018	db1	In1546	99.6	2778 / 2768	aadA5 (206-993), dfrA17 (1123-1596), intI1 (1755-2767)	fastas/ESC_MB1994AA_AS.result.fasta	ecoli_achtman_4	10	adk(10)	fumC(11)	gyrB(4)	icd(8)	mdh(8)	purA(8)	recA(2)
ESC_GC3075AA_AS	Peru	Human Source	O19:H4	2012	db1	In1546	94.62	2711 / 2768	aadA5 (206-993), dfrA17 (1123-1596), intI1 (1755-2767)	fastas/ESC_GC3075AA_AS.result.fasta	ecoli_achtman_4	10	adk(10)	fumC(11)	gyrB(4)	icd(8)	mdh(8)	purA(8)	recA(2)
ESC_FC0343AA_AS	Ecuador	Animal Source	0	2021	db1	In1558	99.88	5766 / 5766	intI1 (2-1017), dfrA12 (1162-1660), aadA2 (2068-2859), cmlA1 (3121-4380), aadA1 (4473-5264)	fastas/ESC_FC0343AA_AS.result.fasta	ecoli_achtman_4	10	adk(10)	fumC(11)	gyrB(4)	icd(8)	mdh(8)	purA(8)	recA(2)
ESC_EC9820AA_AS	Ecuador	Animal Source	0	2021	db1	In1558	99.88	5766 / 5766	intI1 (2-1017), dfrA12 (1162-1660), aadA2 (2068-2859), cmlA1 (3121-4380), aadA1 (4473-5264)	fastas/ESC_EC9820AA_AS.result.fasta	ecoli_achtman_4	10	adk(10)	fumC(11)	gyrB(4)	icd(8)	mdh(8)	purA(8)	recA(2)
ESC_EC9574AA_AS	Ecuador	Animal Source	0	2021	db1	In1612	98.3	1840 / 1826	dfrA5 (184-657), intI1 (813-1825)	fastas/ESC_EC9574AA_AS.result.fasta	ecoli_achtman_4	10	adk(10)	fumC(11)	gyrB(4)	icd(8)	mdh(8)	purA(8)	recA(2)
ESC_FC0681AA_AS	Ecuador	Animal Source	0	2021	db1	In1632	99.97	6483 / 6483	aadA1 (503-1294), cmlA1 (1387-2646), aadA2b (2908-3687), intI1 (5470-6482)	fastas/ESC_FC0681AA_AS.result.fasta	ecoli_achtman_4	10	adk(10)	fumC(11)	gyrB(4)	icd(8)	mdh(8)	purA(8)	recA(2)
ESC_FC6352AA_AS	Ecuador	Animal Source	0	2021	db1	In1756	99.33	2847 / 2854	aadA2 (1-792), dfrA12 (1199-1696), intI1 (1841-2853)	fastas/ESC_FC6352AA_AS.result.fasta	ecoli_achtman_4	10	adk(10)	fumC(11)	gyrB(4)	icd(8)	mdh(8)	purA(8)	recA(2)
ESC_FC0816AA_AS	Ecuador	Animal Source	0	2021	db1	In191	98.31	1724 / 1717	intI1 (2-1014), dfrA14 (1170-1643)	fastas/ESC_FC0816AA_AS.result.fasta	ecoli_achtman_4	10	adk(10)	fumC(11)	gyrB(4)	icd(8)	mdh(8)	purA(8)	recA(2)
ESC_AC6229AA_AS	Ecuador	Animal Source	0	2019	db1	In191	98.31	1724 / 1717	intI1 (2-1014), dfrA14 (1170-1643)	fastas/ESC_AC6229AA_AS.result.fasta	ecoli_achtman_4	10	adk(10)	fumC(11)	gyrB(4)	icd(8)	mdh(8)	purA(8)	recA(2)
ESC_CC2567AA_AS	Ecuador	Animal Source	0	0	db1	In191	98.31	1724 / 1717	intI1 (2-1014), dfrA14 (1170-1643)	fastas/ESC_CC2567AA_AS.result.fasta	ecoli_achtman_4	10	adk(10)	fumC(11)	gyrB(4)	icd(8)	mdh(8)	purA(8)	recA(2)
ESC_DC6164AA_AS	Ecuador	Animal Source	0	2019	db1	In191	98.31	1724 / 1717	intI1 (2-1014), dfrA14 (1170-1643)	fastas/ESC_DC6164AA_AS.result.fasta	ecoli_achtman_4	10	adk(10)	fumC(11)	gyrB(4)	icd(8)	mdh(8)	purA(8)	recA(2)
ESC_EC3682AA_AS	Ecuador	Animal Source	0	2019	db1	In191	98.31	1724 / 1717	intI1 (2-1014), dfrA14 (1170-1643)	fastas/ESC_EC3682AA_AS.result.fasta	ecoli_achtman_4	10	adk(10)	fumC(11)	gyrB(4)	icd(8)	mdh(8)	purA(8)	recA(2)
ESC_AC6232AA_AS	Ecuador	Animal Source	0	2019	db1	In191	98.31	1724 / 1717	intI1 (2-1014), dfrA14 (1170-1643)	fastas/ESC_AC6232AA_AS.result.fasta	ecoli_achtman_4	10	adk(10)	fumC(11)	gyrB(4)	icd(8)	mdh(8)	purA(8)	recA(2)
ESC_CC2564AA_AS	Ecuador	Animal Source	0	0	db1	In191	98.31	1724 / 1717	intI1 (2-1014), dfrA14 (1170-1643)	fastas/ESC_CC2564AA_AS.result.fasta	ecoli_achtman_4	10	adk(10)	fumC(11)	gyrB(4)	icd(8)	mdh(8)	purA(8)	recA(2)
ESC_EC3681AA_AS	Ecuador	Animal Source	0	2019	db1	In191	98.31	1724 / 1717	intI1 (2-1014), dfrA14 (1170-1643)	fastas/ESC_EC3681AA_AS.result.fasta	ecoli_achtman_4	10	adk(10)	fumC(11)	gyrB(4)	icd(8)	mdh(8)	purA(8)	recA(2)
ESC_CC2560AA_AS	Ecuador	Animal Source	0	0	db1	In191	98.31	1724 / 1717	intI1 (2-1014), dfrA14 (1170-1643)	fastas/ESC_CC2560AA_AS.result.fasta	ecoli_achtman_4	10	adk(10)	fumC(11)	gyrB(4)	icd(8)	mdh(8)	purA(8)	recA(2)
ESC_AC6217AA_AS	Ecuador	Animal Source	0	2019	db1	In191	98.31	1724 / 1717	intI1 (2-1014), dfrA14 (1170-1643)	fastas/ESC_AC6217AA_AS.result.fasta	ecoli_achtman_4	10	adk(10)	fumC(11)	gyrB(4)	icd(8)	mdh(8)	purA(8)	recA(2)
ESC_AC6226AA_AS	Ecuador	Animal Source	0	2019	db1	In191	98.31	1724 / 1717	intI1 (2-1014), dfrA14 (1170-1643)	fastas/ESC_AC6226AA_AS.result.fasta	ecoli_achtman_4	10	adk(10)	fumC(11)	gyrB(4)	icd(8)	mdh(8)	purA(8)	recA(2)
ESC_CC2569AA_AS	Ecuador	Animal Source	0	0	db1	In191	98.31	1724 / 1717	intI1 (2-1014), dfrA14 (1170-1643)	fastas/ESC_CC2569AA_AS.result.fasta	ecoli_achtman_4	10	adk(10)	fumC(11)	gyrB(4)	icd(8)	mdh(8)	purA(8)	recA(2)
ESC_CC2559AA_AS	Ecuador	Animal Source	0	0	db1	In191	98.31	1724 / 1717	intI1 (2-1014), dfrA14 (1170-1643)	fastas/ESC_CC2559AA_AS.result.fasta	ecoli_achtman_4	10	adk(10)	fumC(11)	gyrB(4)	icd(8)	mdh(8)	purA(8)	recA(2)
ESC_AC6224AA_AS	Ecuador	Animal Source	0	2019	db1	In191	98.31	1724 / 1717	intI1 (2-1014), dfrA14 (1170-1643)	fastas/ESC_AC6224AA_AS.result.fasta	ecoli_achtman_4	10	adk(10)	fumC(11)	gyrB(4)	icd(8)	mdh(8)	purA(8)	recA(2)
ESC_EC9385AA_AS	Ecuador	Environment	0	2021	db1	In322	98.62	3127 / 3121	aadA1 (164-955), blaOXA-1 (1068-1898), intI1 (2108-3120)	fastas/ESC_EC9385AA_AS.result.fasta	ecoli_achtman_4	10	adk(10)	fumC(11)	gyrB(4)	icd(8)	mdh(8)	purA(8)	recA(2)
ESC_EC9522AA_AS	Ecuador	Environment	0	2021	db1	In322	98.62	3127 / 3121	aadA1 (164-955), blaOXA-1 (1068-1898), intI1 (2108-3120)	fastas/ESC_EC9522AA_AS.result.fasta	ecoli_achtman_4	10	adk(10)	fumC(11)	gyrB(4)	icd(8)	mdh(8)	purA(8)	recA(2)
ESC_ZB5853AA_AS	Ecuador	Environment	0	2019	db1	In322	98.62	3127 / 3121	aadA1 (164-955), blaOXA-1 (1068-1898), intI1 (2108-3120)	fastas/ESC_ZB5853AA_AS.result.fasta	ecoli_achtman_4	10	adk(10)	fumC(11)	gyrB(4)	icd(8)	mdh(8)	purA(8)	recA(2)
ESC_EC9865AA_AS	Ecuador	Human Source	0	2021	db1	In322	98.62	3127 / 3121	aadA1 (164-955), blaOXA-1 (1068-1898), intI1 (2108-3120)	fastas/ESC_EC9865AA_AS.result.fasta	ecoli_achtman_4	10	adk(10)	fumC(11)	gyrB(4)	icd(8)	mdh(8)	purA(8)	recA(2)
ESC_FC0757AA_AS	Ecuador	Human Source	0	2021	db1	In322	98.62	3127 / 3121	aadA1 (164-955), blaOXA-1 (1068-1898), intI1 (2108-3120)	fastas/ESC_FC0757AA_AS.result.fasta	ecoli_achtman_4	10	adk(10)	fumC(11)	gyrB(4)	icd(8)	mdh(8)	purA(8)	recA(2)
ESC_FC0505AA_AS	Ecuador	Animal Source	0	2021	db1	In406	98.71	3022 / 3018	aadA2 (164-955), dfrA12 (1363-1860), intI1 (2005-3017)	fastas/ESC_FC0505AA_AS.result.fasta	ecoli_achtman_4	10	adk(10)	fumC(11)	gyrB(4)	icd(8)	mdh(8)	purA(8)	recA(2)
ESC_DC1545AA_AS	Peru	Animal Source	0	2020	db1	In1265	98.29	2701 / 2691	aadA1 (164-955), dfrA1 (1048-1521), intI1 (1678-2690)	fastas/ESC_DC1545AA_AS.result.fasta	ecoli_achtman_4	100	adk(10)	fumC(27)	gyrB(5)	icd(10)	mdh(12)	purA(9)	recA(2)
ESC_FC1639AA_AS	Peru	Animal Source	0	2020	db1	In1265	98.29	2701 / 2691	aadA1 (164-955), dfrA1 (1048-1521), intI1 (1678-2690)	fastas/ESC_FC1639AA_AS.result.fasta	ecoli_achtman_4	100	adk(10)	fumC(27)	gyrB(5)	icd(10)	mdh(12)	purA(9)	recA(2)
ESC_AC6215AA_AS	Ecuador	Animal Source	0	2019	db1	In1265	98.29	2701 / 2691	aadA1 (164-955), dfrA1 (1048-1521), intI1 (1678-2690)	fastas/ESC_AC6215AA_AS.result.fasta	ecoli_achtman_4	101	adk(43)	fumC(41)	gyrB(15)	icd(18)	mdh(11)	purA(7)	recA(6)
ESC_CC2547AA_AS	Ecuador	Animal Source	0	0	db1	In1265	98.29	2701 / 2691	aadA1 (164-955), dfrA1 (1048-1521), intI1 (1678-2690)	fastas/ESC_CC2547AA_AS.result.fasta	ecoli_achtman_4	101	adk(43)	fumC(41)	gyrB(15)	icd(18)	mdh(11)	purA(7)	recA(6)
ESC_FC0937AA_AS	Ecuador	Human Source	0	2021	db1	In1438	99.9	3068 / 3068	aadA2 (164-955), dfrA12 (1363-1860), intI1 (2005-3017)	fastas/ESC_FC0937AA_AS.result.fasta	ecoli_achtman_4	101	adk(43)	fumC(41)	gyrB(15)	icd(18)	mdh(11)	purA(7)	recA(6)
ESC_FC0366AA_AS	Ecuador	Animal Source	0	2021	db1	In1558	99.88	5766 / 5766	intI1 (2-1017), dfrA12 (1162-1660), aadA2 (2068-2859), cmlA1 (3121-4380), aadA1 (4473-5264)	fastas/ESC_FC0366AA_AS.result.fasta	ecoli_achtman_4	101	adk(43)	fumC(41)	gyrB(15)	icd(18)	mdh(11)	purA(7)	recA(6)
ESC_LA5366AA_AS	Colombia	Human Source	0	2011	db1	In1598	99.88	4157 / 4157	aadA16 (117-962), dfrA27 (1143-1616), ARR-3 (1749-2201), aac(6')-Ib-cr (2298-2897), intI1 (3144-4156)	fastas/ESC_LA5366AA_AS.scaffold.fasta	ecoli_achtman_4	101	adk(43)	fumC(41)	gyrB(15)	icd(18)	mdh(11)	purA(7)	recA(6)
ESC_DC6060AA_AS	Ecuador	Environment	0	2020	db1	In1438	100	3068 / 3068	aadA2 (164-955), dfrA12 (1363-1860), intI1 (2005-3017)	fastas/ESC_DC6060AA_AS.result.fasta	ecoli_achtman_4	1011	adk(6)	fumC(4)	gyrB(159)	icd(44)	mdh(112)	purA(1)	recA(17)
ESC_FC0820AA_AS	Ecuador	Animal Source	0	2021	db1	In1438	100	3068 / 3068	aadA2 (164-955), dfrA12 (1363-1860), intI1 (2005-3017)	fastas/ESC_FC0820AA_AS.result.fasta	ecoli_achtman_4	1011	adk(6)	fumC(4)	gyrB(159)	icd(44)	mdh(112)	purA(1)	recA(17)
ESC_EC9207AA_AS	Ecuador	Environment	0	2020	db1	In1438	100	3068 / 3068	aadA2 (164-955), dfrA12 (1363-1860), intI1 (2005-3017)	fastas/ESC_EC9207AA_AS.result.fasta	ecoli_achtman_4	1011	adk(6)	fumC(4)	gyrB(159)	icd(44)	mdh(112)	purA(1)	recA(17)
ESC_DC6063AA_AS	Ecuador	Environment	0	2020	db1	In1438	100	3068 / 3068	aadA2 (164-955), dfrA12 (1363-1860), intI1 (2005-3017)	fastas/ESC_DC6063AA_AS.result.fasta	ecoli_achtman_4	1011	adk(6)	fumC(4)	gyrB(159)	icd(44)	mdh(112)	purA(1)	recA(17)
ESC_GC6792AA_AS	Ecuador	Animal Source	0	2021	db1	In1438	100	3068 / 3068	aadA2 (164-955), dfrA12 (1363-1860), intI1 (2005-3017)	fastas/ESC_GC6792AA_AS.result.fasta	ecoli_achtman_4	1011	adk(6)	fumC(4)	gyrB(159)	icd(44)	mdh(112)	purA(1)	recA(17)
ESC_EC9320AA_AS	Ecuador	Animal Source	0	2021	db1	In1438	100	3068 / 3068	aadA2 (164-955), dfrA12 (1363-1860), intI1 (2005-3017)	fastas/ESC_EC9320AA_AS.result.fasta	ecoli_achtman_4	1011	adk(6)	fumC(4)	gyrB(159)	icd(44)	mdh(112)	purA(1)	recA(17)
ESC_EC9514AA_AS	Ecuador	Environment	0	2021	db1	In1438	100	3068 / 3068	aadA2 (164-955), dfrA12 (1363-1860), intI1 (2005-3017)	fastas/ESC_EC9514AA_AS.result.fasta	ecoli_achtman_4	1011	adk(6)	fumC(4)	gyrB(159)	icd(44)	mdh(112)	purA(1)	recA(17)
ESC_EC9209AA_AS	Ecuador	Environment	0	2020	db1	In1438	100	3068 / 3068	aadA2 (164-955), dfrA12 (1363-1860), intI1 (2005-3017)	fastas/ESC_EC9209AA_AS.result.fasta	ecoli_achtman_4	1011	adk(6)	fumC(4)	gyrB(159)	icd(44)	mdh(112)	purA(1)	recA(17)
ESC_ZB5904AA_AS	Ecuador	Environment	0	2019	db1	In1438	98.4	3089 / 3068	aadA2 (164-955), dfrA12 (1363-1860), intI1 (2005-3017)	fastas/ESC_ZB5904AA_AS.result.fasta	ecoli_achtman_4	10340	adk(1030)	fumC(11)	gyrB(4)	icd(8)	mdh(8)	purA(8)	recA(2)
ESC_EC9625AA_AS	Ecuador	Environment	0	2021	db1	In1438	98.4	3089 / 3068	aadA2 (164-955), dfrA12 (1363-1860), intI1 (2005-3017)	fastas/ESC_EC9625AA_AS.result.fasta	ecoli_achtman_4	10340	adk(1030)	fumC(11)	gyrB(4)	icd(8)	mdh(8)	purA(8)	recA(2)
ESC_FC0523AA_AS	Ecuador	Human Source	0	2018	db1	In1438	99.9	3068 / 3068	aadA2 (164-955), dfrA12 (1363-1860), intI1 (2005-3017)	fastas/ESC_FC0523AA_AS.result.fasta	ecoli_achtman_4	1049	adk(6)	fumC(4)	gyrB(14)	icd(16)	mdh(24)	purA(5)	recA(14)
ESC_FC0518AA_AS	Ecuador	Human Source	0	2018	db1	In1438	99.9	3068 / 3068	aadA2 (164-955), dfrA12 (1363-1860), intI1 (2005-3017)	fastas/ESC_FC0518AA_AS.result.fasta	ecoli_achtman_4	1049	adk(6)	fumC(4)	gyrB(14)	icd(16)	mdh(24)	purA(5)	recA(14)
ESC_EC9335AA_AS	Ecuador	Human Source	0	2021	db1	In1558	99.88	5766 / 5766	intI1 (2-1017), dfrA12 (1162-1660), aadA2 (2068-2859), cmlA1 (3121-4380), aadA1 (4473-5264)	fastas/ESC_EC9335AA_AS.result.fasta	ecoli_achtman_4	10596	adk(8)	fumC(11)	gyrB(1)	icd(8)	mdh(8)	purA(8)	recA(6)
ESC_IB9483AA_AS	Ecuador	Environment	['',	0	db1	In1004	94.93	5557 / 5853	intI1 (1-384), aadA2b (2167-2946), cmlA1 (3208-4467), aadA1 (4560-5351)	fastas/ESC_IB9483AA_AS.result.fasta	ecoli_achtman_4	10779	adk(10)	fumC(99)	gyrB(14)	icd(91)	mdh(8)	purA(8)	recA(2)
ESC_FC0415AA_AS	Ecuador	Animal Source	0	2021	db1	In1558	99.88	5766 / 5766	intI1 (2-1017), dfrA12 (1162-1660), aadA2 (2068-2859), cmlA1 (3121-4380), aadA1 (4473-5264)	fastas/ESC_FC0415AA_AS.result.fasta	ecoli_achtman_4	1101	adk(9)	fumC(8)	gyrB(5)	icd(1)	mdh(9)	purA(8)	recA(7)
ESC_FC0329AA_AS	Ecuador	Animal Source	0	2021	db1	In1558	99.88	5766 / 5766	intI1 (2-1017), dfrA12 (1162-1660), aadA2 (2068-2859), cmlA1 (3121-4380), aadA1 (4473-5264)	fastas/ESC_FC0329AA_AS.result.fasta	ecoli_achtman_4	1101	adk(9)	fumC(8)	gyrB(5)	icd(1)	mdh(9)	purA(8)	recA(7)
ESC_FC1030AA_AS	Ecuador	Human Source	0	2021	db1	In191	98.31	1724 / 1717	intI1 (2-1014), dfrA14 (1170-1643)	fastas/ESC_FC1030AA_AS.result.fasta	ecoli_achtman_4	111	adk(6)	fumC(29)	gyrB(14)	icd(16)	mdh(24)	purA(8)	recA(2)
ESC_MB2041AA_AS	Peru	Animal Source	0	2018	db1	In640	97.81	4970 / 5079	intI1 (1-331), dfrA12 (476-973), aadA2 (1381-2172), cmlA1 (2434-3693), aadA1 (3786-4577)	fastas/ESC_MB2041AA_AS.result.fasta	ecoli_achtman_4	1112	adk(10)	fumC(11)	gyrB(5)	icd(10)	mdh(8)	purA(1)	recA(2)
ESC_EC9312AA_AS	Ecuador	Environment	0	2021	db1	In1558	99.88	5766 / 5766	intI1 (2-1017), dfrA12 (1162-1660), aadA2 (2068-2859), cmlA1 (3121-4380), aadA1 (4473-5264)	fastas/ESC_EC9312AA_AS.result.fasta	ecoli_achtman_4	11351	adk(35)	fumC(160)	gyrB(390)	icd(212)	mdh(5)	purA(138)	recA(4)
ESC_FC0422AA_AS	Ecuador	Animal Source	0	2021	db1	In1265	98.29	2701 / 2691	aadA1 (164-955), dfrA1 (1048-1521), intI1 (1678-2690)	fastas/ESC_FC0422AA_AS.result.fasta	ecoli_achtman_4	1137	adk(10)	fumC(11)	gyrB(57)	icd(8)	mdh(8)	purA(8)	recA(2)
ESC_FC0348AA_AS	Ecuador	Human Source	0	2021	db1	In1265	98.29	2701 / 2691	aadA1 (164-955), dfrA1 (1048-1521), intI1 (1678-2690)	fastas/ESC_FC0348AA_AS.result.fasta	ecoli_achtman_4	1137	adk(10)	fumC(11)	gyrB(57)	icd(8)	mdh(8)	purA(8)	recA(2)
ESC_FC0898AA_AS	Ecuador	Animal Source	0	2021	db1	In1265	98.29	2701 / 2691	aadA1 (164-955), dfrA1 (1048-1521), intI1 (1678-2690)	fastas/ESC_FC0898AA_AS.result.fasta	ecoli_achtman_4	1137	adk(10)	fumC(11)	gyrB(57)	icd(8)	mdh(8)	purA(8)	recA(2)
ESC_FC0791AA_AS	Ecuador	Human Source	0	2021	db1	In1438	94.43	2966 / 3068	aadA2 (164-955), dfrA12 (1363-1860), intI1 (2005-3017)	fastas/ESC_FC0791AA_AS.result.fasta	ecoli_achtman_4	1137	adk(10)	fumC(11)	gyrB(57)	icd(8)	mdh(8)	purA(8)	recA(2)
ESC_FC0492AA_AS	Ecuador	Animal Source	0	2018	db1	In1438	98.4	3089 / 3068	aadA2 (164-955), dfrA12 (1363-1860), intI1 (2005-3017)	fastas/ESC_FC0492AA_AS.result.fasta	ecoli_achtman_4	115	adk(4)	fumC(26)	gyrB(39)	icd(25)	mdh(5)	purA(31)	recA(19)
ESC_EC9528AA_AS	Ecuador	Environment	0	2021	db1	In1077	92.95	9222 / 9222	intI1 (2-1014), aadA1 (1805-2596), aac(3)-VIa (2760-3662)	fastas/ESC_EC9528AA_AS.result.fasta	ecoli_achtman_4	1158	adk(18)	fumC(3)	gyrB(17)	icd(6)	mdh(5)	purA(5)	recA(4)
ESC_FC0751AA_AS	Ecuador	Human Source	0	2021	db1	In1077	92.95	9222 / 9222	intI1 (2-1014), aadA1 (1805-2596), aac(3)-VIa (2760-3662)	fastas/ESC_FC0751AA_AS.result.fasta	ecoli_achtman_4	1158	adk(18)	fumC(3)	gyrB(17)	icd(6)	mdh(5)	purA(5)	recA(4)
ESC_FC6223AA_AS	Ecuador	Animal Source	0	2021	db1	In1004	94.93	5557 / 5853	intI1 (1-384), aadA2b (2167-2946), cmlA1 (3208-4467), aadA1 (4560-5351)	fastas/ESC_FC6223AA_AS.result.fasta	ecoli_achtman_4	117	adk(20)	fumC(45)	gyrB(41)	icd(43)	mdh(5)	purA(32)	recA(2)
ESC_EC9205AA_AS	Ecuador	Environment	0	2020	db1	In1004	94.93	5557 / 5853	intI1 (1-384), aadA2b (2167-2946), cmlA1 (3208-4467), aadA1 (4560-5351)	fastas/ESC_EC9205AA_AS.result.fasta	ecoli_achtman_4	117	adk(20)	fumC(45)	gyrB(41)	icd(43)	mdh(5)	purA(32)	recA(2)
ESC_EC9167AA_AS	Ecuador	Environment	0	2020	db1	In1004	94.93	5557 / 5853	intI1 (1-384), aadA2b (2167-2946), cmlA1 (3208-4467), aadA1 (4560-5351)	fastas/ESC_EC9167AA_AS.result.fasta	ecoli_achtman_4	117	adk(20)	fumC(45)	gyrB(41)	icd(43)	mdh(5)	purA(32)	recA(2)
ESC_EC9153AA_AS	Ecuador	Environment	0	2020	db1	In1004	94.93	5557 / 5853	intI1 (1-384), aadA2b (2167-2946), cmlA1 (3208-4467), aadA1 (4560-5351)	fastas/ESC_EC9153AA_AS.result.fasta	ecoli_achtman_4	117	adk(20)	fumC(45)	gyrB(41)	icd(43)	mdh(5)	purA(32)	recA(2)
ESC_DC6064AA_AS	Ecuador	Environment	0	2020	db1	In1004	94.93	5557 / 5853	intI1 (1-384), aadA2b (2167-2946), cmlA1 (3208-4467), aadA1 (4560-5351)	fastas/ESC_DC6064AA_AS.result.fasta	ecoli_achtman_4	117	adk(20)	fumC(45)	gyrB(41)	icd(43)	mdh(5)	purA(32)	recA(2)
ESC_DC5958AA_AS	Ecuador	Environment	0	2020	db1	In1004	94.93	5557 / 5853	intI1 (1-384), aadA2b (2167-2946), cmlA1 (3208-4467), aadA1 (4560-5351)	fastas/ESC_DC5958AA_AS.result.fasta	ecoli_achtman_4	117	adk(20)	fumC(45)	gyrB(41)	icd(43)	mdh(5)	purA(32)	recA(2)
ESC_EC9206AA_AS	Ecuador	Environment	0	2020	db1	In1004	94.93	5557 / 5853	intI1 (1-384), aadA2b (2167-2946), cmlA1 (3208-4467), aadA1 (4560-5351)	fastas/ESC_EC9206AA_AS.result.fasta	ecoli_achtman_4	117	adk(20)	fumC(45)	gyrB(41)	icd(43)	mdh(5)	purA(32)	recA(2)
ESC_EC9170AA_AS	Ecuador	Environment	0	2020	db1	In1004	94.93	5557 / 5853	intI1 (1-384), aadA2b (2167-2946), cmlA1 (3208-4467), aadA1 (4560-5351)	fastas/ESC_EC9170AA_AS.result.fasta	ecoli_achtman_4	117	adk(20)	fumC(45)	gyrB(41)	icd(43)	mdh(5)	purA(32)	recA(2)
ESC_DC6142AA_AS	Ecuador	Environment	0	2020	db1	In1004	94.93	5557 / 5853	intI1 (1-384), aadA2b (2167-2946), cmlA1 (3208-4467), aadA1 (4560-5351)	fastas/ESC_DC6142AA_AS.result.fasta	ecoli_achtman_4	117	adk(20)	fumC(45)	gyrB(41)	icd(43)	mdh(5)	purA(32)	recA(2)
ESC_DC6072AA_AS	Ecuador	Environment	0	2020	db1	In1004	94.93	5557 / 5853	intI1 (1-384), aadA2b (2167-2946), cmlA1 (3208-4467), aadA1 (4560-5351)	fastas/ESC_DC6072AA_AS.result.fasta	ecoli_achtman_4	117	adk(20)	fumC(45)	gyrB(41)	icd(43)	mdh(5)	purA(32)	recA(2)
ESC_DC6143AA_AS	Ecuador	Environment	0	2020	db1	In1004	94.93	5557 / 5853	intI1 (1-384), aadA2b (2167-2946), cmlA1 (3208-4467), aadA1 (4560-5351)	fastas/ESC_DC6143AA_AS.result.fasta	ecoli_achtman_4	117	adk(20)	fumC(45)	gyrB(41)	icd(43)	mdh(5)	purA(32)	recA(2)
ESC_EC9197AA_AS	Ecuador	Environment	0	2020	db1	In1004	94.93	5557 / 5853	intI1 (1-384), aadA2b (2167-2946), cmlA1 (3208-4467), aadA1 (4560-5351)	fastas/ESC_EC9197AA_AS.result.fasta	ecoli_achtman_4	117	adk(20)	fumC(45)	gyrB(41)	icd(43)	mdh(5)	purA(32)	recA(2)
ESC_DC6070AA_AS	Ecuador	Environment	0	2020	db1	In1004	94.93	5557 / 5853	intI1 (1-384), aadA2b (2167-2946), cmlA1 (3208-4467), aadA1 (4560-5351)	fastas/ESC_DC6070AA_AS.result.fasta	ecoli_achtman_4	117	adk(20)	fumC(45)	gyrB(41)	icd(43)	mdh(5)	purA(32)	recA(2)
ESC_MB5687AA_AS	Ecuador	Food Products	0	2018	db1	In1004	94.93	5557 / 5853	intI1 (1-384), aadA2b (2167-2946), cmlA1 (3208-4467), aadA1 (4560-5351)	fastas/ESC_MB5687AA_AS.result.fasta	ecoli_achtman_4	117	adk(20)	fumC(45)	gyrB(41)	icd(43)	mdh(5)	purA(32)	recA(2)
ESC_FC0454AA_AS	Ecuador	Human Source	0	2021	db1	In1004	94.93	5557 / 5853	intI1 (1-384), aadA2b (2167-2946), cmlA1 (3208-4467), aadA1 (4560-5351)	fastas/ESC_FC0454AA_AS.result.fasta	ecoli_achtman_4	117	adk(20)	fumC(45)	gyrB(41)	icd(43)	mdh(5)	purA(32)	recA(2)
ESC_EC9874AA_AS	Ecuador	Human Source	0	2021	db1	In1004	94.93	5557 / 5853	intI1 (1-384), aadA2b (2167-2946), cmlA1 (3208-4467), aadA1 (4560-5351)	fastas/ESC_EC9874AA_AS.result.fasta	ecoli_achtman_4	117	adk(20)	fumC(45)	gyrB(41)	icd(43)	mdh(5)	purA(32)	recA(2)
ESC_FC0449AA_AS	Ecuador	Human Source	0	2021	db1	In1153	99.98	6483 / 6482	intI1 (2-1014), aadA2b (2796-3575), cmlA1 (3837-5096), aadA1 (5189-5980)	fastas/ESC_FC0449AA_AS.result.fasta	ecoli_achtman_4	117	adk(20)	fumC(45)	gyrB(41)	icd(43)	mdh(5)	purA(32)	recA(2)
ESC_EC9904AA_AS	Ecuador	Animal Source	0	2021	db1	In1265	98.33	2701 / 2691	aadA1 (164-955), dfrA1 (1048-1521), intI1 (1678-2690)	fastas/ESC_EC9904AA_AS.result.fasta	ecoli_achtman_4	117	adk(20)	fumC(45)	gyrB(41)	icd(43)	mdh(5)	purA(32)	recA(2)
ESC_EC9400AA_AS	Ecuador	Environment	0	2021	db1	In1265	98.33	2701 / 2691	aadA1 (164-955), dfrA1 (1048-1521), intI1 (1678-2690)	fastas/ESC_EC9400AA_AS.result.fasta	ecoli_achtman_4	117	adk(20)	fumC(45)	gyrB(41)	icd(43)	mdh(5)	purA(32)	recA(2)
ESC_FC6403AA_AS	Ecuador	Environment	0	2021	db1	In1265	98.33	2701 / 2691	aadA1 (164-955), dfrA1 (1048-1521), intI1 (1678-2690)	fastas/ESC_FC6403AA_AS.result.fasta	ecoli_achtman_4	117	adk(20)	fumC(45)	gyrB(41)	icd(43)	mdh(5)	purA(32)	recA(2)
ESC_EC9695AA_AS	Ecuador	Environment	0	2021	db1	In1265	98.33	2701 / 2691	aadA1 (164-955), dfrA1 (1048-1521), intI1 (1678-2690)	fastas/ESC_EC9695AA_AS.result.fasta	ecoli_achtman_4	117	adk(20)	fumC(45)	gyrB(41)	icd(43)	mdh(5)	purA(32)	recA(2)
ESC_EC9429AA_AS	Ecuador	Human Source	0	2018	db1	In1265	98.33	2701 / 2691	aadA1 (164-955), dfrA1 (1048-1521), intI1 (1678-2690)	fastas/ESC_EC9429AA_AS.result.fasta	ecoli_achtman_4	117	adk(20)	fumC(45)	gyrB(41)	icd(43)	mdh(5)	purA(32)	recA(2)
ESC_FC0393AA_AS	Ecuador	Human Source	0	2021	db1	In1265	98.33	2701 / 2691	aadA1 (164-955), dfrA1 (1048-1521), intI1 (1678-2690)	fastas/ESC_FC0393AA_AS.result.fasta	ecoli_achtman_4	117	adk(20)	fumC(45)	gyrB(41)	icd(43)	mdh(5)	purA(32)	recA(2)
ESC_GC6795AA_AS	Ecuador	Human Source	0	2018	db1	In1265	98.33	2701 / 2691	aadA1 (164-955), dfrA1 (1048-1521), intI1 (1678-2690)	fastas/ESC_GC6795AA_AS.result.fasta	ecoli_achtman_4	117	adk(20)	fumC(45)	gyrB(41)	icd(43)	mdh(5)	purA(32)	recA(2)
ESC_EC9582AA_AS	Ecuador	Animal Source	0	2021	db1	In1546	99.6	2778 / 2768	aadA5 (206-993), dfrA17 (1123-1596), intI1 (1755-2767)	fastas/ESC_EC9582AA_AS.result.fasta	ecoli_achtman_4	117	adk(20)	fumC(45)	gyrB(41)	icd(43)	mdh(5)	purA(32)	recA(2)
ESC_FC0403AA_AS	Ecuador	Animal Source	0	2021	db1	In1546	99.6	2778 / 2768	aadA5 (206-993), dfrA17 (1123-1596), intI1 (1755-2767)	fastas/ESC_FC0403AA_AS.result.fasta	ecoli_achtman_4	117	adk(20)	fumC(45)	gyrB(41)	icd(43)	mdh(5)	purA(32)	recA(2)
ESC_DC6160AA_AS	Ecuador	Environment	0	2020	db1	In1546	99.6	2778 / 2768	aadA5 (206-993), dfrA17 (1123-1596), intI1 (1755-2767)	fastas/ESC_DC6160AA_AS.result.fasta	ecoli_achtman_4	117	adk(20)	fumC(45)	gyrB(41)	icd(43)	mdh(5)	purA(32)	recA(2)
ESC_DC6167AA_AS	Ecuador	Environment	0	2020	db1	In1546	99.6	2778 / 2768	aadA5 (206-993), dfrA17 (1123-1596), intI1 (1755-2767)	fastas/ESC_DC6167AA_AS.result.fasta	ecoli_achtman_4	117	adk(20)	fumC(45)	gyrB(41)	icd(43)	mdh(5)	purA(32)	recA(2)
ESC_EC9198AA_AS	Ecuador	Environment	0	2020	db1	In1546	99.6	2778 / 2768	aadA5 (206-993), dfrA17 (1123-1596), intI1 (1755-2767)	fastas/ESC_EC9198AA_AS.result.fasta	ecoli_achtman_4	117	adk(20)	fumC(45)	gyrB(41)	icd(43)	mdh(5)	purA(32)	recA(2)
ESC_DC6073AA_AS	Ecuador	Environment	0	2020	db1	In1546	99.6	2778 / 2768	aadA5 (206-993), dfrA17 (1123-1596), intI1 (1755-2767)	fastas/ESC_DC6073AA_AS.result.fasta	ecoli_achtman_4	117	adk(20)	fumC(45)	gyrB(41)	icd(43)	mdh(5)	purA(32)	recA(2)
ESC_FC6440AA_AS	Ecuador	Environment	0	2021	db1	In1546	99.6	2778 / 2768	aadA5 (206-993), dfrA17 (1123-1596), intI1 (1755-2767)	fastas/ESC_FC6440AA_AS.result.fasta	ecoli_achtman_4	117	adk(20)	fumC(45)	gyrB(41)	icd(43)	mdh(5)	purA(32)	recA(2)
ESC_EC9112AA_AS	Ecuador	Environment	0	2020	db1	In1546	99.6	2778 / 2768	aadA5 (206-993), dfrA17 (1123-1596), intI1 (1755-2767)	fastas/ESC_EC9112AA_AS.result.fasta	ecoli_achtman_4	117	adk(20)	fumC(45)	gyrB(41)	icd(43)	mdh(5)	purA(32)	recA(2)
ESC_DC6171AA_AS	Ecuador	Environment	0	2020	db1	In1546	99.6	2778 / 2768	aadA5 (206-993), dfrA17 (1123-1596), intI1 (1755-2767)	fastas/ESC_DC6171AA_AS.result.fasta	ecoli_achtman_4	117	adk(20)	fumC(45)	gyrB(41)	icd(43)	mdh(5)	purA(32)	recA(2)
ESC_EC9111AA_AS	Ecuador	Environment	0	2020	db1	In1546	99.6	2778 / 2768	aadA5 (206-993), dfrA17 (1123-1596), intI1 (1755-2767)	fastas/ESC_EC9111AA_AS.result.fasta	ecoli_achtman_4	117	adk(20)	fumC(45)	gyrB(41)	icd(43)	mdh(5)	purA(32)	recA(2)
ESC_EC9115AA_AS	Ecuador	Environment	0	2020	db1	In1546	99.6	2778 / 2768	aadA5 (206-993), dfrA17 (1123-1596), intI1 (1755-2767)	fastas/ESC_EC9115AA_AS.result.fasta	ecoli_achtman_4	117	adk(20)	fumC(45)	gyrB(41)	icd(43)	mdh(5)	purA(32)	recA(2)
ESC_FC0724AA_AS	Ecuador	Human Source	0	2021	db1	In1546	99.6	2778 / 2768	aadA5 (206-993), dfrA17 (1123-1596), intI1 (1755-2767)	fastas/ESC_FC0724AA_AS.result.fasta	ecoli_achtman_4	117	adk(20)	fumC(45)	gyrB(41)	icd(43)	mdh(5)	purA(32)	recA(2)
ESC_EC9909AA_AS	Ecuador	Human Source	0	2021	db1	In1612	98.25	1840 / 1826	dfrA5 (184-657), intI1 (813-1825)	fastas/ESC_EC9909AA_AS.result.fasta	ecoli_achtman_4	117	adk(20)	fumC(45)	gyrB(41)	icd(43)	mdh(5)	purA(32)	recA(2)
ESC_EC9969AA_AS	Ecuador	Human Source	0	2018	db1	In1612	98.25	1840 / 1826	dfrA5 (184-657), intI1 (813-1825)	fastas/ESC_EC9969AA_AS.result.fasta	ecoli_achtman_4	117	adk(20)	fumC(45)	gyrB(41)	icd(43)	mdh(5)	purA(32)	recA(2)
ESC_EC9968AA_AS	Ecuador	Human Source	0	2018	db1	In1612	98.25	1840 / 1826	dfrA5 (184-657), intI1 (813-1825)	fastas/ESC_EC9968AA_AS.result.fasta	ecoli_achtman_4	117	adk(20)	fumC(45)	gyrB(41)	icd(43)	mdh(5)	purA(32)	recA(2)
ESC_EC9947AA_AS	Ecuador	Animal Source	0	2018	db1	In294	99.94	1703 / 1703	intI1 (1-110), ant(2'')-Ia (256-789), aadA2b (859-1638)	fastas/ESC_EC9947AA_AS.result.fasta	ecoli_achtman_4	117	adk(20)	fumC(45)	gyrB(41)	icd(43)	mdh(5)	purA(32)	recA(2)
ESC_FC0724AA_AS	Ecuador	Human Source	0	2021	db1	In530	90.97	2711 / 2481	intI1 (1-146), aadA1 (1652-2443)	fastas/ESC_FC0724AA_AS.result.fasta	ecoli_achtman_4	117	adk(20)	fumC(45)	gyrB(41)	icd(43)	mdh(5)	purA(32)	recA(2)
ESC_FC6342AA_AS	Ecuador	Human Source	0	2021	db1	In530	90.93	2711 / 2481	intI1 (1-146), aadA1 (1652-2443)	fastas/ESC_FC6342AA_AS.result.fasta	ecoli_achtman_4	117	adk(20)	fumC(45)	gyrB(41)	icd(43)	mdh(5)	purA(32)	recA(2)
ESC_VB2131AA_AS	Bolivia	Human Source	0	2019	db1	In1546	99.6	2778 / 2768	aadA5 (206-993), dfrA17 (1123-1596), intI1 (1755-2767)	fastas/ESC_VB2131AA_AS.result.fasta	ecoli_achtman_4	11894	adk(10)	fumC(1788)	gyrB(4)	icd(8)	mdh(8)	purA(2)	recA(2)
ESC_EC9328AA_AS	Ecuador	Human Source	0	2021	db1	In1546	99.6	2778 / 2768	aadA5 (206-993), dfrA17 (1123-1596), intI1 (1755-2767)	fastas/ESC_EC9328AA_AS.result.fasta	ecoli_achtman_4	11894	adk(10)	fumC(1788)	gyrB(4)	icd(8)	mdh(8)	purA(2)	recA(2)
ESC_FC6322AA_AS	Ecuador	Environment	0	2021	db1	In1546	99.6	2778 / 2768	aadA5 (206-993), dfrA17 (1123-1596), intI1 (1755-2767)	fastas/ESC_FC6322AA_AS.result.fasta	ecoli_achtman_4	11894	adk(10)	fumC(1788)	gyrB(4)	icd(8)	mdh(8)	purA(2)	recA(2)
ESC_EC9556AA_AS	Ecuador	Environment	0	2021	db1	In1546	92.41	2646 / 2768	aadA5 (206-993), dfrA17 (1123-1596), intI1 (1755-2767)	fastas/ESC_EC9556AA_AS.result.fasta	ecoli_achtman_4	1193	adk(14)	fumC(14)	gyrB(10)	icd(200)	mdh(17)	purA(7)	recA(10)
ESC_CC9736AA_AS	Ecuador	Environment	0	2020	db1	In1546	92.45	2648 / 2768	aadA5 (206-993), dfrA17 (1123-1596), intI1 (1755-2767)	fastas/ESC_CC9736AA_AS.result.fasta	ecoli_achtman_4	1193	adk(14)	fumC(14)	gyrB(10)	icd(200)	mdh(17)	purA(7)	recA(10)
ESC_DC6162AA_AS	Ecuador	Environment	0	2020	db1	In1546	92.45	2648 / 2768	aadA5 (206-993), dfrA17 (1123-1596), intI1 (1755-2767)	fastas/ESC_DC6162AA_AS.result.fasta	ecoli_achtman_4	1193	adk(14)	fumC(14)	gyrB(10)	icd(200)	mdh(17)	purA(7)	recA(10)
ESC_CC9743AA_AS	Ecuador	Environment	0	2020	db1	In1546	92.45	2648 / 2768	aadA5 (206-993), dfrA17 (1123-1596), intI1 (1755-2767)	fastas/ESC_CC9743AA_AS.result.fasta	ecoli_achtman_4	1193	adk(14)	fumC(14)	gyrB(10)	icd(200)	mdh(17)	purA(7)	recA(10)
ESC_EC9175AA_AS	Ecuador	Environment	0	2020	db1	In1546	92.45	2648 / 2768	aadA5 (206-993), dfrA17 (1123-1596), intI1 (1755-2767)	fastas/ESC_EC9175AA_AS.result.fasta	ecoli_achtman_4	1193	adk(14)	fumC(14)	gyrB(10)	icd(200)	mdh(17)	purA(7)	recA(10)
ESC_EC9117AA_AS	Ecuador	Environment	0	2020	db1	In1546	92.45	2648 / 2768	aadA5 (206-993), dfrA17 (1123-1596), intI1 (1755-2767)	fastas/ESC_EC9117AA_AS.result.fasta	ecoli_achtman_4	1193	adk(14)	fumC(14)	gyrB(10)	icd(200)	mdh(17)	purA(7)	recA(10)
ESC_EC9177AA_AS	Ecuador	Environment	0	2020	db1	In1546	92.45	2648 / 2768	aadA5 (206-993), dfrA17 (1123-1596), intI1 (1755-2767)	fastas/ESC_EC9177AA_AS.result.fasta	ecoli_achtman_4	1193	adk(14)	fumC(14)	gyrB(10)	icd(200)	mdh(17)	purA(7)	recA(10)
ESC_FC0926AA_AS	Ecuador	Human Source	0	2021	db1	In1546	92.41	2646 / 2768	aadA5 (206-993), dfrA17 (1123-1596), intI1 (1755-2767)	fastas/ESC_FC0926AA_AS.result.fasta	ecoli_achtman_4	1193	adk(14)	fumC(14)	gyrB(10)	icd(200)	mdh(17)	purA(7)	recA(10)
ESC_FC0444AA_AS	Ecuador	Human Source	0	2021	db1	In1546	92.2	2635 / 2768	aadA5 (206-993), dfrA17 (1123-1596), intI1 (1755-2767)	fastas/ESC_FC0444AA_AS.result.fasta	ecoli_achtman_4	1193	adk(14)	fumC(14)	gyrB(10)	icd(200)	mdh(17)	purA(7)	recA(10)
ESC_FC0885AA_AS	Ecuador	Human Source	0	2021	db1	In1546	92.45	2648 / 2768	aadA5 (206-993), dfrA17 (1123-1596), intI1 (1755-2767)	fastas/ESC_FC0885AA_AS.result.fasta	ecoli_achtman_4	1193	adk(14)	fumC(14)	gyrB(10)	icd(200)	mdh(17)	purA(7)	recA(10)
ESC_HC1398AA_AS	Ecuador	Human Source	0	2020	db1	In1546	92.41	2646 / 2768	aadA5 (206-993), dfrA17 (1123-1596), intI1 (1755-2767)	fastas/ESC_HC1398AA_AS.result.fasta	ecoli_achtman_4	1193	adk(14)	fumC(14)	gyrB(10)	icd(200)	mdh(17)	purA(7)	recA(10)
ESC_EC9912AA_AS	Ecuador	Animal Source	0	2021	db1	In1450	99.96	2671 / 2671	intI1 (2-1014), dfrA17 (1172-1645), aadA5 (1776-2564)	fastas/ESC_EC9912AA_AS.result.fasta	ecoli_achtman_4	1196	adk(6)	fumC(6)	gyrB(33)	icd(26)	mdh(11)	purA(8)	recA(2)
ESC_FC1020AA_AS	Ecuador	Animal Source	0	2021	db1	In1546	99.6	2778 / 2768	aadA5 (206-993), dfrA17 (1123-1596), intI1 (1755-2767)	fastas/ESC_FC1020AA_AS.result.fasta	ecoli_achtman_4	1196	adk(6)	fumC(6)	gyrB(33)	icd(26)	mdh(11)	purA(8)	recA(2)
ESC_FC1017AA_AS	Ecuador	Animal Source	0	2021	db1	In1558	99.81	5766 / 5766	intI1 (2-1017), dfrA12 (1162-1660), aadA2 (2068-2859), cmlA1 (3121-4380), aadA1 (4473-5264)	fastas/ESC_FC1017AA_AS.result.fasta	ecoli_achtman_4	1196	adk(6)	fumC(6)	gyrB(33)	icd(26)	mdh(11)	purA(8)	recA(2)
ESC_IB9482AA_AS	Ecuador	Animal Source	['',	0	db1	In1558	99.81	5766 / 5766	intI1 (2-1017), dfrA12 (1162-1660), aadA2 (2068-2859), cmlA1 (3121-4380), aadA1 (4473-5264)	fastas/ESC_IB9482AA_AS.result.fasta	ecoli_achtman_4	1196	adk(6)	fumC(6)	gyrB(33)	icd(26)	mdh(11)	purA(8)	recA(2)
ESC_EC9573AA_AS	Ecuador	Human Source	0	2021	db1	In1558	99.81	5766 / 5766	intI1 (2-1017), dfrA12 (1162-1660), aadA2 (2068-2859), cmlA1 (3121-4380), aadA1 (4473-5264)	fastas/ESC_EC9573AA_AS.result.fasta	ecoli_achtman_4	1196	adk(6)	fumC(6)	gyrB(33)	icd(26)	mdh(11)	purA(8)	recA(2)
ESC_VA5997AA_AS	Peru	Animal Source	0	2018	db1	In1558	99.17	5730 / 5766	intI1 (2-1017), dfrA12 (1162-1660), aadA2 (2068-2859), cmlA1 (3121-4380), aadA1 (4473-5264)	fastas/ESC_VA5997AA_AS.result.fasta	ecoli_achtman_4	1196	adk(6)	fumC(6)	gyrB(33)	icd(26)	mdh(11)	purA(8)	recA(2)
ESC_MB2060AA_AS	Peru	Animal Source	0	2018	db1	In1558	92.27	5391 / 5766	intI1 (2-1017), dfrA12 (1162-1660), aadA2 (2068-2859), cmlA1 (3121-4380), aadA1 (4473-5264)	fastas/ESC_MB2060AA_AS.result.fasta	ecoli_achtman_4	1196	adk(6)	fumC(6)	gyrB(33)	icd(26)	mdh(11)	purA(8)	recA(2)
ESC_GC3220AA_AS	Peru	Human Source	O91:H28	2012	db1	In1558	99.81	5766 / 5766	intI1 (2-1017), dfrA12 (1162-1660), aadA2 (2068-2859), cmlA1 (3121-4380), aadA1 (4473-5264)	fastas/ESC_GC3220AA_AS.result.fasta	ecoli_achtman_4	1196	adk(6)	fumC(6)	gyrB(33)	icd(26)	mdh(11)	purA(8)	recA(2)
ESC_WA8781AA_AS	Ecuador	Human Source	0	2014	db1	In1546	99.6	2778 / 2768	aadA5 (206-993), dfrA17 (1123-1596), intI1 (1755-2767)	fastas/ESC_WA8781AA_AS.result.fasta	ecoli_achtman_4	120	adk(49)	fumC(4)	gyrB(44)	icd(9)	mdh(11)	purA(35)	recA(7)
ESC_YB5314AA_AS	Peru	Human Source	0	0	db1	In37	92.17	3920 / 4252	intI1 (2-1014), aac(6')-Ib-cr (1261-1860), blaOXA-1 (1991-2821), catB3 (2959-3591), ARR-3 (3676-4128)	fastas/ESC_YB5314AA_AS.result.fasta	ecoli_achtman_4	12394	adk(8)	fumC(7)	gyrB(1)	icd(8)	mdh(8)	purA(8)	recA(964)
ESC_YB5317AA_AS	Peru	Human Source	0	0	db1	In1671	99.61	6151 / 6174	aadA1 (503-1294), cmlA1 (1387-2646), aadA2b (2908-3687), intI1 (5470-6174)	fastas/ESC_YB5317AA_AS.result.fasta	ecoli_achtman_4	12395	adk(43)	fumC(1872)	gyrB(15)	icd(90)	mdh(11)	purA(8)	recA(6)
ESC_EC9856AA_AS	Ecuador	Human Source	0	2021	db1	In1153	99.97	6483 / 6482	intI1 (2-1014), aadA2b (2796-3575), cmlA1 (3837-5096), aadA1 (5189-5980)	fastas/ESC_EC9856AA_AS.result.fasta	ecoli_achtman_4	12468	adk(1385)	fumC(7)	gyrB(5)	icd(1)	mdh(1171)	purA(18)	recA(2)
ESC_EC9383AA_AS	Ecuador	Environment	0	2021	db1	In1438	100	3068 / 3068	aadA2 (164-955), dfrA12 (1363-1860), intI1 (2005-3017)	fastas/ESC_EC9383AA_AS.result.fasta	ecoli_achtman_4	12468	adk(1385)	fumC(7)	gyrB(5)	icd(1)	mdh(1171)	purA(18)	recA(2)
ESC_FC0693AA_AS	Ecuador	Animal Source	0	2021	db1	In1438	100	3068 / 3068	aadA2 (164-955), dfrA12 (1363-1860), intI1 (2005-3017)	fastas/ESC_FC0693AA_AS.result.fasta	ecoli_achtman_4	12468	adk(1385)	fumC(7)	gyrB(5)	icd(1)	mdh(1171)	purA(18)	recA(2)
ESC_EC9349AA_AS	Ecuador	Animal Source	0	2021	db1	In1438	100	3068 / 3068	aadA2 (164-955), dfrA12 (1363-1860), intI1 (2005-3017)	fastas/ESC_EC9349AA_AS.result.fasta	ecoli_achtman_4	12468	adk(1385)	fumC(7)	gyrB(5)	icd(1)	mdh(1171)	purA(18)	recA(2)
ESC_FC1009AA_AS	Ecuador	Animal Source	0	2021	db1	In1438	100	3068 / 3068	aadA2 (164-955), dfrA12 (1363-1860), intI1 (2005-3017)	fastas/ESC_FC1009AA_AS.result.fasta	ecoli_achtman_4	12468	adk(1385)	fumC(7)	gyrB(5)	icd(1)	mdh(1171)	purA(18)	recA(2)
ESC_ZB5875AA_AS	Ecuador	Environment	0	2019	db1	In1438	100	3068 / 3068	aadA2 (164-955), dfrA12 (1363-1860), intI1 (2005-3017)	fastas/ESC_ZB5875AA_AS.result.fasta	ecoli_achtman_4	12468	adk(1385)	fumC(7)	gyrB(5)	icd(1)	mdh(1171)	purA(18)	recA(2)
ESC_FC6274AA_AS	Ecuador	Human Source	0	2021	db1	In1438	100	3068 / 3068	aadA2 (164-955), dfrA12 (1363-1860), intI1 (2005-3017)	fastas/ESC_FC6274AA_AS.result.fasta	ecoli_achtman_4	12468	adk(1385)	fumC(7)	gyrB(5)	icd(1)	mdh(1171)	purA(18)	recA(2)
ESC_FC0834AA_AS	Ecuador	Human Source	0	2021	db1	In1438	100	3068 / 3068	aadA2 (164-955), dfrA12 (1363-1860), intI1 (2005-3017)	fastas/ESC_FC0834AA_AS.result.fasta	ecoli_achtman_4	12468	adk(1385)	fumC(7)	gyrB(5)	icd(1)	mdh(1171)	purA(18)	recA(2)
ESC_EC9516AA_AS	Ecuador	Environment	0	2021	db1	In1438	100	3068 / 3068	aadA2 (164-955), dfrA12 (1363-1860), intI1 (2005-3017)	fastas/ESC_EC9516AA_AS.result.fasta	ecoli_achtman_4	12468	adk(1385)	fumC(7)	gyrB(5)	icd(1)	mdh(1171)	purA(18)	recA(2)
ESC_FC6414AA_AS	Ecuador	Environment	0	2021	db1	In1438	100	3068 / 3068	aadA2 (164-955), dfrA12 (1363-1860), intI1 (2005-3017)	fastas/ESC_FC6414AA_AS.result.fasta	ecoli_achtman_4	12468	adk(1385)	fumC(7)	gyrB(5)	icd(1)	mdh(1171)	purA(18)	recA(2)
ESC_FC0383AA_AS	Ecuador	Human Source	0	2021	db1	In1438	100	3068 / 3068	aadA2 (164-955), dfrA12 (1363-1860), intI1 (2005-3017)	fastas/ESC_FC0383AA_AS.result.fasta	ecoli_achtman_4	12468	adk(1385)	fumC(7)	gyrB(5)	icd(1)	mdh(1171)	purA(18)	recA(2)
ESC_EC9784AA_AS	Ecuador	Animal Source	0	2021	db1	In1265	98.29	2701 / 2691	aadA1 (164-955), dfrA1 (1048-1521), intI1 (1678-2690)	fastas/ESC_EC9784AA_AS.result.fasta	ecoli_achtman_4	12484	adk(10)	fumC(1897)	gyrB(4)	icd(8)	mdh(8)	purA(8)	recA(2)
ESC_EC9651AA_AS	Ecuador	Environment	0	2021	db1	In640	93.13	4731 / 5079	intI1 (1-331), dfrA12 (476-973), aadA2 (1381-2172), cmlA1 (2434-3693), aadA1 (3786-4577)	fastas/ESC_EC9651AA_AS.result.fasta	ecoli_achtman_4	12486	adk(24)	fumC(11)	gyrB(4)	icd(8)	mdh(8)	purA(7)	recA(73)
ESC_ZB5880AA_AS	Ecuador	Food Products	0	2019	db1	In640	93.13	4731 / 5079	intI1 (1-331), dfrA12 (476-973), aadA2 (1381-2172), cmlA1 (2434-3693), aadA1 (3786-4577)	fastas/ESC_ZB5880AA_AS.result.fasta	ecoli_achtman_4	12486	adk(24)	fumC(11)	gyrB(4)	icd(8)	mdh(8)	purA(7)	recA(73)
ESC_EC9958AA_AS	Ecuador	Animal Source	0	2018	db1	In1058	97.9	4572 / 4570	intI1 (2-1014), blaOXA-4 (1222-2052), aadA2 (2165-2956), cmlA1 (3218-4477)	fastas/ESC_EC9958AA_AS.result.fasta	ecoli_achtman_4	1266	adk(168)	fumC(184)	gyrB(53)	icd(140)	mdh(24)	purA(85)	recA(42)
ESC_EC9959AA_AS	Ecuador	Animal Source	0	2018	db1	In1058	97.9	4572 / 4570	intI1 (2-1014), blaOXA-4 (1222-2052), aadA2 (2165-2956), cmlA1 (3218-4477)	fastas/ESC_EC9959AA_AS.result.fasta	ecoli_achtman_4	1266	adk(168)	fumC(184)	gyrB(53)	icd(140)	mdh(24)	purA(85)	recA(42)
ESC_EC9702AA_AS	Ecuador	Environment	0	2021	db1	In1265	98.29	2701 / 2691	aadA1 (164-955), dfrA1 (1048-1521), intI1 (1678-2690)	fastas/ESC_EC9702AA_AS.result.fasta	ecoli_achtman_4	1286	adk(10)	fumC(174)	gyrB(4)	icd(8)	mdh(8)	purA(8)	recA(2)
ESC_EC3676AA_AS	Ecuador	Animal Source	0	2019	db1	In1412	96.27	2819 / 2920	intI1 (2-1014), dfrA12 (1159-1656), aadA2 (2064-2855)	fastas/ESC_EC3676AA_AS.result.fasta	ecoli_achtman_4	1286	adk(10)	fumC(174)	gyrB(4)	icd(8)	mdh(8)	purA(8)	recA(2)
ESC_DC6169AA_AS	Ecuador	Animal Source	0	2019	db1	In1412	96.27	2819 / 2920	intI1 (2-1014), dfrA12 (1159-1656), aadA2 (2064-2855)	fastas/ESC_DC6169AA_AS.result.fasta	ecoli_achtman_4	1286	adk(10)	fumC(174)	gyrB(4)	icd(8)	mdh(8)	purA(8)	recA(2)
ESC_DC2548AA_AS	Ecuador	Food Products	0	2021	db1	In1438	100	3068 / 3068	aadA2 (164-955), dfrA12 (1363-1860), intI1 (2005-3017)	fastas/ESC_DC2548AA_AS.result.fasta	ecoli_achtman_4	1286	adk(10)	fumC(174)	gyrB(4)	icd(8)	mdh(8)	purA(8)	recA(2)
ESC_FC6233AA_AS	Ecuador	Environment	0	2021	db1	In1558	99.88	5766 / 5766	intI1 (2-1017), dfrA12 (1162-1660), aadA2 (2068-2859), cmlA1 (3121-4380), aadA1 (4473-5264)	fastas/ESC_FC6233AA_AS.result.fasta	ecoli_achtman_4	1286	adk(10)	fumC(174)	gyrB(4)	icd(8)	mdh(8)	purA(8)	recA(2)
ESC_FC0566AA_AS	Ecuador	Human Source	0	2018	db1	In1558	99.88	5766 / 5766	intI1 (2-1017), dfrA12 (1162-1660), aadA2 (2068-2859), cmlA1 (3121-4380), aadA1 (4473-5264)	fastas/ESC_FC0566AA_AS.result.fasta	ecoli_achtman_4	1286	adk(10)	fumC(174)	gyrB(4)	icd(8)	mdh(8)	purA(8)	recA(2)
ESC_FC6379AA_AS	Ecuador	Environment	0	2021	db1	In1205	99.95	2147 / 2147	intI1 (2-1014), dfrA17 (1172-1645)	fastas/ESC_FC6379AA_AS.result.fasta	ecoli_achtman_4	131	adk(53)	fumC(40)	gyrB(47)	icd(13)	mdh(36)	purA(28)	recA(29)
ESC_FC6306AA_AS	Ecuador	Environment	0	2021	db1	In1205	99.95	2147 / 2147	intI1 (2-1014), dfrA17 (1172-1645)	fastas/ESC_FC6306AA_AS.result.fasta	ecoli_achtman_4	131	adk(53)	fumC(40)	gyrB(47)	icd(13)	mdh(36)	purA(28)	recA(29)
ESC_EC9316AA_AS	Ecuador	Environment	0	2021	db1	In1205	99.95	2147 / 2147	intI1 (2-1014), dfrA17 (1172-1645)	fastas/ESC_EC9316AA_AS.result.fasta	ecoli_achtman_4	131	adk(53)	fumC(40)	gyrB(47)	icd(13)	mdh(36)	purA(28)	recA(29)
ESC_FC6315AA_AS	Ecuador	Environment	0	2021	db1	In1205	99.95	2147 / 2147	intI1 (2-1014), dfrA17 (1172-1645)	fastas/ESC_FC6315AA_AS.result.fasta	ecoli_achtman_4	131	adk(53)	fumC(40)	gyrB(47)	icd(13)	mdh(36)	purA(28)	recA(29)
ESC_FC0891AA_AS	Ecuador	Human Source	0	2021	db1	In1205	99.95	2147 / 2147	intI1 (2-1014), dfrA17 (1172-1645)	fastas/ESC_FC0891AA_AS.result.fasta	ecoli_achtman_4	131	adk(53)	fumC(40)	gyrB(47)	icd(13)	mdh(36)	purA(28)	recA(29)
ESC_EC9475AA_AS	Ecuador	Human Source	0	2021	db1	In1205	99.95	2147 / 2147	intI1 (2-1014), dfrA17 (1172-1645)	fastas/ESC_EC9475AA_AS.result.fasta	ecoli_achtman_4	131	adk(53)	fumC(40)	gyrB(47)	icd(13)	mdh(36)	purA(28)	recA(29)
ESC_EC9504AA_AS	Ecuador	Environment	0	2021	db1	In1546	99.6	2778 / 2768	aadA5 (206-993), dfrA17 (1123-1596), intI1 (1755-2767)	fastas/ESC_EC9504AA_AS.result.fasta	ecoli_achtman_4	131	adk(53)	fumC(40)	gyrB(47)	icd(13)	mdh(36)	purA(28)	recA(29)
ESC_FC6428AA_AS	Ecuador	Environment	0	2021	db1	In1546	92.34	2642 / 2768	aadA5 (206-993), dfrA17 (1123-1596), intI1 (1755-2767)	fastas/ESC_FC6428AA_AS.result.fasta	ecoli_achtman_4	131	adk(53)	fumC(40)	gyrB(47)	icd(13)	mdh(36)	purA(28)	recA(29)
ESC_FC6413AA_AS	Ecuador	Environment	0	2021	db1	In1546	99.6	2778 / 2768	aadA5 (206-993), dfrA17 (1123-1596), intI1 (1755-2767)	fastas/ESC_FC6413AA_AS.result.fasta	ecoli_achtman_4	131	adk(53)	fumC(40)	gyrB(47)	icd(13)	mdh(36)	purA(28)	recA(29)
ESC_EC9592AA_AS	Ecuador	Environment	0	2021	db1	In1546	99.6	2778 / 2768	aadA5 (206-993), dfrA17 (1123-1596), intI1 (1755-2767)	fastas/ESC_EC9592AA_AS.result.fasta	ecoli_achtman_4	131	adk(53)	fumC(40)	gyrB(47)	icd(13)	mdh(36)	purA(28)	recA(29)
ESC_FC6320AA_AS	Ecuador	Environment	0	2021	db1	In1546	99.6	2778 / 2768	aadA5 (206-993), dfrA17 (1123-1596), intI1 (1755-2767)	fastas/ESC_FC6320AA_AS.result.fasta	ecoli_achtman_4	131	adk(53)	fumC(40)	gyrB(47)	icd(13)	mdh(36)	purA(28)	recA(29)
ESC_EC9329AA_AS	Ecuador	Human Source	0	2021	db1	In1546	99.6	2778 / 2768	aadA5 (206-993), dfrA17 (1123-1596), intI1 (1755-2767)	fastas/ESC_EC9329AA_AS.result.fasta	ecoli_achtman_4	131	adk(53)	fumC(40)	gyrB(47)	icd(13)	mdh(36)	purA(28)	recA(29)
ESC_FC6357AA_AS	Ecuador	Human Source	0	2021	db1	In1546	92.45	2647 / 2768	aadA5 (206-993), dfrA17 (1123-1596), intI1 (1755-2767)	fastas/ESC_FC6357AA_AS.result.fasta	ecoli_achtman_4	131	adk(53)	fumC(40)	gyrB(47)	icd(13)	mdh(36)	purA(28)	recA(29)
ESC_WA9012AA_AS	Ecuador	Human Source	0	2014	db1	In1546	92.45	2647 / 2768	aadA5 (206-993), dfrA17 (1123-1596), intI1 (1755-2767)	fastas/ESC_WA9012AA_AS.result.fasta	ecoli_achtman_4	131	adk(53)	fumC(40)	gyrB(47)	icd(13)	mdh(36)	purA(28)	recA(29)
ESC_FC0459AA_AS	Ecuador	Human Source	0	2021	db1	In1546	99.6	2778 / 2768	aadA5 (206-993), dfrA17 (1123-1596), intI1 (1755-2767)	fastas/ESC_FC0459AA_AS.result.fasta	ecoli_achtman_4	131	adk(53)	fumC(40)	gyrB(47)	icd(13)	mdh(36)	purA(28)	recA(29)
ESC_FC6336AA_AS	Ecuador	Human Source	0	2021	db1	In1546	99.6	2778 / 2768	aadA5 (206-993), dfrA17 (1123-1596), intI1 (1755-2767)	fastas/ESC_FC6336AA_AS.result.fasta	ecoli_achtman_4	131	adk(53)	fumC(40)	gyrB(47)	icd(13)	mdh(36)	purA(28)	recA(29)
ESC_FC0882AA_AS	Ecuador	Human Source	0	2021	db1	In1546	99.6	2778 / 2768	aadA5 (206-993), dfrA17 (1123-1596), intI1 (1755-2767)	fastas/ESC_FC0882AA_AS.result.fasta	ecoli_achtman_4	131	adk(53)	fumC(40)	gyrB(47)	icd(13)	mdh(36)	purA(28)	recA(29)
ESC_FC0737AA_AS	Ecuador	Human Source	0	2021	db1	In1546	99.6	2778 / 2768	aadA5 (206-993), dfrA17 (1123-1596), intI1 (1755-2767)	fastas/ESC_FC0737AA_AS.result.fasta	ecoli_achtman_4	131	adk(53)	fumC(40)	gyrB(47)	icd(13)	mdh(36)	purA(28)	recA(29)
ESC_EC9844AA_AS	Ecuador	Human Source	0	2021	db1	In1546	92.45	2647 / 2768	aadA5 (206-993), dfrA17 (1123-1596), intI1 (1755-2767)	fastas/ESC_EC9844AA_AS.result.fasta	ecoli_achtman_4	131	adk(53)	fumC(40)	gyrB(47)	icd(13)	mdh(36)	purA(28)	recA(29)
ESC_WA9018AA_AS	Ecuador	Human Source	0	2014	db1	In1546	92.45	2647 / 2768	aadA5 (206-993), dfrA17 (1123-1596), intI1 (1755-2767)	fastas/ESC_WA9018AA_AS.result.fasta	ecoli_achtman_4	131	adk(53)	fumC(40)	gyrB(47)	icd(13)	mdh(36)	purA(28)	recA(29)
ESC_FC0965AA_AS	Ecuador	Human Source	0	2021	db1	In1546	99.6	2778 / 2768	aadA5 (206-993), dfrA17 (1123-1596), intI1 (1755-2767)	fastas/ESC_FC0965AA_AS.result.fasta	ecoli_achtman_4	131	adk(53)	fumC(40)	gyrB(47)	icd(13)	mdh(36)	purA(28)	recA(29)
ESC_GC3101AA_AS	Peru	Human Source	O25:H4	2012	db1	In1546	99.6	2778 / 2768	aadA5 (206-993), dfrA17 (1123-1596), intI1 (1755-2767)	fastas/ESC_GC3101AA_AS.result.fasta	ecoli_achtman_4	131	adk(53)	fumC(40)	gyrB(47)	icd(13)	mdh(36)	purA(28)	recA(29)
ESC_EC9872AA_AS	Ecuador	Animal Source	0	2021	db1	In1265	98.33	2701 / 2691	aadA1 (164-955), dfrA1 (1048-1521), intI1 (1678-2690)	fastas/ESC_EC9872AA_AS.result.fasta	ecoli_achtman_4	13339	adk(6)	fumC(2087)	gyrB(14)	icd(16)	mdh(24)	purA(8)	recA(14)
ESC_FC0673AA_AS	Ecuador	Human Source	0	2021	db1	In1265	98.29	2701 / 2691	aadA1 (164-955), dfrA1 (1048-1521), intI1 (1678-2690)	fastas/ESC_FC0673AA_AS.result.fasta	ecoli_achtman_4	13527	adk(10)	fumC(11)	gyrB(4)	icd(1275)	mdh(8)	purA(8)	recA(2)
ESC_FC0514AA_AS	Ecuador	Animal Source	0	2018	db1	In1265	98.29	2701 / 2691	aadA1 (164-955), dfrA1 (1048-1521), intI1 (1678-2690)	fastas/ESC_FC0514AA_AS.result.fasta	ecoli_achtman_4	13527	adk(10)	fumC(11)	gyrB(4)	icd(1275)	mdh(8)	purA(8)	recA(2)
ESC_FC0972AA_AS	Ecuador	Animal Source	0	2021	db1	In1265	98.29	2701 / 2691	aadA1 (164-955), dfrA1 (1048-1521), intI1 (1678-2690)	fastas/ESC_FC0972AA_AS.result.fasta	ecoli_achtman_4	13527	adk(10)	fumC(11)	gyrB(4)	icd(1275)	mdh(8)	purA(8)	recA(2)
ESC_EC9919AA_AS	Ecuador	Animal Source	0	2021	db1	In1265	98.29	2701 / 2691	aadA1 (164-955), dfrA1 (1048-1521), intI1 (1678-2690)	fastas/ESC_EC9919AA_AS.result.fasta	ecoli_achtman_4	13527	adk(10)	fumC(11)	gyrB(4)	icd(1275)	mdh(8)	purA(8)	recA(2)
ESC_FC0517AA_AS	Ecuador	Animal Source	0	2018	db1	In1265	98.29	2701 / 2691	aadA1 (164-955), dfrA1 (1048-1521), intI1 (1678-2690)	fastas/ESC_FC0517AA_AS.result.fasta	ecoli_achtman_4	13527	adk(10)	fumC(11)	gyrB(4)	icd(1275)	mdh(8)	purA(8)	recA(2)
ESC_FC0976AA_AS	Ecuador	Animal Source	0	2021	db1	In1265	98.29	2701 / 2691	aadA1 (164-955), dfrA1 (1048-1521), intI1 (1678-2690)	fastas/ESC_FC0976AA_AS.result.fasta	ecoli_achtman_4	13527	adk(10)	fumC(11)	gyrB(4)	icd(1275)	mdh(8)	purA(8)	recA(2)
ESC_FC0804AA_AS	Ecuador	Animal Source	0	2018	db1	In1265	96.77	2718 / 2691	aadA1 (164-955), dfrA1 (1048-1521), intI1 (1678-2690)	fastas/ESC_FC0804AA_AS.result.fasta	ecoli_achtman_4	13527	adk(10)	fumC(11)	gyrB(4)	icd(1275)	mdh(8)	purA(8)	recA(2)
ESC_FC0806AA_AS	Ecuador	Animal Source	0	2018	db1	In1265	98.29	2701 / 2691	aadA1 (164-955), dfrA1 (1048-1521), intI1 (1678-2690)	fastas/ESC_FC0806AA_AS.result.fasta	ecoli_achtman_4	13527	adk(10)	fumC(11)	gyrB(4)	icd(1275)	mdh(8)	purA(8)	recA(2)
ESC_FC0321AA_AS	Ecuador	Animal Source	0	2021	db1	In1438	98.44	3089 / 3068	aadA2 (164-955), dfrA12 (1363-1860), intI1 (2005-3017)	fastas/ESC_FC0321AA_AS.result.fasta	ecoli_achtman_4	13528	adk(10)	fumC(2116)	gyrB(4)	icd(8)	mdh(12)	purA(8)	recA(2)
ESC_FC1026AA_AS	Ecuador	Human Source	0	2021	db1	In1438	98.4	3089 / 3068	aadA2 (164-955), dfrA12 (1363-1860), intI1 (2005-3017)	fastas/ESC_FC1026AA_AS.result.fasta	ecoli_achtman_4	13528	adk(10)	fumC(2116)	gyrB(4)	icd(8)	mdh(12)	purA(8)	recA(2)
ESC_EC9532AA_AS	Ecuador	Environment	0	2021	db1	In1438	98.4	3089 / 3068	aadA2 (164-955), dfrA12 (1363-1860), intI1 (2005-3017)	fastas/ESC_EC9532AA_AS.result.fasta	ecoli_achtman_4	13528	adk(10)	fumC(2116)	gyrB(4)	icd(8)	mdh(12)	purA(8)	recA(2)
ESC_EC9488AA_AS	Ecuador	Environment	0	2021	db1	In1546	99.6	2778 / 2768	aadA5 (206-993), dfrA17 (1123-1596), intI1 (1755-2767)	fastas/ESC_EC9488AA_AS.result.fasta	ecoli_achtman_4	13529	adk(53)	fumC(40)	gyrB(47)	icd(13)	mdh(1298)	purA(28)	recA(29)
ESC_EC9471AA_AS	Ecuador	Animal Source	0	2021	db1	In530	91.05	2711 / 2481	intI1 (1-146), aadA1 (1652-2443)	fastas/ESC_EC9471AA_AS.result.fasta	ecoli_achtman_4	13530	adk(4)	fumC(26)	gyrB(4)	icd(25)	mdh(5)	purA(31)	recA(19)
ESC_EC9438AA_AS	Ecuador	Human Source	0	2021	db1	In1438	99.87	3068 / 3068	aadA2 (164-955), dfrA12 (1363-1860), intI1 (2005-3017)	fastas/ESC_EC9438AA_AS.result.fasta	ecoli_achtman_4	13532	adk(627)	fumC(2117)	gyrB(583)	icd(18)	mdh(1299)	purA(239)	recA(7)
ESC_FC0371AA_AS	Ecuador	Human Source	0	2021	db1	In1405	90.24	6413 / 6413	intI1 (1-798), aadA22 (947-1738), lnu(F) (1870-2691), sul3 (5621-6412)	fastas/ESC_FC0371AA_AS.result.fasta	ecoli_achtman_4	13541	adk(8)	fumC(974)	gyrB(1307)	icd(8)	mdh(8)	purA(8)	recA(2)
ESC_FC0694AA_AS	Ecuador	Animal Source	0	2021	db1	In1265	98.33	2701 / 2691	aadA1 (164-955), dfrA1 (1048-1521), intI1 (1678-2690)	fastas/ESC_FC0694AA_AS.result.fasta	ecoli_achtman_4	13544	adk(1067)	fumC(31)	gyrB(5)	icd(28)	mdh(1)	purA(1)	recA(2)
ESC_FC0335AA_AS	Ecuador	Human Source	0	2021	db1	In1265	98.33	2701 / 2691	aadA1 (164-955), dfrA1 (1048-1521), intI1 (1678-2690)	fastas/ESC_FC0335AA_AS.result.fasta	ecoli_achtman_4	13544	adk(1067)	fumC(31)	gyrB(5)	icd(28)	mdh(1)	purA(1)	recA(2)
ESC_FC0669AA_AS	Ecuador	Animal Source	0	2021	db1	In1265	98.29	2701 / 2691	aadA1 (164-955), dfrA1 (1048-1521), intI1 (1678-2690)	fastas/ESC_FC0669AA_AS.result.fasta	ecoli_achtman_4	13553	adk(6)	fumC(282)	gyrB(230)	icd(1680)	mdh(8)	purA(8)	recA(173)
ESC_FC0934AA_AS	Ecuador	Human Source	0	2021	db1	In1546	99.6	2778 / 2768	aadA5 (206-993), dfrA17 (1123-1596), intI1 (1755-2767)	fastas/ESC_FC0934AA_AS.result.fasta	ecoli_achtman_4	13561	adk(20)	fumC(45)	gyrB(1308)	icd(43)	mdh(5)	purA(32)	recA(2)
ESC_FC0827AA_AS	Ecuador	Animal Source	0	2021	db1	In1265	98.29	2701 / 2691	aadA1 (164-955), dfrA1 (1048-1521), intI1 (1678-2690)	fastas/ESC_FC0827AA_AS.result.fasta	ecoli_achtman_4	13563	adk(6)	fumC(11)	gyrB(4)	icd(1)	mdh(8)	purA(2)	recA(2)
ESC_FC0654AA_AS	Ecuador	Animal Source	0	2021	db1	In1558	99.86	5766 / 5766	intI1 (2-1017), dfrA12 (1162-1660), aadA2 (2068-2859), cmlA1 (3121-4380), aadA1 (4473-5264)	fastas/ESC_FC0654AA_AS.result.fasta	ecoli_achtman_4	13568	adk(6)	fumC(11)	gyrB(4)	icd(10)	mdh(1302)	purA(8)	recA(6)
ESC_FC0610AA_AS	Ecuador	Human Source	0	2021	db1	In1205	99.95	2147 / 2147	intI1 (2-1014), dfrA17 (1172-1645)	fastas/ESC_FC0610AA_AS.result.fasta	ecoli_achtman_4	13570	adk(53)	fumC(40)	gyrB(47)	icd(1686)	mdh(36)	purA(28)	recA(29)
ESC_FC0600AA_AS	Ecuador	Animal Source	0	2021	db1	In1438	100	3068 / 3068	aadA2 (164-955), dfrA12 (1363-1860), intI1 (2005-3017)	fastas/ESC_FC0600AA_AS.result.fasta	ecoli_achtman_4	13571	adk(4)	fumC(26)	gyrB(4)	icd(25)	mdh(5)	purA(31)	recA(1063)
ESC_FC0498AA_AS	Ecuador	Animal Source	0	2018	db1	In1058	97.83	4572 / 4570	intI1 (2-1014), blaOXA-4 (1222-2052), aadA2 (2165-2956), cmlA1 (3218-4477)	fastas/ESC_FC0498AA_AS.result.fasta	ecoli_achtman_4	13573	adk(168)	fumC(11)	gyrB(51)	icd(8)	mdh(7)	purA(85)	recA(2)
ESC_FC0385AA_AS	Ecuador	Human Source	0	2021	db1	In1438	98.4	3089 / 3068	aadA2 (164-955), dfrA12 (1363-1860), intI1 (2005-3017)	fastas/ESC_FC0385AA_AS.result.fasta	ecoli_achtman_4	13576	adk(10)	fumC(11)	gyrB(4)	icd(8)	mdh(8)	purA(514)	recA(2)
ESC_FC6206AA_AS	Ecuador	Animal Source	0	2021	db1	In640	93.56	4755 / 5079	intI1 (1-331), dfrA12 (476-973), aadA2 (1381-2172), cmlA1 (2434-3693), aadA1 (3786-4577)	fastas/ESC_FC6206AA_AS.result.fasta	ecoli_achtman_4	13685	adk(6)	fumC(6)	gyrB(33)	icd(26)	mdh(11)	purA(382)	recA(2)
ESC_EC9859AA_AS	Ecuador	Human Source	0	2021	db1	In1004	94.93	5557 / 5853	intI1 (1-384), aadA2b (2167-2946), cmlA1 (3208-4467), aadA1 (4560-5351)	fastas/ESC_EC9859AA_AS.result.fasta	ecoli_achtman_4	1485	adk(92)	fumC(231)	gyrB(87)	icd(96)	mdh(70)	purA(58)	recA(2)
ESC_FC0689AA_AS	Ecuador	Human Source	0	2021	db1	In1438	98.47	3090 / 3068	aadA2 (164-955), dfrA12 (1363-1860), intI1 (2005-3017)	fastas/ESC_FC0689AA_AS.result.fasta	ecoli_achtman_4	1485	adk(92)	fumC(231)	gyrB(87)	icd(96)	mdh(70)	purA(58)	recA(2)
ESC_MB5700AA_AS	Ecuador	Human Source	0	2019	db1	In191	98.31	1724 / 1717	intI1 (2-1014), dfrA14 (1170-1643)	fastas/ESC_MB5700AA_AS.result.fasta	ecoli_achtman_4	1485	adk(92)	fumC(231)	gyrB(87)	icd(96)	mdh(70)	purA(58)	recA(2)
ESC_EB3334AA_AS	Venezuela	Human Source	0	2000	db1	In1262	93.61	2623 / 2802	aadA2 (164-955), dfrA12 (1363-1860), intI1 (2005-2802)	fastas/ESC_EB3334AA_AS.result.fasta	ecoli_achtman_4	152	adk(11)	fumC(63)	gyrB(7)	icd(1)	mdh(14)	purA(7)	recA(7)
ESC_EB3331AA_AS	Venezuela	Human Source	0	2000	db1	In1262	93.25	2613 / 2802	aadA2 (164-955), dfrA12 (1363-1860), intI1 (2005-2802)	fastas/ESC_EB3331AA_AS.result.fasta	ecoli_achtman_4	152	adk(11)	fumC(63)	gyrB(7)	icd(1)	mdh(14)	purA(7)	recA(7)
ESC_EB3354AA_AS	Venezuela	Human Source	0	2000	db1	In1438	100	3068 / 3068	aadA2 (164-955), dfrA12 (1363-1860), intI1 (2005-3017)	fastas/ESC_EB3354AA_AS.result.fasta	ecoli_achtman_4	152	adk(11)	fumC(63)	gyrB(7)	icd(1)	mdh(14)	purA(7)	recA(7)
ESC_EB7576AA_AS	Colombia	Human Source	0	2010	db1	In322	98.62	3127 / 3121	aadA1 (164-955), blaOXA-1 (1068-1898), intI1 (2108-3120)	fastas/ESC_EB7576AA_AS.result.fasta	ecoli_achtman_4	152	adk(11)	fumC(63)	gyrB(7)	icd(1)	mdh(14)	purA(7)	recA(7)
ESC_EB7573AA_AS	Colombia	Human Source	0	2009	db1	In322	98.62	3127 / 3121	aadA1 (164-955), blaOXA-1 (1068-1898), intI1 (2108-3120)	fastas/ESC_EB7573AA_AS.result.fasta	ecoli_achtman_4	152	adk(11)	fumC(63)	gyrB(7)	icd(1)	mdh(14)	purA(7)	recA(7)
ESC_EB7572AA_AS	Colombia	Human Source	0	2010	db1	In322	98.62	3127 / 3121	aadA1 (164-955), blaOXA-1 (1068-1898), intI1 (2108-3120)	fastas/ESC_EB7572AA_AS.result.fasta	ecoli_achtman_4	152	adk(11)	fumC(63)	gyrB(7)	icd(1)	mdh(14)	purA(7)	recA(7)
ESC_EB7571AA_AS	Colombia	Human Source	0	2008	db1	In322	98.62	3127 / 3121	aadA1 (164-955), blaOXA-1 (1068-1898), intI1 (2108-3120)	fastas/ESC_EB7571AA_AS.result.fasta	ecoli_achtman_4	152	adk(11)	fumC(63)	gyrB(7)	icd(1)	mdh(14)	purA(7)	recA(7)
ESC_EB7575AA_AS	Colombia	Human Source	0	2016	db1	In322	98.62	3127 / 3121	aadA1 (164-955), blaOXA-1 (1068-1898), intI1 (2108-3120)	fastas/ESC_EB7575AA_AS.result.fasta	ecoli_achtman_4	152	adk(11)	fumC(63)	gyrB(7)	icd(1)	mdh(14)	purA(7)	recA(7)
ESC_EB7581AA_AS	Colombia	Human Source	0	2016	db1	In322	98.62	3127 / 3121	aadA1 (164-955), blaOXA-1 (1068-1898), intI1 (2108-3120)	fastas/ESC_EB7581AA_AS.result.fasta	ecoli_achtman_4	152	adk(11)	fumC(63)	gyrB(7)	icd(1)	mdh(14)	purA(7)	recA(7)
ESC_EB7579AA_AS	Colombia	Human Source	0	2011	db1	In322	98.62	3127 / 3121	aadA1 (164-955), blaOXA-1 (1068-1898), intI1 (2108-3120)	fastas/ESC_EB7579AA_AS.result.fasta	ecoli_achtman_4	152	adk(11)	fumC(63)	gyrB(7)	icd(1)	mdh(14)	purA(7)	recA(7)
ESC_CA2000AA_AS	Colombia	Human Source	0	2016	db1	In322	98.62	3127 / 3121	aadA1 (164-955), blaOXA-1 (1068-1898), intI1 (2108-3120)	fastas/ESC_CA2000AA_AS.scaffold.fasta	ecoli_achtman_4	152	adk(11)	fumC(63)	gyrB(7)	icd(1)	mdh(14)	purA(7)	recA(7)
ESC_EB7580AA_AS	Colombia	Human Source	0	2011	db1	In322	98.62	3127 / 3121	aadA1 (164-955), blaOXA-1 (1068-1898), intI1 (2108-3120)	fastas/ESC_EB7580AA_AS.result.fasta	ecoli_achtman_4	152	adk(11)	fumC(63)	gyrB(7)	icd(1)	mdh(14)	purA(7)	recA(7)
ESC_EB7578AA_AS	Colombia	Human Source	0	2016	db1	In322	98.62	3127 / 3121	aadA1 (164-955), blaOXA-1 (1068-1898), intI1 (2108-3120)	fastas/ESC_EB7578AA_AS.result.fasta	ecoli_achtman_4	152	adk(11)	fumC(63)	gyrB(7)	icd(1)	mdh(14)	purA(7)	recA(7)
ESC_EB7583AA_AS	Colombia	Human Source	0	2011	db1	In322	98.62	3127 / 3121	aadA1 (164-955), blaOXA-1 (1068-1898), intI1 (2108-3120)	fastas/ESC_EB7583AA_AS.result.fasta	ecoli_achtman_4	152	adk(11)	fumC(63)	gyrB(7)	icd(1)	mdh(14)	purA(7)	recA(7)
ESC_EB7586AA_AS	Colombia	Human Source	0	2008	db1	In322	98.62	3127 / 3121	aadA1 (164-955), blaOXA-1 (1068-1898), intI1 (2108-3120)	fastas/ESC_EB7586AA_AS.result.fasta	ecoli_achtman_4	152	adk(11)	fumC(63)	gyrB(7)	icd(1)	mdh(14)	purA(7)	recA(7)
ESC_EB7582AA_AS	Colombia	Human Source	0	2016	db1	In322	98.62	3127 / 3121	aadA1 (164-955), blaOXA-1 (1068-1898), intI1 (2108-3120)	fastas/ESC_EB7582AA_AS.result.fasta	ecoli_achtman_4	152	adk(11)	fumC(63)	gyrB(7)	icd(1)	mdh(14)	purA(7)	recA(7)
ESC_WA8924AA_AS	Ecuador	Human Source	0	2014	db1	In322	98.62	3127 / 3121	aadA1 (164-955), blaOXA-1 (1068-1898), intI1 (2108-3120)	fastas/ESC_WA8924AA_AS.result.fasta	ecoli_achtman_4	152	adk(11)	fumC(63)	gyrB(7)	icd(1)	mdh(14)	purA(7)	recA(7)
ESC_WA8925AA_AS	Ecuador	Human Source	0	2014	db1	In322	98.62	3127 / 3121	aadA1 (164-955), blaOXA-1 (1068-1898), intI1 (2108-3120)	fastas/ESC_WA8925AA_AS.result.fasta	ecoli_achtman_4	152	adk(11)	fumC(63)	gyrB(7)	icd(1)	mdh(14)	purA(7)	recA(7)
ESC_WA8923AA_AS	Ecuador	Human Source	0	2014	db1	In322	98.62	3127 / 3121	aadA1 (164-955), blaOXA-1 (1068-1898), intI1 (2108-3120)	fastas/ESC_WA8923AA_AS.result.fasta	ecoli_achtman_4	152	adk(11)	fumC(63)	gyrB(7)	icd(1)	mdh(14)	purA(7)	recA(7)
ESC_HA0649AA_AS	Peru	Human Source	0	1999	db1	In322	98.62	3127 / 3121	aadA1 (164-955), blaOXA-1 (1068-1898), intI1 (2108-3120)	fastas/ESC_HA0649AA_AS.scaffold.fasta	ecoli_achtman_4	152	adk(11)	fumC(63)	gyrB(7)	icd(1)	mdh(14)	purA(7)	recA(7)
ESC_HA6646AA_AS	Peru	Human Source	0	2013	db1	In322	98.62	3127 / 3121	aadA1 (164-955), blaOXA-1 (1068-1898), intI1 (2108-3120)	fastas/ESC_HA6646AA_AS.scaffold.fasta	ecoli_achtman_4	152	adk(11)	fumC(63)	gyrB(7)	icd(1)	mdh(14)	purA(7)	recA(7)
ESC_HA0650AA_AS	Peru	Human Source	0	1999	db1	In322	98.62	3127 / 3121	aadA1 (164-955), blaOXA-1 (1068-1898), intI1 (2108-3120)	fastas/ESC_HA0650AA_AS.scaffold.fasta	ecoli_achtman_4	152	adk(11)	fumC(63)	gyrB(7)	icd(1)	mdh(14)	purA(7)	recA(7)
ESC_EB8096AA_AS	Peru	Human Source	0	1999	db1	In322	98.62	3127 / 3121	aadA1 (164-955), blaOXA-1 (1068-1898), intI1 (2108-3120)	fastas/ESC_EB8096AA_AS.result.fasta	ecoli_achtman_4	152	adk(11)	fumC(63)	gyrB(7)	icd(1)	mdh(14)	purA(7)	recA(7)
ESC_HA0648AA_AS	Peru	Human Source	0	2006	db1	In322	98.62	3127 / 3121	aadA1 (164-955), blaOXA-1 (1068-1898), intI1 (2108-3120)	fastas/ESC_HA0648AA_AS.scaffold.fasta	ecoli_achtman_4	152	adk(11)	fumC(63)	gyrB(7)	icd(1)	mdh(14)	purA(7)	recA(7)
ESC_EB8077AA_AS	Peru	Human Source	0	2010	db1	In322	98.62	3127 / 3121	aadA1 (164-955), blaOXA-1 (1068-1898), intI1 (2108-3120)	fastas/ESC_EB8077AA_AS.result.fasta	ecoli_achtman_4	152	adk(11)	fumC(63)	gyrB(7)	icd(1)	mdh(14)	purA(7)	recA(7)
ESC_EB7008AA_AS	Peru	Human Source	0	2011	db1	In322	98.62	3127 / 3121	aadA1 (164-955), blaOXA-1 (1068-1898), intI1 (2108-3120)	fastas/ESC_EB7008AA_AS.result.fasta	ecoli_achtman_4	152	adk(11)	fumC(63)	gyrB(7)	icd(1)	mdh(14)	purA(7)	recA(7)
ESC_EB8093AA_AS	Peru	Human Source	0	1999	db1	In322	98.62	3127 / 3121	aadA1 (164-955), blaOXA-1 (1068-1898), intI1 (2108-3120)	fastas/ESC_EB8093AA_AS.result.fasta	ecoli_achtman_4	152	adk(11)	fumC(63)	gyrB(7)	icd(1)	mdh(14)	purA(7)	recA(7)
ESC_EB8097AA_AS	Peru	Human Source	0	1999	db1	In322	98.62	3127 / 3121	aadA1 (164-955), blaOXA-1 (1068-1898), intI1 (2108-3120)	fastas/ESC_EB8097AA_AS.result.fasta	ecoli_achtman_4	152	adk(11)	fumC(63)	gyrB(7)	icd(1)	mdh(14)	purA(7)	recA(7)
ESC_BA3479AA_AS	Peru	Human Source	0	2005	db1	In322	97.98	3082 / 3121	aadA1 (164-955), blaOXA-1 (1068-1898), intI1 (2108-3120)	fastas/ESC_BA3479AA_AS.scaffold.fasta	ecoli_achtman_4	152	adk(11)	fumC(63)	gyrB(7)	icd(1)	mdh(14)	purA(7)	recA(7)
ESC_EB7009AA_AS	Peru	Human Source	0	2011	db1	In322	98.62	3127 / 3121	aadA1 (164-955), blaOXA-1 (1068-1898), intI1 (2108-3120)	fastas/ESC_EB7009AA_AS.result.fasta	ecoli_achtman_4	152	adk(11)	fumC(63)	gyrB(7)	icd(1)	mdh(14)	purA(7)	recA(7)
ESC_EB8092AA_AS	Peru	Human Source	0	1999	db1	In322	98.62	3127 / 3121	aadA1 (164-955), blaOXA-1 (1068-1898), intI1 (2108-3120)	fastas/ESC_EB8092AA_AS.result.fasta	ecoli_achtman_4	152	adk(11)	fumC(63)	gyrB(7)	icd(1)	mdh(14)	purA(7)	recA(7)
ESC_EB8088AA_AS	Peru	Human Source	0	2005	db1	In322	98.62	3127 / 3121	aadA1 (164-955), blaOXA-1 (1068-1898), intI1 (2108-3120)	fastas/ESC_EB8088AA_AS.result.fasta	ecoli_achtman_4	152	adk(11)	fumC(63)	gyrB(7)	icd(1)	mdh(14)	purA(7)	recA(7)
ESC_EB8094AA_AS	Peru	Human Source	0	1999	db1	In322	98.62	3127 / 3121	aadA1 (164-955), blaOXA-1 (1068-1898), intI1 (2108-3120)	fastas/ESC_EB8094AA_AS.result.fasta	ecoli_achtman_4	152	adk(11)	fumC(63)	gyrB(7)	icd(1)	mdh(14)	purA(7)	recA(7)
ESC_EB8091AA_AS	Peru	Human Source	0	1999	db1	In322	98.62	3127 / 3121	aadA1 (164-955), blaOXA-1 (1068-1898), intI1 (2108-3120)	fastas/ESC_EB8091AA_AS.result.fasta	ecoli_achtman_4	152	adk(11)	fumC(63)	gyrB(7)	icd(1)	mdh(14)	purA(7)	recA(7)
ESC_HA0647AA_AS	Peru	Human Source	0	2006	db1	In322	98.62	3127 / 3121	aadA1 (164-955), blaOXA-1 (1068-1898), intI1 (2108-3120)	fastas/ESC_HA0647AA_AS.scaffold.fasta	ecoli_achtman_4	152	adk(11)	fumC(63)	gyrB(7)	icd(1)	mdh(14)	purA(7)	recA(7)
ESC_EB8089AA_AS	Peru	Human Source	0	1999	db1	In322	98.62	3127 / 3121	aadA1 (164-955), blaOXA-1 (1068-1898), intI1 (2108-3120)	fastas/ESC_EB8089AA_AS.result.fasta	ecoli_achtman_4	152	adk(11)	fumC(63)	gyrB(7)	icd(1)	mdh(14)	purA(7)	recA(7)
ESC_EB8095AA_AS	Peru	Human Source	0	1999	db1	In322	98.62	3127 / 3121	aadA1 (164-955), blaOXA-1 (1068-1898), intI1 (2108-3120)	fastas/ESC_EB8095AA_AS.result.fasta	ecoli_achtman_4	152	adk(11)	fumC(63)	gyrB(7)	icd(1)	mdh(14)	purA(7)	recA(7)
ESC_HA0646AA_AS	Peru	Human Source	0	2009	db1	In322	98.62	3127 / 3121	aadA1 (164-955), blaOXA-1 (1068-1898), intI1 (2108-3120)	fastas/ESC_HA0646AA_AS.scaffold.fasta	ecoli_achtman_4	152	adk(11)	fumC(63)	gyrB(7)	icd(1)	mdh(14)	purA(7)	recA(7)
ESC_HA0645AA_AS	Peru	Human Source	0	2010	db1	In322	98.62	3127 / 3121	aadA1 (164-955), blaOXA-1 (1068-1898), intI1 (2108-3120)	fastas/ESC_HA0645AA_AS.scaffold.fasta	ecoli_achtman_4	152	adk(11)	fumC(63)	gyrB(7)	icd(1)	mdh(14)	purA(7)	recA(7)
ESC_EB8090AA_AS	Peru	Human Source	0	1999	db1	In322	98.62	3127 / 3121	aadA1 (164-955), blaOXA-1 (1068-1898), intI1 (2108-3120)	fastas/ESC_EB8090AA_AS.result.fasta	ecoli_achtman_4	152	adk(11)	fumC(63)	gyrB(7)	icd(1)	mdh(14)	purA(7)	recA(7)
ESC_EB8085AA_AS	Peru	Human Source	0	2006	db1	In322	98.62	3127 / 3121	aadA1 (164-955), blaOXA-1 (1068-1898), intI1 (2108-3120)	fastas/ESC_EB8085AA_AS.result.fasta	ecoli_achtman_4	152	adk(11)	fumC(63)	gyrB(7)	icd(1)	mdh(14)	purA(7)	recA(7)
ESC_EB7050AA_AS	Peru	Human Source	0	2011	db1	In322	98.62	3127 / 3121	aadA1 (164-955), blaOXA-1 (1068-1898), intI1 (2108-3120)	fastas/ESC_EB7050AA_AS.result.fasta	ecoli_achtman_4	152	adk(11)	fumC(63)	gyrB(7)	icd(1)	mdh(14)	purA(7)	recA(7)
ESC_EB7049AA_AS	Peru	Human Source	0	2011	db1	In322	98.62	3127 / 3121	aadA1 (164-955), blaOXA-1 (1068-1898), intI1 (2108-3120)	fastas/ESC_EB7049AA_AS.result.fasta	ecoli_achtman_4	152	adk(11)	fumC(63)	gyrB(7)	icd(1)	mdh(14)	purA(7)	recA(7)
ESC_EB7007AA_AS	Peru	Human Source	0	2011	db1	In322	98.62	3127 / 3121	aadA1 (164-955), blaOXA-1 (1068-1898), intI1 (2108-3120)	fastas/ESC_EB7007AA_AS.result.fasta	ecoli_achtman_4	152	adk(11)	fumC(63)	gyrB(7)	icd(1)	mdh(14)	purA(7)	recA(7)
ESC_EB8080AA_AS	Peru	Human Source	0	2009	db1	In322	98.62	3127 / 3121	aadA1 (164-955), blaOXA-1 (1068-1898), intI1 (2108-3120)	fastas/ESC_EB8080AA_AS.result.fasta	ecoli_achtman_4	152	adk(11)	fumC(63)	gyrB(7)	icd(1)	mdh(14)	purA(7)	recA(7)
ESC_EB8078AA_AS	Peru	Human Source	0	2010	db1	In322	98.62	3127 / 3121	aadA1 (164-955), blaOXA-1 (1068-1898), intI1 (2108-3120)	fastas/ESC_EB8078AA_AS.result.fasta	ecoli_achtman_4	152	adk(11)	fumC(63)	gyrB(7)	icd(1)	mdh(14)	purA(7)	recA(7)
ESC_EB7055AA_AS	Peru	Human Source	0	2011	db1	In322	98.62	3127 / 3121	aadA1 (164-955), blaOXA-1 (1068-1898), intI1 (2108-3120)	fastas/ESC_EB7055AA_AS.result.fasta	ecoli_achtman_4	152	adk(11)	fumC(63)	gyrB(7)	icd(1)	mdh(14)	purA(7)	recA(7)
ESC_EB8084AA_AS	Peru	Human Source	0	2006	db1	In322	98.62	3127 / 3121	aadA1 (164-955), blaOXA-1 (1068-1898), intI1 (2108-3120)	fastas/ESC_EB8084AA_AS.result.fasta	ecoli_achtman_4	152	adk(11)	fumC(63)	gyrB(7)	icd(1)	mdh(14)	purA(7)	recA(7)
ESC_EB7051AA_AS	Peru	Human Source	0	2011	db1	In322	98.62	3127 / 3121	aadA1 (164-955), blaOXA-1 (1068-1898), intI1 (2108-3120)	fastas/ESC_EB7051AA_AS.result.fasta	ecoli_achtman_4	152	adk(11)	fumC(63)	gyrB(7)	icd(1)	mdh(14)	purA(7)	recA(7)
ESC_EB8098AA_AS	Peru	Human Source	0	2012	db1	In322	98.62	3127 / 3121	aadA1 (164-955), blaOXA-1 (1068-1898), intI1 (2108-3120)	fastas/ESC_EB8098AA_AS.result.fasta	ecoli_achtman_4	152	adk(11)	fumC(63)	gyrB(7)	icd(1)	mdh(14)	purA(7)	recA(7)
ESC_EB7048AA_AS	Peru	Human Source	0	2011	db1	In322	98.62	3127 / 3121	aadA1 (164-955), blaOXA-1 (1068-1898), intI1 (2108-3120)	fastas/ESC_EB7048AA_AS.result.fasta	ecoli_achtman_4	152	adk(11)	fumC(63)	gyrB(7)	icd(1)	mdh(14)	purA(7)	recA(7)
ESC_EB8081AA_AS	Peru	Human Source	0	2008	db1	In322	98.62	3127 / 3121	aadA1 (164-955), blaOXA-1 (1068-1898), intI1 (2108-3120)	fastas/ESC_EB8081AA_AS.result.fasta	ecoli_achtman_4	152	adk(11)	fumC(63)	gyrB(7)	icd(1)	mdh(14)	purA(7)	recA(7)
ESC_EB8079AA_AS	Peru	Human Source	0	2010	db1	In322	98.62	3127 / 3121	aadA1 (164-955), blaOXA-1 (1068-1898), intI1 (2108-3120)	fastas/ESC_EB8079AA_AS.result.fasta	ecoli_achtman_4	152	adk(11)	fumC(63)	gyrB(7)	icd(1)	mdh(14)	purA(7)	recA(7)
ESC_EB7054AA_AS	Peru	Human Source	0	2011	db1	In322	98.62	3127 / 3121	aadA1 (164-955), blaOXA-1 (1068-1898), intI1 (2108-3120)	fastas/ESC_EB7054AA_AS.result.fasta	ecoli_achtman_4	152	adk(11)	fumC(63)	gyrB(7)	icd(1)	mdh(14)	purA(7)	recA(7)
ESC_EB8087AA_AS	Peru	Human Source	0	2005	db1	In322	98.62	3127 / 3121	aadA1 (164-955), blaOXA-1 (1068-1898), intI1 (2108-3120)	fastas/ESC_EB8087AA_AS.result.fasta	ecoli_achtman_4	152	adk(11)	fumC(63)	gyrB(7)	icd(1)	mdh(14)	purA(7)	recA(7)
ESC_EB7052AA_AS	Peru	Human Source	0	2011	db1	In322	98.62	3127 / 3121	aadA1 (164-955), blaOXA-1 (1068-1898), intI1 (2108-3120)	fastas/ESC_EB7052AA_AS.result.fasta	ecoli_achtman_4	152	adk(11)	fumC(63)	gyrB(7)	icd(1)	mdh(14)	purA(7)	recA(7)
ESC_EB8086AA_AS	Peru	Human Source	0	2005	db1	In322	98.62	3127 / 3121	aadA1 (164-955), blaOXA-1 (1068-1898), intI1 (2108-3120)	fastas/ESC_EB8086AA_AS.result.fasta	ecoli_achtman_4	152	adk(11)	fumC(63)	gyrB(7)	icd(1)	mdh(14)	purA(7)	recA(7)
ESC_EB7053AA_AS	Peru	Human Source	0	2011	db1	In322	98.62	3127 / 3121	aadA1 (164-955), blaOXA-1 (1068-1898), intI1 (2108-3120)	fastas/ESC_EB7053AA_AS.result.fasta	ecoli_achtman_4	152	adk(11)	fumC(63)	gyrB(7)	icd(1)	mdh(14)	purA(7)	recA(7)
ESC_EB8083AA_AS	Peru	Human Source	0	2006	db1	In322	98.62	3127 / 3121	aadA1 (164-955), blaOXA-1 (1068-1898), intI1 (2108-3120)	fastas/ESC_EB8083AA_AS.result.fasta	ecoli_achtman_4	152	adk(11)	fumC(63)	gyrB(7)	icd(1)	mdh(14)	purA(7)	recA(7)
ESC_FC0838AA_AS	Ecuador	Animal Source	0	2021	db1	In1438	98.4	3089 / 3068	aadA2 (164-955), dfrA12 (1363-1860), intI1 (2005-3017)	fastas/ESC_FC0838AA_AS.result.fasta	ecoli_achtman_4	154	adk(6)	fumC(6)	gyrB(5)	icd(10)	mdh(9)	purA(8)	recA(6)
ESC_FC6356AA_AS	Ecuador	Animal Source	0	2021	db1	In1004	94.93	5557 / 5853	intI1 (1-384), aadA2b (2167-2946), cmlA1 (3208-4467), aadA1 (4560-5351)	fastas/ESC_FC6356AA_AS.result.fasta	ecoli_achtman_4	155	adk(6)	fumC(4)	gyrB(14)	icd(16)	mdh(24)	purA(8)	recA(14)
ESC_FC0602AA_AS	Ecuador	Human Source	0	2021	db1	In1077	92.97	9225 / 9222	intI1 (2-1014), aadA1 (1805-2596), aac(3)-VIa (2760-3662)	fastas/ESC_FC0602AA_AS.result.fasta	ecoli_achtman_4	155	adk(6)	fumC(4)	gyrB(14)	icd(16)	mdh(24)	purA(8)	recA(14)
ESC_EC9977AA_AS	Ecuador	Animal Source	0	2021	db1	In1153	99.98	6483 / 6482	intI1 (2-1014), aadA2b (2796-3575), cmlA1 (3837-5096), aadA1 (5189-5980)	fastas/ESC_EC9977AA_AS.result.fasta	ecoli_achtman_4	155	adk(6)	fumC(4)	gyrB(14)	icd(16)	mdh(24)	purA(8)	recA(14)
ESC_FC1232AA_AS	Ecuador	Human Source	0	2021	db1	In1153	99.98	6483 / 6482	intI1 (2-1014), aadA2b (2796-3575), cmlA1 (3837-5096), aadA1 (5189-5980)	fastas/ESC_FC1232AA_AS.result.fasta	ecoli_achtman_4	155	adk(6)	fumC(4)	gyrB(14)	icd(16)	mdh(24)	purA(8)	recA(14)
ESC_EC9780AA_AS	Ecuador	Animal Source	0	2021	db1	In1205	98.46	2158 / 2147	intI1 (2-1014), dfrA17 (1172-1645)	fastas/ESC_EC9780AA_AS.result.fasta	ecoli_achtman_4	155	adk(6)	fumC(4)	gyrB(14)	icd(16)	mdh(24)	purA(8)	recA(14)
ESC_FC6268AA_AS	Ecuador	Environment	0	2021	db1	In1265	99.89	2691 / 2691	aadA1 (164-955), dfrA1 (1048-1521), intI1 (1678-2690)	fastas/ESC_FC6268AA_AS.result.fasta	ecoli_achtman_4	155	adk(6)	fumC(4)	gyrB(14)	icd(16)	mdh(24)	purA(8)	recA(14)
ESC_FC0442AA_AS	Ecuador	Human Source	0	2021	db1	In1265	98.29	2701 / 2691	aadA1 (164-955), dfrA1 (1048-1521), intI1 (1678-2690)	fastas/ESC_FC0442AA_AS.result.fasta	ecoli_achtman_4	155	adk(6)	fumC(4)	gyrB(14)	icd(16)	mdh(24)	purA(8)	recA(14)
ESC_EC9838AA_AS	Ecuador	Human Source	0	2021	db1	In1265	98.33	2701 / 2691	aadA1 (164-955), dfrA1 (1048-1521), intI1 (1678-2690)	fastas/ESC_EC9838AA_AS.result.fasta	ecoli_achtman_4	155	adk(6)	fumC(4)	gyrB(14)	icd(16)	mdh(24)	purA(8)	recA(14)
ESC_MB1969AA_AS	Peru	Animal Source	0	2018	db1	In1363	96.35	2110 / 2190	lnu(F) (1-822), aadA17 (954-1745), intI1 (1894-2190)	fastas/ESC_MB1969AA_AS.result.fasta	ecoli_achtman_4	155	adk(6)	fumC(4)	gyrB(14)	icd(16)	mdh(24)	purA(8)	recA(14)
ESC_VA5723AA_AS	Peru	Animal Source	0	2018	db1	In1363	96.35	2110 / 2190	lnu(F) (1-822), aadA17 (954-1745), intI1 (1894-2190)	fastas/ESC_VA5723AA_AS.result.fasta	ecoli_achtman_4	155	adk(6)	fumC(4)	gyrB(14)	icd(16)	mdh(24)	purA(8)	recA(14)
ESC_MB5716AA_AS	Ecuador	Animal Source	0	2017	db1	In1450	99.93	2671 / 2671	intI1 (2-1014), dfrA17 (1172-1645), aadA5 (1776-2564)	fastas/ESC_MB5716AA_AS.result.fasta	ecoli_achtman_4	155	adk(6)	fumC(4)	gyrB(14)	icd(16)	mdh(24)	purA(8)	recA(14)
ESC_FC0476AA_AS	Ecuador	Animal Source	0	2021	db1	In1558	92.27	5391 / 5766	intI1 (2-1017), dfrA12 (1162-1660), aadA2 (2068-2859), cmlA1 (3121-4380), aadA1 (4473-5264)	fastas/ESC_FC0476AA_AS.result.fasta	ecoli_achtman_4	155	adk(6)	fumC(4)	gyrB(14)	icd(16)	mdh(24)	purA(8)	recA(14)
ESC_FC0420AA_AS	Ecuador	Animal Source	0	2021	db1	In1558	99.88	5766 / 5766	intI1 (2-1017), dfrA12 (1162-1660), aadA2 (2068-2859), cmlA1 (3121-4380), aadA1 (4473-5264)	fastas/ESC_FC0420AA_AS.result.fasta	ecoli_achtman_4	155	adk(6)	fumC(4)	gyrB(14)	icd(16)	mdh(24)	purA(8)	recA(14)
ESC_FC0495AA_AS	Ecuador	Animal Source	0	2018	db1	In1558	99.88	5766 / 5766	intI1 (2-1017), dfrA12 (1162-1660), aadA2 (2068-2859), cmlA1 (3121-4380), aadA1 (4473-5264)	fastas/ESC_FC0495AA_AS.result.fasta	ecoli_achtman_4	155	adk(6)	fumC(4)	gyrB(14)	icd(16)	mdh(24)	purA(8)	recA(14)
ESC_FC0503AA_AS	Ecuador	Animal Source	0	2018	db1	In1558	96.1	5842 / 5766	intI1 (2-1017), dfrA12 (1162-1660), aadA2 (2068-2859), cmlA1 (3121-4380), aadA1 (4473-5264)	fastas/ESC_FC0503AA_AS.result.fasta	ecoli_achtman_4	155	adk(6)	fumC(4)	gyrB(14)	icd(16)	mdh(24)	purA(8)	recA(14)
ESC_FC0481AA_AS	Ecuador	Animal Source	0	2018	db1	In1558	99.88	5766 / 5766	intI1 (2-1017), dfrA12 (1162-1660), aadA2 (2068-2859), cmlA1 (3121-4380), aadA1 (4473-5264)	fastas/ESC_FC0481AA_AS.result.fasta	ecoli_achtman_4	155	adk(6)	fumC(4)	gyrB(14)	icd(16)	mdh(24)	purA(8)	recA(14)
ESC_FC0484AA_AS	Ecuador	Animal Source	0	2018	db1	In1558	99.88	5766 / 5766	intI1 (2-1017), dfrA12 (1162-1660), aadA2 (2068-2859), cmlA1 (3121-4380), aadA1 (4473-5264)	fastas/ESC_FC0484AA_AS.result.fasta	ecoli_achtman_4	155	adk(6)	fumC(4)	gyrB(14)	icd(16)	mdh(24)	purA(8)	recA(14)
ESC_FC0480AA_AS	Ecuador	Animal Source	0	2018	db1	In1558	99.88	5766 / 5766	intI1 (2-1017), dfrA12 (1162-1660), aadA2 (2068-2859), cmlA1 (3121-4380), aadA1 (4473-5264)	fastas/ESC_FC0480AA_AS.result.fasta	ecoli_achtman_4	155	adk(6)	fumC(4)	gyrB(14)	icd(16)	mdh(24)	purA(8)	recA(14)
ESC_FC0636AA_AS	Ecuador	Animal Source	0	2021	db1	In1558	99.88	5766 / 5766	intI1 (2-1017), dfrA12 (1162-1660), aadA2 (2068-2859), cmlA1 (3121-4380), aadA1 (4473-5264)	fastas/ESC_FC0636AA_AS.result.fasta	ecoli_achtman_4	155	adk(6)	fumC(4)	gyrB(14)	icd(16)	mdh(24)	purA(8)	recA(14)
ESC_FC0485AA_AS	Ecuador	Animal Source	0	2018	db1	In1558	99.88	5766 / 5766	intI1 (2-1017), dfrA12 (1162-1660), aadA2 (2068-2859), cmlA1 (3121-4380), aadA1 (4473-5264)	fastas/ESC_FC0485AA_AS.result.fasta	ecoli_achtman_4	155	adk(6)	fumC(4)	gyrB(14)	icd(16)	mdh(24)	purA(8)	recA(14)
ESC_EC9794AA_AS	Ecuador	Animal Source	0	2021	db1	In1558	92.27	5391 / 5766	intI1 (2-1017), dfrA12 (1162-1660), aadA2 (2068-2859), cmlA1 (3121-4380), aadA1 (4473-5264)	fastas/ESC_EC9794AA_AS.result.fasta	ecoli_achtman_4	155	adk(6)	fumC(4)	gyrB(14)	icd(16)	mdh(24)	purA(8)	recA(14)
ESC_FC0501AA_AS	Ecuador	Animal Source	0	2018	db1	In1558	91.73	5364 / 5766	intI1 (2-1017), dfrA12 (1162-1660), aadA2 (2068-2859), cmlA1 (3121-4380), aadA1 (4473-5264)	fastas/ESC_FC0501AA_AS.result.fasta	ecoli_achtman_4	155	adk(6)	fumC(4)	gyrB(14)	icd(16)	mdh(24)	purA(8)	recA(14)
ESC_EC9988AA_AS	Ecuador	Animal Source	0	2021	db1	In1558	99.88	5766 / 5766	intI1 (2-1017), dfrA12 (1162-1660), aadA2 (2068-2859), cmlA1 (3121-4380), aadA1 (4473-5264)	fastas/ESC_EC9988AA_AS.result.fasta	ecoli_achtman_4	155	adk(6)	fumC(4)	gyrB(14)	icd(16)	mdh(24)	purA(8)	recA(14)
ESC_FC0482AA_AS	Ecuador	Animal Source	0	2018	db1	In1558	99.88	5766 / 5766	intI1 (2-1017), dfrA12 (1162-1660), aadA2 (2068-2859), cmlA1 (3121-4380), aadA1 (4473-5264)	fastas/ESC_FC0482AA_AS.result.fasta	ecoli_achtman_4	155	adk(6)	fumC(4)	gyrB(14)	icd(16)	mdh(24)	purA(8)	recA(14)
ESC_MB2039AA_AS	Peru	Animal Source	0	2018	db1	In1558	92.27	5391 / 5766	intI1 (2-1017), dfrA12 (1162-1660), aadA2 (2068-2859), cmlA1 (3121-4380), aadA1 (4473-5264)	fastas/ESC_MB2039AA_AS.result.fasta	ecoli_achtman_4	155	adk(6)	fumC(4)	gyrB(14)	icd(16)	mdh(24)	purA(8)	recA(14)
ESC_MB2061AA_AS	Peru	Animal Source	0	2018	db1	In1558	99.84	5766 / 5766	intI1 (2-1017), dfrA12 (1162-1660), aadA2 (2068-2859), cmlA1 (3121-4380), aadA1 (4473-5264)	fastas/ESC_MB2061AA_AS.result.fasta	ecoli_achtman_4	155	adk(6)	fumC(4)	gyrB(14)	icd(16)	mdh(24)	purA(8)	recA(14)
ESC_EC9618AA_AS	Ecuador	Environment	0	2021	db1	In1558	99.88	5766 / 5766	intI1 (2-1017), dfrA12 (1162-1660), aadA2 (2068-2859), cmlA1 (3121-4380), aadA1 (4473-5264)	fastas/ESC_EC9618AA_AS.result.fasta	ecoli_achtman_4	155	adk(6)	fumC(4)	gyrB(14)	icd(16)	mdh(24)	purA(8)	recA(14)
ESC_EC9490AA_AS	Ecuador	Environment	0	2021	db1	In1558	99.24	5772 / 5766	intI1 (2-1017), dfrA12 (1162-1660), aadA2 (2068-2859), cmlA1 (3121-4380), aadA1 (4473-5264)	fastas/ESC_EC9490AA_AS.result.fasta	ecoli_achtman_4	155	adk(6)	fumC(4)	gyrB(14)	icd(16)	mdh(24)	purA(8)	recA(14)
ESC_EC9617AA_AS	Ecuador	Environment	0	2021	db1	In1558	99.88	5766 / 5766	intI1 (2-1017), dfrA12 (1162-1660), aadA2 (2068-2859), cmlA1 (3121-4380), aadA1 (4473-5264)	fastas/ESC_EC9617AA_AS.result.fasta	ecoli_achtman_4	155	adk(6)	fumC(4)	gyrB(14)	icd(16)	mdh(24)	purA(8)	recA(14)
ESC_EC9409AA_AS	Ecuador	Environment	0	2021	db1	In1558	99.88	5766 / 5766	intI1 (2-1017), dfrA12 (1162-1660), aadA2 (2068-2859), cmlA1 (3121-4380), aadA1 (4473-5264)	fastas/ESC_EC9409AA_AS.result.fasta	ecoli_achtman_4	155	adk(6)	fumC(4)	gyrB(14)	icd(16)	mdh(24)	purA(8)	recA(14)
ESC_EC9885AA_AS	Ecuador	Human Source	0	2021	db1	In1558	99.88	5766 / 5766	intI1 (2-1017), dfrA12 (1162-1660), aadA2 (2068-2859), cmlA1 (3121-4380), aadA1 (4473-5264)	fastas/ESC_EC9885AA_AS.result.fasta	ecoli_achtman_4	155	adk(6)	fumC(4)	gyrB(14)	icd(16)	mdh(24)	purA(8)	recA(14)
ESC_EC9884AA_AS	Ecuador	Human Source	0	2021	db1	In1558	99.88	5766 / 5766	intI1 (2-1017), dfrA12 (1162-1660), aadA2 (2068-2859), cmlA1 (3121-4380), aadA1 (4473-5264)	fastas/ESC_EC9884AA_AS.result.fasta	ecoli_achtman_4	155	adk(6)	fumC(4)	gyrB(14)	icd(16)	mdh(24)	purA(8)	recA(14)
ESC_FC0919AA_AS	Ecuador	Human Source	0	2021	db1	In1558	99.88	5766 / 5766	intI1 (2-1017), dfrA12 (1162-1660), aadA2 (2068-2859), cmlA1 (3121-4380), aadA1 (4473-5264)	fastas/ESC_FC0919AA_AS.result.fasta	ecoli_achtman_4	155	adk(6)	fumC(4)	gyrB(14)	icd(16)	mdh(24)	purA(8)	recA(14)
ESC_FC0664AA_AS	Ecuador	Human Source	0	2021	db1	In1558	99.88	5766 / 5766	intI1 (2-1017), dfrA12 (1162-1660), aadA2 (2068-2859), cmlA1 (3121-4380), aadA1 (4473-5264)	fastas/ESC_FC0664AA_AS.result.fasta	ecoli_achtman_4	155	adk(6)	fumC(4)	gyrB(14)	icd(16)	mdh(24)	purA(8)	recA(14)
ESC_EC9971AA_AS	Ecuador	Human Source	0	2021	db1	In1558	99.88	5766 / 5766	intI1 (2-1017), dfrA12 (1162-1660), aadA2 (2068-2859), cmlA1 (3121-4380), aadA1 (4473-5264)	fastas/ESC_EC9971AA_AS.result.fasta	ecoli_achtman_4	155	adk(6)	fumC(4)	gyrB(14)	icd(16)	mdh(24)	purA(8)	recA(14)
ESC_EC9920AA_AS	Ecuador	Animal Source	0	2021	db1	In1632	99.95	6483 / 6483	aadA1 (503-1294), cmlA1 (1387-2646), aadA2b (2908-3687), intI1 (5470-6482)	fastas/ESC_EC9920AA_AS.result.fasta	ecoli_achtman_4	155	adk(6)	fumC(4)	gyrB(14)	icd(16)	mdh(24)	purA(8)	recA(14)
ESC_VA5996AA_AS	Peru	Animal Source	0	2018	db1	In1632	99.95	6483 / 6483	aadA1 (503-1294), cmlA1 (1387-2646), aadA2b (2908-3687), intI1 (5470-6482)	fastas/ESC_VA5996AA_AS.result.fasta	ecoli_achtman_4	155	adk(6)	fumC(4)	gyrB(14)	icd(16)	mdh(24)	purA(8)	recA(14)
ESC_EC9327AA_AS	Ecuador	Human Source	0	2021	db1	In1671	98.01	6052 / 6174	aadA1 (503-1294), cmlA1 (1387-2646), aadA2b (2908-3687), intI1 (5470-6174)	fastas/ESC_EC9327AA_AS.result.fasta	ecoli_achtman_4	155	adk(6)	fumC(4)	gyrB(14)	icd(16)	mdh(24)	purA(8)	recA(14)
ESC_EC9306AA_AS	Ecuador	Animal Source	0	2018	db1	In191	98.31	1724 / 1717	intI1 (2-1014), dfrA14 (1170-1643)	fastas/ESC_EC9306AA_AS.result.fasta	ecoli_achtman_4	155	adk(6)	fumC(4)	gyrB(14)	icd(16)	mdh(24)	purA(8)	recA(14)
ESC_FC0460AA_AS	Ecuador	Animal Source	0	2021	db1	In191	98.31	1724 / 1717	intI1 (2-1014), dfrA14 (1170-1643)	fastas/ESC_FC0460AA_AS.result.fasta	ecoli_achtman_4	155	adk(6)	fumC(4)	gyrB(14)	icd(16)	mdh(24)	purA(8)	recA(14)
ESC_EC9317AA_AS	Ecuador	Animal Source	0	2018	db1	In191	98.31	1724 / 1717	intI1 (2-1014), dfrA14 (1170-1643)	fastas/ESC_EC9317AA_AS.result.fasta	ecoli_achtman_4	155	adk(6)	fumC(4)	gyrB(14)	icd(16)	mdh(24)	purA(8)	recA(14)
ESC_FC6316AA_AS	Ecuador	Environment	0	2021	db1	In191	98.31	1724 / 1717	intI1 (2-1014), dfrA14 (1170-1643)	fastas/ESC_FC6316AA_AS.result.fasta	ecoli_achtman_4	155	adk(6)	fumC(4)	gyrB(14)	icd(16)	mdh(24)	purA(8)	recA(14)
ESC_FC0906AA_AS	Ecuador	Human Source	0	2021	db1	In191	98.31	1724 / 1717	intI1 (2-1014), dfrA14 (1170-1643)	fastas/ESC_FC0906AA_AS.result.fasta	ecoli_achtman_4	155	adk(6)	fumC(4)	gyrB(14)	icd(16)	mdh(24)	purA(8)	recA(14)
ESC_FC0731AA_AS	Ecuador	Human Source	0	2021	db1	In191	98.31	1724 / 1717	intI1 (2-1014), dfrA14 (1170-1643)	fastas/ESC_FC0731AA_AS.result.fasta	ecoli_achtman_4	155	adk(6)	fumC(4)	gyrB(14)	icd(16)	mdh(24)	purA(8)	recA(14)
ESC_MB5697AA_AS	Ecuador	Animal Source	0	2018	db1	In1001	99.71	3135 / 3134	intI1 (1-488), aac(6')-Ib3 (649-1203), aac(6')-Ib-cr (685-1203), catB3 (1298-1930), dfrA1 (1998-2471)	fastas/ESC_MB5697AA_AS.result.fasta	ecoli_achtman_4	156	adk(6)	fumC(29)	gyrB(32)	icd(16)	mdh(11)	purA(8)	recA(44)
ESC_EC9607AA_AS	Ecuador	Environment	0	2021	db1	In1001	99.71	3135 / 3134	intI1 (1-488), aac(6')-Ib3 (649-1203), aac(6')-Ib-cr (685-1203), catB3 (1298-1930), dfrA1 (1998-2471)	fastas/ESC_EC9607AA_AS.result.fasta	ecoli_achtman_4	156	adk(6)	fumC(29)	gyrB(32)	icd(16)	mdh(11)	purA(8)	recA(44)
ESC_FC0849AA_AS	Ecuador	Human Source	0	2021	db1	In1001	99.71	3135 / 3134	intI1 (1-488), aac(6')-Ib3 (649-1203), aac(6')-Ib-cr (685-1203), catB3 (1298-1930), dfrA1 (1998-2471)	fastas/ESC_FC0849AA_AS.result.fasta	ecoli_achtman_4	156	adk(6)	fumC(29)	gyrB(32)	icd(16)	mdh(11)	purA(8)	recA(44)
ESC_FC6229AA_AS	Ecuador	Animal Source	0	2021	db1	In1004	94.93	5557 / 5853	intI1 (1-384), aadA2b (2167-2946), cmlA1 (3208-4467), aadA1 (4560-5351)	fastas/ESC_FC6229AA_AS.result.fasta	ecoli_achtman_4	156	adk(6)	fumC(29)	gyrB(32)	icd(16)	mdh(11)	purA(8)	recA(44)
ESC_EC9162AA_AS	Ecuador	Environment	0	2020	db1	In1004	94.93	5557 / 5853	intI1 (1-384), aadA2b (2167-2946), cmlA1 (3208-4467), aadA1 (4560-5351)	fastas/ESC_EC9162AA_AS.result.fasta	ecoli_achtman_4	156	adk(6)	fumC(29)	gyrB(32)	icd(16)	mdh(11)	purA(8)	recA(44)
ESC_DC6152AA_AS	Ecuador	Environment	0	2020	db1	In1004	94.93	5557 / 5853	intI1 (1-384), aadA2b (2167-2946), cmlA1 (3208-4467), aadA1 (4560-5351)	fastas/ESC_DC6152AA_AS.result.fasta	ecoli_achtman_4	156	adk(6)	fumC(29)	gyrB(32)	icd(16)	mdh(11)	purA(8)	recA(44)
ESC_EC9298AA_AS	Ecuador	Environment	0	2021	db1	In1004	94.86	5553 / 5853	intI1 (1-384), aadA2b (2167-2946), cmlA1 (3208-4467), aadA1 (4560-5351)	fastas/ESC_EC9298AA_AS.result.fasta	ecoli_achtman_4	156	adk(6)	fumC(29)	gyrB(32)	icd(16)	mdh(11)	purA(8)	recA(44)
ESC_EC9144AA_AS	Ecuador	Environment	0	2020	db1	In1004	94.93	5557 / 5853	intI1 (1-384), aadA2b (2167-2946), cmlA1 (3208-4467), aadA1 (4560-5351)	fastas/ESC_EC9144AA_AS.result.fasta	ecoli_achtman_4	156	adk(6)	fumC(29)	gyrB(32)	icd(16)	mdh(11)	purA(8)	recA(44)
ESC_DC5956AA_AS	Ecuador	Environment	0	2020	db1	In1004	94.93	5557 / 5853	intI1 (1-384), aadA2b (2167-2946), cmlA1 (3208-4467), aadA1 (4560-5351)	fastas/ESC_DC5956AA_AS.result.fasta	ecoli_achtman_4	156	adk(6)	fumC(29)	gyrB(32)	icd(16)	mdh(11)	purA(8)	recA(44)
ESC_GC6801AA_AS	Ecuador	Human Source	0	2021	db1	In1004	94.93	5557 / 5853	intI1 (1-384), aadA2b (2167-2946), cmlA1 (3208-4467), aadA1 (4560-5351)	fastas/ESC_GC6801AA_AS.result.fasta	ecoli_achtman_4	156	adk(6)	fumC(29)	gyrB(32)	icd(16)	mdh(11)	purA(8)	recA(44)
ESC_FC0852AA_AS	Ecuador	Human Source	0	2021	db1	In1004	94.93	5557 / 5853	intI1 (1-384), aadA2b (2167-2946), cmlA1 (3208-4467), aadA1 (4560-5351)	fastas/ESC_FC0852AA_AS.result.fasta	ecoli_achtman_4	156	adk(6)	fumC(29)	gyrB(32)	icd(16)	mdh(11)	purA(8)	recA(44)
ESC_FC0359AA_AS	Ecuador	Human Source	0	2021	db1	In862	90.21	2479 / 2410	intI1 (1-456), aadA1 (1554-2345)	fastas/ESC_FC0359AA_AS.result.fasta	ecoli_achtman_4	1564	adk(10)	fumC(252)	gyrB(5)	icd(8)	mdh(7)	purA(8)	recA(2)
ESC_MB5706AA_AS	Ecuador	Food Products	0	2018	db1	In1004	94.93	5557 / 5853	intI1 (1-384), aadA2b (2167-2946), cmlA1 (3208-4467), aadA1 (4560-5351)	fastas/ESC_MB5706AA_AS.result.fasta	ecoli_achtman_4	162	adk(9)	fumC(65)	gyrB(5)	icd(1)	mdh(9)	purA(13)	recA(6)
ESC_FC0384AA_AS	Ecuador	Human Source	0	2021	db1	In1450	98.05	2674 / 2671	intI1 (2-1014), dfrA17 (1172-1645), aadA5 (1776-2564)	fastas/ESC_FC0384AA_AS.result.fasta	ecoli_achtman_4	162	adk(9)	fumC(65)	gyrB(5)	icd(1)	mdh(9)	purA(13)	recA(6)
ESC_FC6335AA_AS	Ecuador	Animal Source	0	2021	db1	In1546	99.6	2778 / 2768	aadA5 (206-993), dfrA17 (1123-1596), intI1 (1755-2767)	fastas/ESC_FC6335AA_AS.result.fasta	ecoli_achtman_4	162	adk(9)	fumC(65)	gyrB(5)	icd(1)	mdh(9)	purA(13)	recA(6)
ESC_FC0308AA_AS	Ecuador	Animal Source	0	2021	db1	In1546	99.57	2778 / 2768	aadA5 (206-993), dfrA17 (1123-1596), intI1 (1755-2767)	fastas/ESC_FC0308AA_AS.result.fasta	ecoli_achtman_4	162	adk(9)	fumC(65)	gyrB(5)	icd(1)	mdh(9)	purA(13)	recA(6)
ESC_FC6334AA_AS	Ecuador	Animal Source	0	2021	db1	In1546	99.6	2778 / 2768	aadA5 (206-993), dfrA17 (1123-1596), intI1 (1755-2767)	fastas/ESC_FC6334AA_AS.result.fasta	ecoli_achtman_4	162	adk(9)	fumC(65)	gyrB(5)	icd(1)	mdh(9)	purA(13)	recA(6)
ESC_FC0793AA_AS	Ecuador	Animal Source	0	2018	db1	In1546	99.6	2778 / 2768	aadA5 (206-993), dfrA17 (1123-1596), intI1 (1755-2767)	fastas/ESC_FC0793AA_AS.result.fasta	ecoli_achtman_4	162	adk(9)	fumC(65)	gyrB(5)	icd(1)	mdh(9)	purA(13)	recA(6)
ESC_GC6806AA_AS	Ecuador	Animal Source	0	2021	db1	In1546	99.6	2778 / 2768	aadA5 (206-993), dfrA17 (1123-1596), intI1 (1755-2767)	fastas/ESC_GC6806AA_AS.result.fasta	ecoli_achtman_4	162	adk(9)	fumC(65)	gyrB(5)	icd(1)	mdh(9)	purA(13)	recA(6)
ESC_FC0479AA_AS	Ecuador	Animal Source	0	2021	db1	In1546	99.6	2778 / 2768	aadA5 (206-993), dfrA17 (1123-1596), intI1 (1755-2767)	fastas/ESC_FC0479AA_AS.result.fasta	ecoli_achtman_4	162	adk(9)	fumC(65)	gyrB(5)	icd(1)	mdh(9)	purA(13)	recA(6)
ESC_FC0532AA_AS	Ecuador	Animal Source	0	2018	db1	In1546	99.57	2778 / 2768	aadA5 (206-993), dfrA17 (1123-1596), intI1 (1755-2767)	fastas/ESC_FC0532AA_AS.result.fasta	ecoli_achtman_4	162	adk(9)	fumC(65)	gyrB(5)	icd(1)	mdh(9)	purA(13)	recA(6)
ESC_FC0402AA_AS	Ecuador	Animal Source	0	2021	db1	In1546	99.6	2778 / 2768	aadA5 (206-993), dfrA17 (1123-1596), intI1 (1755-2767)	fastas/ESC_FC0402AA_AS.result.fasta	ecoli_achtman_4	162	adk(9)	fumC(65)	gyrB(5)	icd(1)	mdh(9)	purA(13)	recA(6)
ESC_FC0529AA_AS	Ecuador	Animal Source	0	2018	db1	In1546	99.57	2778 / 2768	aadA5 (206-993), dfrA17 (1123-1596), intI1 (1755-2767)	fastas/ESC_FC0529AA_AS.result.fasta	ecoli_achtman_4	162	adk(9)	fumC(65)	gyrB(5)	icd(1)	mdh(9)	purA(13)	recA(6)
ESC_FC0500AA_AS	Ecuador	Animal Source	0	2018	db1	In1546	99.57	2778 / 2768	aadA5 (206-993), dfrA17 (1123-1596), intI1 (1755-2767)	fastas/ESC_FC0500AA_AS.result.fasta	ecoli_achtman_4	162	adk(9)	fumC(65)	gyrB(5)	icd(1)	mdh(9)	purA(13)	recA(6)
ESC_MB5709AA_AS	Ecuador	Animal Source	0	2018	db1	In1546	99.57	2778 / 2768	aadA5 (206-993), dfrA17 (1123-1596), intI1 (1755-2767)	fastas/ESC_MB5709AA_AS.result.fasta	ecoli_achtman_4	162	adk(9)	fumC(65)	gyrB(5)	icd(1)	mdh(9)	purA(13)	recA(6)
ESC_FC0534AA_AS	Ecuador	Animal Source	0	2018	db1	In1546	99.57	2778 / 2768	aadA5 (206-993), dfrA17 (1123-1596), intI1 (1755-2767)	fastas/ESC_FC0534AA_AS.result.fasta	ecoli_achtman_4	162	adk(9)	fumC(65)	gyrB(5)	icd(1)	mdh(9)	purA(13)	recA(6)
ESC_EC9463AA_AS	Ecuador	Environment	0	2021	db1	In1546	99.57	2778 / 2768	aadA5 (206-993), dfrA17 (1123-1596), intI1 (1755-2767)	fastas/ESC_EC9463AA_AS.result.fasta	ecoli_achtman_4	162	adk(9)	fumC(65)	gyrB(5)	icd(1)	mdh(9)	purA(13)	recA(6)
ESC_CC9734AA_AS	Ecuador	Environment	0	2020	db1	In1546	99.6	2778 / 2768	aadA5 (206-993), dfrA17 (1123-1596), intI1 (1755-2767)	fastas/ESC_CC9734AA_AS.result.fasta	ecoli_achtman_4	162	adk(9)	fumC(65)	gyrB(5)	icd(1)	mdh(9)	purA(13)	recA(6)
ESC_EC9706AA_AS	Ecuador	Environment	0	2021	db1	In1546	99.57	2778 / 2768	aadA5 (206-993), dfrA17 (1123-1596), intI1 (1755-2767)	fastas/ESC_EC9706AA_AS.result.fasta	ecoli_achtman_4	162	adk(9)	fumC(65)	gyrB(5)	icd(1)	mdh(9)	purA(13)	recA(6)
ESC_EC9179AA_AS	Ecuador	Environment	0	2020	db1	In1546	99.6	2778 / 2768	aadA5 (206-993), dfrA17 (1123-1596), intI1 (1755-2767)	fastas/ESC_EC9179AA_AS.result.fasta	ecoli_achtman_4	162	adk(9)	fumC(65)	gyrB(5)	icd(1)	mdh(9)	purA(13)	recA(6)
ESC_EC9609AA_AS	Ecuador	Environment	0	2021	db1	In1546	99.57	2778 / 2768	aadA5 (206-993), dfrA17 (1123-1596), intI1 (1755-2767)	fastas/ESC_EC9609AA_AS.result.fasta	ecoli_achtman_4	162	adk(9)	fumC(65)	gyrB(5)	icd(1)	mdh(9)	purA(13)	recA(6)
ESC_EC9935AA_AS	Ecuador	Human Source	0	2021	db1	In1546	99.6	2778 / 2768	aadA5 (206-993), dfrA17 (1123-1596), intI1 (1755-2767)	fastas/ESC_EC9935AA_AS.result.fasta	ecoli_achtman_4	162	adk(9)	fumC(65)	gyrB(5)	icd(1)	mdh(9)	purA(13)	recA(6)
ESC_FC1024AA_AS	Ecuador	Human Source	0	2021	db1	In1546	99.6	2778 / 2768	aadA5 (206-993), dfrA17 (1123-1596), intI1 (1755-2767)	fastas/ESC_FC1024AA_AS.result.fasta	ecoli_achtman_4	162	adk(9)	fumC(65)	gyrB(5)	icd(1)	mdh(9)	purA(13)	recA(6)
ESC_FC0863AA_AS	Ecuador	Human Source	0	2021	db1	In1546	99.6	2778 / 2768	aadA5 (206-993), dfrA17 (1123-1596), intI1 (1755-2767)	fastas/ESC_FC0863AA_AS.result.fasta	ecoli_achtman_4	162	adk(9)	fumC(65)	gyrB(5)	icd(1)	mdh(9)	purA(13)	recA(6)
ESC_FC0962AA_AS	Ecuador	Human Source	0	2021	db1	In1546	99.57	2778 / 2768	aadA5 (206-993), dfrA17 (1123-1596), intI1 (1755-2767)	fastas/ESC_FC0962AA_AS.result.fasta	ecoli_achtman_4	162	adk(9)	fumC(65)	gyrB(5)	icd(1)	mdh(9)	purA(13)	recA(6)
ESC_FC0461AA_AS	Ecuador	Human Source	0	2021	db1	In1546	99.57	2778 / 2768	aadA5 (206-993), dfrA17 (1123-1596), intI1 (1755-2767)	fastas/ESC_FC0461AA_AS.result.fasta	ecoli_achtman_4	162	adk(9)	fumC(65)	gyrB(5)	icd(1)	mdh(9)	purA(13)	recA(6)
ESC_FC0704AA_AS	Ecuador	Human Source	0	2021	db1	In1546	99.6	2778 / 2768	aadA5 (206-993), dfrA17 (1123-1596), intI1 (1755-2767)	fastas/ESC_FC0704AA_AS.result.fasta	ecoli_achtman_4	162	adk(9)	fumC(65)	gyrB(5)	icd(1)	mdh(9)	purA(13)	recA(6)
ESC_FC0687AA_AS	Ecuador	Human Source	0	2021	db1	In1546	99.6	2778 / 2768	aadA5 (206-993), dfrA17 (1123-1596), intI1 (1755-2767)	fastas/ESC_FC0687AA_AS.result.fasta	ecoli_achtman_4	162	adk(9)	fumC(65)	gyrB(5)	icd(1)	mdh(9)	purA(13)	recA(6)
ESC_FC0002AA_AS	Ecuador	Animal Source	0	2018	db1	In1558	99.88	5766 / 5766	intI1 (2-1017), dfrA12 (1162-1660), aadA2 (2068-2859), cmlA1 (3121-4380), aadA1 (4473-5264)	fastas/ESC_FC0002AA_AS.result.fasta	ecoli_achtman_4	162	adk(9)	fumC(65)	gyrB(5)	icd(1)	mdh(9)	purA(13)	recA(6)
ESC_FC0003AA_AS	Ecuador	Animal Source	0	2018	db1	In1558	99.88	5766 / 5766	intI1 (2-1017), dfrA12 (1162-1660), aadA2 (2068-2859), cmlA1 (3121-4380), aadA1 (4473-5264)	fastas/ESC_FC0003AA_AS.result.fasta	ecoli_achtman_4	162	adk(9)	fumC(65)	gyrB(5)	icd(1)	mdh(9)	purA(13)	recA(6)
ESC_FC0419AA_AS	Ecuador	Animal Source	0	2021	db1	In1558	99.88	5766 / 5766	intI1 (2-1017), dfrA12 (1162-1660), aadA2 (2068-2859), cmlA1 (3121-4380), aadA1 (4473-5264)	fastas/ESC_FC0419AA_AS.result.fasta	ecoli_achtman_4	162	adk(9)	fumC(65)	gyrB(5)	icd(1)	mdh(9)	purA(13)	recA(6)
ESC_FC0004AA_AS	Ecuador	Animal Source	0	2018	db1	In1558	99.88	5766 / 5766	intI1 (2-1017), dfrA12 (1162-1660), aadA2 (2068-2859), cmlA1 (3121-4380), aadA1 (4473-5264)	fastas/ESC_FC0004AA_AS.result.fasta	ecoli_achtman_4	162	adk(9)	fumC(65)	gyrB(5)	icd(1)	mdh(9)	purA(13)	recA(6)
ESC_FC6221AA_AS	Ecuador	Animal Source	0	2021	db1	In1741	96.49	6328 / 5763	aadA1 (503-1295), cmlA1 (1388-2646), aadA2 (2908-3700), dfrA12 (4108-4605), intI1 (1-797), aadA17 (946-1736), lnu(F) (1868-2689)	fastas/ESC_FC6221AA_AS.result.fasta	ecoli_achtman_4	1629	adk(83)	fumC(12)	gyrB(155)	icd(30)	mdh(1)	purA(1)	recA(17)
ESC_GC6791AA_AS	Ecuador	Animal Source	0	2021	db1	In1265	98.33	2701 / 2691	aadA1 (164-955), dfrA1 (1048-1521), intI1 (1678-2690)	fastas/ESC_GC6791AA_AS.result.fasta	ecoli_achtman_4	1638	adk(10)	fumC(11)	gyrB(4)	icd(12)	mdh(8)	purA(45)	recA(2)
ESC_FC6430AA_AS	Ecuador	Environment	0	2021	db1	In1077	99.98	9222 / 9222	intI1 (2-1014), aadA1 (1805-2596), aac(3)-VIa (2760-3662)	fastas/ESC_FC6430AA_AS.result.fasta	ecoli_achtman_4	165	adk(10)	fumC(27)	gyrB(5)	icd(10)	mdh(12)	purA(8)	recA(2)
ESC_FC0830AA_AS	Ecuador	Animal Source	0	2021	db1	In1558	99.88	5766 / 5766	intI1 (2-1017), dfrA12 (1162-1660), aadA2 (2068-2859), cmlA1 (3121-4380), aadA1 (4473-5264)	fastas/ESC_FC0830AA_AS.result.fasta	ecoli_achtman_4	165	adk(10)	fumC(27)	gyrB(5)	icd(10)	mdh(12)	purA(8)	recA(2)
ESC_DC6066AA_AS	Ecuador	Environment	0	2020	db1	In1438	100	3068 / 3068	aadA2 (164-955), dfrA12 (1363-1860), intI1 (2005-3017)	fastas/ESC_DC6066AA_AS.result.fasta	ecoli_achtman_4	167	adk(10)	fumC(11)	gyrB(4)	icd(8)	mdh(8)	purA(13)	recA(2)
ESC_FC0050AA_AS	Ecuador	Animal Source	0	2018	db1	In1438	100	3068 / 3068	aadA2 (164-955), dfrA12 (1363-1860), intI1 (2005-3017)	fastas/ESC_FC0050AA_AS.result.fasta	ecoli_achtman_4	167	adk(10)	fumC(11)	gyrB(4)	icd(8)	mdh(8)	purA(13)	recA(2)
ESC_EC9208AA_AS	Ecuador	Environment	0	2020	db1	In1438	100	3068 / 3068	aadA2 (164-955), dfrA12 (1363-1860), intI1 (2005-3017)	fastas/ESC_EC9208AA_AS.result.fasta	ecoli_achtman_4	167	adk(10)	fumC(11)	gyrB(4)	icd(8)	mdh(8)	purA(13)	recA(2)
ESC_FC0424AA_AS	Ecuador	Animal Source	0	2021	db1	In1438	100	3068 / 3068	aadA2 (164-955), dfrA12 (1363-1860), intI1 (2005-3017)	fastas/ESC_FC0424AA_AS.result.fasta	ecoli_achtman_4	1684	adk(10)	fumC(11)	gyrB(5)	icd(10)	mdh(7)	purA(8)	recA(2)
ESC_FC0328AA_AS	Ecuador	Human Source	0	2021	db1	In1438	98.4	3089 / 3068	aadA2 (164-955), dfrA12 (1363-1860), intI1 (2005-3017)	fastas/ESC_FC0328AA_AS.result.fasta	ecoli_achtman_4	1684	adk(10)	fumC(11)	gyrB(5)	icd(10)	mdh(7)	purA(8)	recA(2)
ESC_EC9590AA_AS	Ecuador	Environment	0	2021	db1	In1558	96.44	5815 / 5766	intI1 (2-1017), dfrA12 (1162-1660), aadA2 (2068-2859), cmlA1 (3121-4380), aadA1 (4473-5264)	fastas/ESC_EC9590AA_AS.result.fasta	ecoli_achtman_4	1684	adk(10)	fumC(11)	gyrB(5)	icd(10)	mdh(7)	purA(8)	recA(2)
ESC_FC0837AA_AS	Ecuador	Animal Source	0	2021	db1	In1438	100	3068 / 3068	aadA2 (164-955), dfrA12 (1363-1860), intI1 (2005-3017)	fastas/ESC_FC0837AA_AS.result.fasta	ecoli_achtman_4	1711	adk(8)	fumC(7)	gyrB(1)	icd(8)	mdh(8)	purA(1)	recA(6)
ESC_FC6260AA_AS	Ecuador	Environment	0	2021	db1	In1438	98.4	3089 / 3068	aadA2 (164-955), dfrA12 (1363-1860), intI1 (2005-3017)	fastas/ESC_FC6260AA_AS.result.fasta	ecoli_achtman_4	1716	adk(10)	fumC(27)	gyrB(4)	icd(8)	mdh(8)	purA(8)	recA(164)
ESC_EC9310AA_AS	Ecuador	Environment	0	2021	db1	In1558	99.88	5769 / 5766	intI1 (2-1017), dfrA12 (1162-1660), aadA2 (2068-2859), cmlA1 (3121-4380), aadA1 (4473-5264)	fastas/ESC_EC9310AA_AS.result.fasta	ecoli_achtman_4	1720	adk(9)	fumC(270)	gyrB(33)	icd(131)	mdh(24)	purA(8)	recA(7)
ESC_EC9795AA_AS	Ecuador	Human Source	0	2021	db1	In1077	92.96	9225 / 9222	intI1 (2-1014), aadA1 (1805-2596), aac(3)-VIa (2760-3662)	fastas/ESC_EC9795AA_AS.result.fasta	ecoli_achtman_4	1844	adk(6)	fumC(29)	gyrB(33)	icd(16)	mdh(11)	purA(7)	recA(2)
ESC_EC9444AA_AS	Ecuador	Human Source	0	2021	db1	In1077	92.96	9225 / 9222	intI1 (2-1014), aadA1 (1805-2596), aac(3)-VIa (2760-3662)	fastas/ESC_EC9444AA_AS.result.fasta	ecoli_achtman_4	1844	adk(6)	fumC(29)	gyrB(33)	icd(16)	mdh(11)	purA(7)	recA(2)
ESC_FC6310AA_AS	Ecuador	Environment	0	2021	db1	In1546	99.6	2778 / 2768	aadA5 (206-993), dfrA17 (1123-1596), intI1 (1755-2767)	fastas/ESC_FC6310AA_AS.result.fasta	ecoli_achtman_4	189	adk(10)	fumC(27)	gyrB(5)	icd(10)	mdh(12)	purA(8)	recA(49)
ESC_VA4090AA_AS	Ecuador	Animal Source	0	2014	db1	In1004	93.22	5458 / 5853	intI1 (1-384), aadA2b (2167-2946), cmlA1 (3208-4467), aadA1 (4560-5351)	fastas/ESC_VA4090AA_AS.result.fasta	ecoli_achtman_4	191	adk(6)	fumC(29)	gyrB(5)	icd(18)	mdh(11)	purA(8)	recA(41)
ESC_EC9579AA_AS	Ecuador	Animal Source	0	2021	db1	In1450	99.96	2671 / 2671	intI1 (2-1014), dfrA17 (1172-1645), aadA5 (1776-2564)	fastas/ESC_EC9579AA_AS.result.fasta	ecoli_achtman_4	192	adk(63)	fumC(30)	gyrB(15)	icd(18)	mdh(43)	purA(8)	recA(7)
ESC_FC0725AA_AS	Ecuador	Human Source	0	2021	db1	In1621	98.54	10190 / 10160	blaDHA-1 (1307-2446), qnrB4 (6570-7214), dfrA17 (8848-9321), intI1 (9479-10160)	fastas/ESC_FC0725AA_AS.result.fasta	ecoli_achtman_4	200	adk(6)	fumC(4)	gyrB(5)	icd(26)	mdh(7)	purA(8)	recA(14)
ESC_FC0322AA_AS	Ecuador	Human Source	0	2021	db1	In1621	98.63	10184 / 10160	blaDHA-1 (1307-2446), qnrB4 (6570-7214), dfrA17 (8848-9321), intI1 (9479-10160)	fastas/ESC_FC0322AA_AS.result.fasta	ecoli_achtman_4	200	adk(6)	fumC(4)	gyrB(5)	icd(26)	mdh(7)	purA(8)	recA(14)
ESC_FC6252AA_AS	Ecuador	Environment	0	2021	db1	In1179	99.97	6219 / 6219	intI1 (2-1014), aadA2b (2797-3576), cmlA1 (3838-5097), aadA1 (5190-5981)	fastas/ESC_FC6252AA_AS.result.fasta	ecoli_achtman_4	206	adk(6)	fumC(7)	gyrB(5)	icd(1)	mdh(8)	purA(18)	recA(2)
ESC_FC0645AA_AS	Ecuador	Human Source	0	2021	db1	In1546	92.45	2648 / 2768	aadA5 (206-993), dfrA17 (1123-1596), intI1 (1755-2767)	fastas/ESC_FC0645AA_AS.result.fasta	ecoli_achtman_4	206	adk(6)	fumC(7)	gyrB(5)	icd(1)	mdh(8)	purA(18)	recA(2)
ESC_FC0622AA_AS	Ecuador	Animal Source	0	2021	db1	In1546	92.45	2648 / 2768	aadA5 (206-993), dfrA17 (1123-1596), intI1 (1755-2767)	fastas/ESC_FC0622AA_AS.result.fasta	ecoli_achtman_4	206	adk(6)	fumC(7)	gyrB(5)	icd(1)	mdh(8)	purA(18)	recA(2)
ESC_VA5983AA_AS	Peru	Animal Source	0	2018	db1	In1265	98.33	2701 / 2691	aadA1 (164-955), dfrA1 (1048-1521), intI1 (1678-2690)	fastas/ESC_VA5983AA_AS.result.fasta	ecoli_achtman_4	212	adk(6)	fumC(29)	gyrB(4)	icd(18)	mdh(11)	purA(8)	recA(6)
ESC_EC9480AA_AS	Ecuador	Environment	0	2021	db1	In1546	99.57	2778 / 2768	aadA5 (206-993), dfrA17 (1123-1596), intI1 (1755-2767)	fastas/ESC_EC9480AA_AS.result.fasta	ecoli_achtman_4	2197	adk(10)	fumC(11)	gyrB(4)	icd(8)	mdh(8)	purA(219)	recA(174)
ESC_FC0331AA_AS	Ecuador	Animal Source	0	2021	db1	In1546	99.57	2778 / 2768	aadA5 (206-993), dfrA17 (1123-1596), intI1 (1755-2767)	fastas/ESC_FC0331AA_AS.result.fasta	ecoli_achtman_4	2197	adk(10)	fumC(11)	gyrB(4)	icd(8)	mdh(8)	purA(219)	recA(174)
ESC_MB2063AA_AS	Peru	Animal Source	0	2018	db1	In1546	99.57	2778 / 2768	aadA5 (206-993), dfrA17 (1123-1596), intI1 (1755-2767)	fastas/ESC_MB2063AA_AS.result.fasta	ecoli_achtman_4	2197	adk(10)	fumC(11)	gyrB(4)	icd(8)	mdh(8)	purA(219)	recA(174)
ESC_EC9576AA_AS	Ecuador	Animal Source	0	2021	db1	In1004	93.08	5450 / 5853	intI1 (1-384), aadA2b (2167-2946), cmlA1 (3208-4467), aadA1 (4560-5351)	fastas/ESC_EC9576AA_AS.result.fasta	ecoli_achtman_4	2207	adk(10)	fumC(174)	gyrB(4)	icd(8)	mdh(8)	purA(222)	recA(2)
ESC_FC0513AA_AS	Ecuador	Animal Source	0	2018	db1	In1438	98.4	3089 / 3068	aadA2 (164-955), dfrA12 (1363-1860), intI1 (2005-3017)	fastas/ESC_FC0513AA_AS.result.fasta	ecoli_achtman_4	2207	adk(10)	fumC(174)	gyrB(4)	icd(8)	mdh(8)	purA(222)	recA(2)
ESC_FC0642AA_AS	Ecuador	Human Source	0	2021	db1	In1558	99.88	5766 / 5766	intI1 (2-1017), dfrA12 (1162-1660), aadA2 (2068-2859), cmlA1 (3121-4380), aadA1 (4473-5264)	fastas/ESC_FC0642AA_AS.result.fasta	ecoli_achtman_4	224	adk(6)	fumC(4)	gyrB(33)	icd(16)	mdh(11)	purA(8)	recA(6)
ESC_FC0584AA_AS	Ecuador	Animal Source	0	2021	db1	In1558	99.88	5766 / 5766	intI1 (2-1017), dfrA12 (1162-1660), aadA2 (2068-2859), cmlA1 (3121-4380), aadA1 (4473-5264)	fastas/ESC_FC0584AA_AS.result.fasta	ecoli_achtman_4	224	adk(6)	fumC(4)	gyrB(33)	icd(16)	mdh(11)	purA(8)	recA(6)
ESC_DC3883AA_AS	Ecuador	Environment	0	2020	db1	In1632	99.97	6483 / 6483	aadA1 (503-1294), cmlA1 (1387-2646), aadA2b (2908-3687), intI1 (5470-6482)	fastas/ESC_DC3883AA_AS.result.fasta	ecoli_achtman_4	224	adk(6)	fumC(4)	gyrB(33)	icd(16)	mdh(11)	purA(8)	recA(6)
ESC_FC0576AA_AS	Ecuador	Human Source	0	2021	db1	In1632	99.97	6483 / 6483	aadA1 (503-1294), cmlA1 (1387-2646), aadA2b (2908-3687), intI1 (5470-6482)	fastas/ESC_FC0576AA_AS.result.fasta	ecoli_achtman_4	224	adk(6)	fumC(4)	gyrB(33)	icd(16)	mdh(11)	purA(8)	recA(6)
ESC_EC9156AA_AS	Ecuador	Environment	0	2020	db1	In1632	99.97	6483 / 6483	aadA1 (503-1294), cmlA1 (1387-2646), aadA2b (2908-3687), intI1 (5470-6482)	fastas/ESC_EC9156AA_AS.result.fasta	ecoli_achtman_4	224	adk(6)	fumC(4)	gyrB(33)	icd(16)	mdh(11)	purA(8)	recA(6)
ESC_EC9150AA_AS	Ecuador	Environment	0	2020	db1	In1632	99.97	6483 / 6483	aadA1 (503-1294), cmlA1 (1387-2646), aadA2b (2908-3687), intI1 (5470-6482)	fastas/ESC_EC9150AA_AS.result.fasta	ecoli_achtman_4	224	adk(6)	fumC(4)	gyrB(33)	icd(16)	mdh(11)	purA(8)	recA(6)
ESC_FC0537AA_AS	Ecuador	Animal Source	0	2018	db1	In1632	99.97	6483 / 6483	aadA1 (503-1294), cmlA1 (1387-2646), aadA2b (2908-3687), intI1 (5470-6482)	fastas/ESC_FC0537AA_AS.result.fasta	ecoli_achtman_4	224	adk(6)	fumC(4)	gyrB(33)	icd(16)	mdh(11)	purA(8)	recA(6)
ESC_DC5965AA_AS	Ecuador	Environment	0	2020	db1	In1632	99.97	6483 / 6483	aadA1 (503-1294), cmlA1 (1387-2646), aadA2b (2908-3687), intI1 (5470-6482)	fastas/ESC_DC5965AA_AS.result.fasta	ecoli_achtman_4	224	adk(6)	fumC(4)	gyrB(33)	icd(16)	mdh(11)	purA(8)	recA(6)
ESC_FC0332AA_AS	Ecuador	Animal Source	0	2021	db1	In191	97.67	1724 / 1717	intI1 (2-1014), dfrA14 (1170-1643)	fastas/ESC_FC0332AA_AS.result.fasta	ecoli_achtman_4	224	adk(6)	fumC(4)	gyrB(33)	icd(16)	mdh(11)	purA(8)	recA(6)
ESC_EC9452AA_AS	Ecuador	Environment	0	2021	db1	In640	95.22	4836 / 5079	intI1 (1-331), dfrA12 (476-973), aadA2 (1381-2172), cmlA1 (2434-3693), aadA1 (3786-4577)	fastas/ESC_EC9452AA_AS.result.fasta	ecoli_achtman_4	224	adk(6)	fumC(4)	gyrB(33)	icd(16)	mdh(11)	purA(8)	recA(6)
ESC_EC9557AA_AS	Ecuador	Animal Source	0	2021	db1	In1438	99.9	3068 / 3068	aadA2 (164-955), dfrA12 (1363-1860), intI1 (2005-3017)	fastas/ESC_EC9557AA_AS.result.fasta	ecoli_achtman_4	226	adk(10)	fumC(27)	gyrB(5)	icd(8)	mdh(8)	purA(7)	recA(2)
ESC_EC9473AA_AS	Ecuador	Animal Source	0	2021	db1	In1438	99.9	3068 / 3068	aadA2 (164-955), dfrA12 (1363-1860), intI1 (2005-3017)	fastas/ESC_EC9473AA_AS.result.fasta	ecoli_achtman_4	226	adk(10)	fumC(27)	gyrB(5)	icd(8)	mdh(8)	purA(7)	recA(2)
ESC_FC6392AA_AS	Ecuador	Environment	0	2021	db1	In1438	99.9	3068 / 3068	aadA2 (164-955), dfrA12 (1363-1860), intI1 (2005-3017)	fastas/ESC_FC6392AA_AS.result.fasta	ecoli_achtman_4	226	adk(10)	fumC(27)	gyrB(5)	icd(8)	mdh(8)	purA(7)	recA(2)
ESC_FC6276AA_AS	Ecuador	Human Source	0	2021	db1	In1438	99.9	3068 / 3068	aadA2 (164-955), dfrA12 (1363-1860), intI1 (2005-3017)	fastas/ESC_FC6276AA_AS.result.fasta	ecoli_achtman_4	226	adk(10)	fumC(27)	gyrB(5)	icd(8)	mdh(8)	purA(7)	recA(2)
ESC_FC6209AA_AS	Ecuador	Human Source	0	2021	db1	In1438	99.9	3068 / 3068	aadA2 (164-955), dfrA12 (1363-1860), intI1 (2005-3017)	fastas/ESC_FC6209AA_AS.result.fasta	ecoli_achtman_4	226	adk(10)	fumC(27)	gyrB(5)	icd(8)	mdh(8)	purA(7)	recA(2)
ESC_MB2090AA_AS	Peru	Animal Source	0	2018	db1	In1004	94.93	5557 / 5853	intI1 (1-384), aadA2b (2167-2946), cmlA1 (3208-4467), aadA1 (4560-5351)	fastas/ESC_MB2090AA_AS.result.fasta	ecoli_achtman_4	23	adk(6)	fumC(4)	gyrB(12)	icd(1)	mdh(20)	purA(13)	recA(7)
ESC_VA5941AA_AS	Peru	Animal Source	0	2018	db1	In1004	94.93	5557 / 5853	intI1 (1-384), aadA2b (2167-2946), cmlA1 (3208-4467), aadA1 (4560-5351)	fastas/ESC_VA5941AA_AS.result.fasta	ecoli_achtman_4	23	adk(6)	fumC(4)	gyrB(12)	icd(1)	mdh(20)	purA(13)	recA(7)
ESC_FC0966AA_AS	Ecuador	Animal Source	0	2021	db1	In1077	92.98	9225 / 9222	intI1 (2-1014), aadA1 (1805-2596), aac(3)-VIa (2760-3662)	fastas/ESC_FC0966AA_AS.result.fasta	ecoli_achtman_4	23	adk(6)	fumC(4)	gyrB(12)	icd(1)	mdh(20)	purA(13)	recA(7)
ESC_EC9326AA_AS	Ecuador	Human Source	0	2021	db1	In1612	98.3	1840 / 1826	dfrA5 (184-657), intI1 (813-1825)	fastas/ESC_EC9326AA_AS.result.fasta	ecoli_achtman_4	23	adk(6)	fumC(4)	gyrB(12)	icd(1)	mdh(20)	purA(13)	recA(7)
ESC_MB5702AA_AS	Ecuador	Human Source	0	2019	db1	In640	93.56	4755 / 5079	intI1 (1-331), dfrA12 (476-973), aadA2 (1381-2172), cmlA1 (2434-3693), aadA1 (3786-4577)	fastas/ESC_MB5702AA_AS.result.fasta	ecoli_achtman_4	23	adk(6)	fumC(4)	gyrB(12)	icd(1)	mdh(20)	purA(13)	recA(7)
ESC_EC9535AA_AS	Ecuador	Environment	0	2021	db1	In1077	92.98	9222 / 9222	intI1 (2-1014), aadA1 (1805-2596), aac(3)-VIa (2760-3662)	fastas/ESC_EC9535AA_AS.result.fasta	ecoli_achtman_4	2309	adk(271)	fumC(26)	gyrB(39)	icd(25)	mdh(5)	purA(31)	recA(19)
ESC_FC0650AA_AS	Ecuador	Animal Source	0	2021	db1	In1412	96.3	2816 / 2920	intI1 (2-1014), dfrA12 (1159-1656), aadA2 (2064-2855)	fastas/ESC_FC0650AA_AS.result.fasta	ecoli_achtman_4	2334	adk(10)	fumC(23)	gyrB(275)	icd(8)	mdh(8)	purA(8)	recA(2)
ESC_MB2045AA_AS	Peru	Animal Source	0	2018	db1	In1438	99.87	3068 / 3068	aadA2 (164-955), dfrA12 (1363-1860), intI1 (2005-3017)	fastas/ESC_MB2045AA_AS.result.fasta	ecoli_achtman_4	2334	adk(10)	fumC(23)	gyrB(275)	icd(8)	mdh(8)	purA(8)	recA(2)
ESC_FC1028AA_AS	Ecuador	Animal Source	0	2021	db1	In1438	100	3068 / 3068	aadA2 (164-955), dfrA12 (1363-1860), intI1 (2005-3017)	fastas/ESC_FC1028AA_AS.result.fasta	ecoli_achtman_4	2485	adk(6)	fumC(4)	gyrB(159)	icd(140)	mdh(112)	purA(1)	recA(17)
ESC_EC9847AA_AS	Ecuador	Animal Source	0	2021	db1	In1438	100	3068 / 3068	aadA2 (164-955), dfrA12 (1363-1860), intI1 (2005-3017)	fastas/ESC_EC9847AA_AS.result.fasta	ecoli_achtman_4	2485	adk(6)	fumC(4)	gyrB(159)	icd(140)	mdh(112)	purA(1)	recA(17)
ESC_EC9318AA_AS	Ecuador	Animal Source	0	2021	db1	In1546	99.6	2778 / 2768	aadA5 (206-993), dfrA17 (1123-1596), intI1 (1755-2767)	fastas/ESC_EC9318AA_AS.result.fasta	ecoli_achtman_4	2485	adk(6)	fumC(4)	gyrB(159)	icd(140)	mdh(112)	purA(1)	recA(17)
ESC_EC9810AA_AS	Ecuador	Human Source	0	2021	db1	In1546	99.6	2778 / 2768	aadA5 (206-993), dfrA17 (1123-1596), intI1 (1755-2767)	fastas/ESC_EC9810AA_AS.result.fasta	ecoli_achtman_4	2485	adk(6)	fumC(4)	gyrB(159)	icd(140)	mdh(112)	purA(1)	recA(17)
ESC_EB5626AA_AS	Peru	Human Source	Sd4	1993	db1	In1438	100	3068 / 3068	aadA2 (164-955), dfrA12 (1363-1860), intI1 (2005-3017)	fastas/ESC_EB5626AA_AS.result.fasta	ecoli_achtman_4	252	adk(1)	fumC(4)	gyrB(1)	icd(5)	mdh(1)	purA(1)	recA(51)
ESC_FC0652AA_AS	Ecuador	Human Source	0	2021	db1	In1438	98.4	3089 / 3068	aadA2 (164-955), dfrA12 (1363-1860), intI1 (2005-3017)	fastas/ESC_FC0652AA_AS.result.fasta	ecoli_achtman_4	2607	adk(6)	fumC(4)	gyrB(22)	icd(18)	mdh(11)	purA(8)	recA(7)
ESC_EC9888AA_AS	Ecuador	Human Source	0	2021	db1	In1265	99.89	2691 / 2691	aadA1 (164-955), dfrA1 (1048-1521), intI1 (1678-2690)	fastas/ESC_EC9888AA_AS.result.fasta	ecoli_achtman_4	2624	adk(6)	fumC(370)	gyrB(4)	icd(8)	mdh(8)	purA(78)	recA(2)
ESC_EC9889AA_AS	Ecuador	Human Source	0	2021	db1	In1265	99.89	2691 / 2691	aadA1 (164-955), dfrA1 (1048-1521), intI1 (1678-2690)	fastas/ESC_EC9889AA_AS.result.fasta	ecoli_achtman_4	2624	adk(6)	fumC(370)	gyrB(4)	icd(8)	mdh(8)	purA(78)	recA(2)
ESC_FC0572AA_AS	Ecuador	Animal Source	0	2018	db1	In1637	97.2	1651 / 1642	dfrA14 (1-473), intI1 (629-1641)	fastas/ESC_FC0572AA_AS.result.fasta	ecoli_achtman_4	2705	adk(10)	fumC(11)	gyrB(4)	icd(10)	mdh(7)	purA(8)	recA(2)
ESC_FC6235AA_AS	Ecuador	Environment	0	2021	db1	In191	98.31	1724 / 1717	intI1 (2-1014), dfrA14 (1170-1643)	fastas/ESC_FC6235AA_AS.result.fasta	ecoli_achtman_4	2705	adk(10)	fumC(11)	gyrB(4)	icd(10)	mdh(7)	purA(8)	recA(2)
ESC_EC9782AA_AS	Ecuador	Animal Source	0	2021	db1	In191	98.31	1724 / 1717	intI1 (2-1014), dfrA14 (1170-1643)	fastas/ESC_EC9782AA_AS.result.fasta	ecoli_achtman_4	2705	adk(10)	fumC(11)	gyrB(4)	icd(10)	mdh(7)	purA(8)	recA(2)
ESC_FC0425AA_AS	Ecuador	Animal Source	0	2021	db1	In191	98.31	1724 / 1717	intI1 (2-1014), dfrA14 (1170-1643)	fastas/ESC_FC0425AA_AS.result.fasta	ecoli_achtman_4	2705	adk(10)	fumC(11)	gyrB(4)	icd(10)	mdh(7)	purA(8)	recA(2)
ESC_FC6234AA_AS	Ecuador	Environment	0	2021	db1	In191	92.08	1617 / 1717	intI1 (2-1014), dfrA14 (1170-1643)	fastas/ESC_FC6234AA_AS.result.fasta	ecoli_achtman_4	2705	adk(10)	fumC(11)	gyrB(4)	icd(10)	mdh(7)	purA(8)	recA(2)
ESC_FC0808AA_AS	Ecuador	Animal Source	0	2021	db1	In191	98.31	1724 / 1717	intI1 (2-1014), dfrA14 (1170-1643)	fastas/ESC_FC0808AA_AS.result.fasta	ecoli_achtman_4	2705	adk(10)	fumC(11)	gyrB(4)	icd(10)	mdh(7)	purA(8)	recA(2)
ESC_FC0571AA_AS	Ecuador	Animal Source	0	2018	db1	In191	98.31	1724 / 1717	intI1 (2-1014), dfrA14 (1170-1643)	fastas/ESC_FC0571AA_AS.result.fasta	ecoli_achtman_4	2705	adk(10)	fumC(11)	gyrB(4)	icd(10)	mdh(7)	purA(8)	recA(2)
ESC_FC0809AA_AS	Ecuador	Animal Source	0	2021	db1	In191	98.31	1724 / 1717	intI1 (2-1014), dfrA14 (1170-1643)	fastas/ESC_FC0809AA_AS.result.fasta	ecoli_achtman_4	2705	adk(10)	fumC(11)	gyrB(4)	icd(10)	mdh(7)	purA(8)	recA(2)
ESC_FC0575AA_AS	Ecuador	Animal Source	0	2018	db1	In191	98.31	1724 / 1717	intI1 (2-1014), dfrA14 (1170-1643)	fastas/ESC_FC0575AA_AS.result.fasta	ecoli_achtman_4	2705	adk(10)	fumC(11)	gyrB(4)	icd(10)	mdh(7)	purA(8)	recA(2)
ESC_EC9799AA_AS	Ecuador	Animal Source	0	2021	db1	In191	98.31	1724 / 1717	intI1 (2-1014), dfrA14 (1170-1643)	fastas/ESC_EC9799AA_AS.result.fasta	ecoli_achtman_4	2705	adk(10)	fumC(11)	gyrB(4)	icd(10)	mdh(7)	purA(8)	recA(2)
ESC_FC0570AA_AS	Ecuador	Animal Source	0	2018	db1	In191	98.31	1724 / 1717	intI1 (2-1014), dfrA14 (1170-1643)	fastas/ESC_FC0570AA_AS.result.fasta	ecoli_achtman_4	2705	adk(10)	fumC(11)	gyrB(4)	icd(10)	mdh(7)	purA(8)	recA(2)
ESC_EC9559AA_AS	Ecuador	Animal Source	0	2021	db1	In191	98.31	1724 / 1717	intI1 (2-1014), dfrA14 (1170-1643)	fastas/ESC_EC9559AA_AS.result.fasta	ecoli_achtman_4	2705	adk(10)	fumC(11)	gyrB(4)	icd(10)	mdh(7)	purA(8)	recA(2)
ESC_FC0579AA_AS	Ecuador	Animal Source	0	2018	db1	In191	98.25	1724 / 1717	intI1 (2-1014), dfrA14 (1170-1643)	fastas/ESC_FC0579AA_AS.result.fasta	ecoli_achtman_4	2705	adk(10)	fumC(11)	gyrB(4)	icd(10)	mdh(7)	purA(8)	recA(2)
ESC_FC0598AA_AS	Ecuador	Animal Source	0	2021	db1	In191	98.31	1724 / 1717	intI1 (2-1014), dfrA14 (1170-1643)	fastas/ESC_FC0598AA_AS.result.fasta	ecoli_achtman_4	2705	adk(10)	fumC(11)	gyrB(4)	icd(10)	mdh(7)	purA(8)	recA(2)
ESC_FC0436AA_AS	Ecuador	Animal Source	0	2021	db1	In191	98.31	1724 / 1717	intI1 (2-1014), dfrA14 (1170-1643)	fastas/ESC_FC0436AA_AS.result.fasta	ecoli_achtman_4	2705	adk(10)	fumC(11)	gyrB(4)	icd(10)	mdh(7)	purA(8)	recA(2)
ESC_FC0580AA_AS	Ecuador	Animal Source	0	2018	db1	In191	98.31	1724 / 1717	intI1 (2-1014), dfrA14 (1170-1643)	fastas/ESC_FC0580AA_AS.result.fasta	ecoli_achtman_4	2705	adk(10)	fumC(11)	gyrB(4)	icd(10)	mdh(7)	purA(8)	recA(2)
ESC_EC9845AA_AS	Ecuador	Animal Source	0	2021	db1	In191	98.31	1724 / 1717	intI1 (2-1014), dfrA14 (1170-1643)	fastas/ESC_EC9845AA_AS.result.fasta	ecoli_achtman_4	2705	adk(10)	fumC(11)	gyrB(4)	icd(10)	mdh(7)	purA(8)	recA(2)
ESC_FC0901AA_AS	Ecuador	Human Source	0	2021	db1	In1546	93.61	2698 / 2768	aadA5 (206-993), dfrA17 (1123-1596), intI1 (1755-2767)	fastas/ESC_FC0901AA_AS.result.fasta	ecoli_achtman_4	2797	adk(203)	fumC(26)	gyrB(27)	icd(27)	mdh(40)	purA(5)	recA(73)
ESC_FC1025AA_AS	Ecuador	Animal Source	0	2021	db1	In1265	91.01	2819 / 2691	aadA1 (164-955), dfrA1 (1048-1521), intI1 (1678-2690)	fastas/ESC_FC1025AA_AS.result.fasta	ecoli_achtman_4	2847	adk(6)	fumC(266)	gyrB(83)	icd(24)	mdh(1)	purA(1)	recA(2)
ESC_GC6807AA_AS	Ecuador	Animal Source	0	2021	db1	In530	90.93	2711 / 2481	intI1 (1-146), aadA1 (1652-2443)	fastas/ESC_GC6807AA_AS.result.fasta	ecoli_achtman_4	2847	adk(6)	fumC(266)	gyrB(83)	icd(24)	mdh(1)	purA(1)	recA(2)
ESC_FC1025AA_AS	Ecuador	Animal Source	0	2021	db1	In862	90.04	2479 / 2410	intI1 (1-456), aadA1 (1554-2345)	fastas/ESC_FC1025AA_AS.result.fasta	ecoli_achtman_4	2847	adk(6)	fumC(266)	gyrB(83)	icd(24)	mdh(1)	purA(1)	recA(2)
ESC_DC1554AA_AS	Peru	Animal Source	0	2020	db1	In1265	98.29	2701 / 2691	aadA1 (164-955), dfrA1 (1048-1521), intI1 (1678-2690)	fastas/ESC_DC1554AA_AS.result.fasta	ecoli_achtman_4	29	adk(6)	fumC(4)	gyrB(12)	icd(16)	mdh(9)	purA(7)	recA(7)
ESC_FC1631AA_AS	Peru	Animal Source	0	2020	db1	In1265	98.29	2701 / 2691	aadA1 (164-955), dfrA1 (1048-1521), intI1 (1678-2690)	fastas/ESC_FC1631AA_AS.result.fasta	ecoli_achtman_4	29	adk(6)	fumC(4)	gyrB(12)	icd(16)	mdh(9)	purA(7)	recA(7)
ESC_DC1553AA_AS	Peru	Animal Source	0	2020	db1	In1265	98.29	2701 / 2691	aadA1 (164-955), dfrA1 (1048-1521), intI1 (1678-2690)	fastas/ESC_DC1553AA_AS.result.fasta	ecoli_achtman_4	29	adk(6)	fumC(4)	gyrB(12)	icd(16)	mdh(9)	purA(7)	recA(7)
ESC_FC1632AA_AS	Peru	Animal Source	0	2020	db1	In1265	98.29	2701 / 2691	aadA1 (164-955), dfrA1 (1048-1521), intI1 (1678-2690)	fastas/ESC_FC1632AA_AS.result.fasta	ecoli_achtman_4	29	adk(6)	fumC(4)	gyrB(12)	icd(16)	mdh(9)	purA(7)	recA(7)
ESC_WA8983AA_AS	Ecuador	Human Source	0	2015	db1	In322	98.59	3127 / 3121	aadA1 (164-955), blaOXA-1 (1068-1898), intI1 (2108-3120)	fastas/ESC_WA8983AA_AS.result.fasta	ecoli_achtman_4	295	adk(6)	fumC(4)	gyrB(12)	icd(1)	mdh(9)	purA(2)	recA(7)
ESC_FC0958AA_AS	Ecuador	Animal Source	0	2021	db1	In1077	92.95	9222 / 9222	intI1 (2-1014), aadA1 (1805-2596), aac(3)-VIa (2760-3662)	fastas/ESC_FC0958AA_AS.result.fasta	ecoli_achtman_4	2973	adk(6)	fumC(95)	gyrB(158)	icd(56)	mdh(11)	purA(8)	recA(41)
ESC_ZB5840AA_AS	Ecuador	Environment	0	2019	db1	In1363	96.35	2110 / 2190	lnu(F) (1-822), aadA17 (954-1745), intI1 (1894-2190)	fastas/ESC_ZB5840AA_AS.result.fasta	ecoli_achtman_4	2973	adk(6)	fumC(95)	gyrB(158)	icd(56)	mdh(11)	purA(8)	recA(41)
ESC_EC9670AA_AS	Ecuador	Environment	0	2021	db1	In1363	96.35	2110 / 2190	lnu(F) (1-822), aadA17 (954-1745), intI1 (1894-2190)	fastas/ESC_EC9670AA_AS.result.fasta	ecoli_achtman_4	2973	adk(6)	fumC(95)	gyrB(158)	icd(56)	mdh(11)	purA(8)	recA(41)
ESC_FC0774AA_AS	Ecuador	Human Source	0	2021	db1	In1438	94.43	2966 / 3068	aadA2 (164-955), dfrA12 (1363-1860), intI1 (2005-3017)	fastas/ESC_FC0774AA_AS.result.fasta	ecoli_achtman_4	2973	adk(6)	fumC(95)	gyrB(158)	icd(56)	mdh(11)	purA(8)	recA(41)
ESC_EC9163AA_AS	Ecuador	Environment	0	2020	db1	In1450	99.96	2671 / 2671	intI1 (2-1014), dfrA17 (1172-1645), aadA5 (1776-2564)	fastas/ESC_EC9163AA_AS.result.fasta	ecoli_achtman_4	2973	adk(6)	fumC(95)	gyrB(158)	icd(56)	mdh(11)	purA(8)	recA(41)
ESC_DC6144AA_AS	Ecuador	Environment	0	2020	db1	In1450	99.96	2671 / 2671	intI1 (2-1014), dfrA17 (1172-1645), aadA5 (1776-2564)	fastas/ESC_DC6144AA_AS.result.fasta	ecoli_achtman_4	2973	adk(6)	fumC(95)	gyrB(158)	icd(56)	mdh(11)	purA(8)	recA(41)
ESC_FC0832AA_AS	Ecuador	Animal Source	0	2021	db1	In1450	99.96	2671 / 2671	intI1 (2-1014), dfrA17 (1172-1645), aadA5 (1776-2564)	fastas/ESC_FC0832AA_AS.result.fasta	ecoli_achtman_4	2973	adk(6)	fumC(95)	gyrB(158)	icd(56)	mdh(11)	purA(8)	recA(41)
ESC_GC3225AA_AS	Peru	Human Source	O61:H2	2012	db1	In1546	92.41	2646 / 2768	aadA5 (206-993), dfrA17 (1123-1596), intI1 (1755-2767)	fastas/ESC_GC3225AA_AS.result.fasta	ecoli_achtman_4	301	adk(78)	fumC(27)	gyrB(5)	icd(10)	mdh(12)	purA(8)	recA(2)
ESC_GC3250AA_AS	Peru	Human Source	O80:H2	2013	db1	In322	98.62	3127 / 3121	aadA1 (164-955), blaOXA-1 (1068-1898), intI1 (2108-3120)	fastas/ESC_GC3250AA_AS.result.fasta	ecoli_achtman_4	301	adk(78)	fumC(27)	gyrB(5)	icd(10)	mdh(12)	purA(8)	recA(2)
ESC_EC9345AA_AS	Ecuador	Human Source	0	2021	db1	In1004	94.93	5557 / 5853	intI1 (1-384), aadA2b (2167-2946), cmlA1 (3208-4467), aadA1 (4560-5351)	fastas/ESC_EC9345AA_AS.result.fasta	ecoli_achtman_4	3057	adk(290)	fumC(54)	gyrB(55)	icd(324)	mdh(35)	purA(40)	recA(223)
ESC_CC2554AA_AS	Ecuador	Animal Source	0	0	db1	In1265	98.29	2701 / 2691	aadA1 (164-955), dfrA1 (1048-1521), intI1 (1678-2690)	fastas/ESC_CC2554AA_AS.result.fasta	ecoli_achtman_4	3057	adk(290)	fumC(54)	gyrB(55)	icd(324)	mdh(35)	purA(40)	recA(223)
ESC_AC6236AA_AS	Ecuador	Animal Source	0	2019	db1	In1265	98.29	2701 / 2691	aadA1 (164-955), dfrA1 (1048-1521), intI1 (1678-2690)	fastas/ESC_AC6236AA_AS.result.fasta	ecoli_achtman_4	3057	adk(290)	fumC(54)	gyrB(55)	icd(324)	mdh(35)	purA(40)	recA(223)
ESC_FC0770AA_AS	Ecuador	Human Source	0	2021	db1	In1438	100	3068 / 3068	aadA2 (164-955), dfrA12 (1363-1860), intI1 (2005-3017)	fastas/ESC_FC0770AA_AS.result.fasta	ecoli_achtman_4	34	adk(10)	fumC(11)	gyrB(4)	icd(1)	mdh(8)	purA(8)	recA(2)
ESC_FC0802AA_AS	Ecuador	Human Source	0	2021	db1	In1612	98.3	1840 / 1826	dfrA5 (184-657), intI1 (813-1825)	fastas/ESC_FC0802AA_AS.result.fasta	ecoli_achtman_4	34	adk(10)	fumC(11)	gyrB(4)	icd(1)	mdh(8)	purA(8)	recA(2)
ESC_FC6214AA_AS	Ecuador	Human Source	0	2021	db1	In1612	98.3	1840 / 1826	dfrA5 (184-657), intI1 (813-1825)	fastas/ESC_FC6214AA_AS.result.fasta	ecoli_achtman_4	34	adk(10)	fumC(11)	gyrB(4)	icd(1)	mdh(8)	purA(8)	recA(2)
ESC_FC0446AA_AS	Ecuador	Human Source	0	2021	db1	In1438	100	3068 / 3068	aadA2 (164-955), dfrA12 (1363-1860), intI1 (2005-3017)	fastas/ESC_FC0446AA_AS.result.fasta	ecoli_achtman_4	345	adk(6)	fumC(4)	gyrB(14)	icd(1)	mdh(20)	purA(62)	recA(7)
ESC_FC0430AA_AS	Ecuador	Animal Source	0	2021	db1	In1438	100	3068 / 3068	aadA2 (164-955), dfrA12 (1363-1860), intI1 (2005-3017)	fastas/ESC_FC0430AA_AS.result.fasta	ecoli_achtman_4	345	adk(6)	fumC(4)	gyrB(14)	icd(1)	mdh(20)	purA(62)	recA(7)
ESC_EC9425AA_AS	Ecuador	Human Source	0	2021	db1	In1438	100	3068 / 3068	aadA2 (164-955), dfrA12 (1363-1860), intI1 (2005-3017)	fastas/ESC_EC9425AA_AS.result.fasta	ecoli_achtman_4	345	adk(6)	fumC(4)	gyrB(14)	icd(1)	mdh(20)	purA(62)	recA(7)
ESC_FC0591AA_AS	Ecuador	Human Source	0	2021	db1	In1546	99.6	2778 / 2768	aadA5 (206-993), dfrA17 (1123-1596), intI1 (1755-2767)	fastas/ESC_FC0591AA_AS.result.fasta	ecoli_achtman_4	345	adk(6)	fumC(4)	gyrB(14)	icd(1)	mdh(20)	purA(62)	recA(7)
ESC_EC9365AA_AS	Ecuador	Human Source	0	2018	db1	In1004	94.89	5557 / 5853	intI1 (1-384), aadA2b (2167-2946), cmlA1 (3208-4467), aadA1 (4560-5351)	fastas/ESC_EC9365AA_AS.result.fasta	ecoli_achtman_4	349	adk(34)	fumC(36)	gyrB(39)	icd(87)	mdh(67)	purA(16)	recA(4)
ESC_EC9716AA_AS	Ecuador	Human Source	0	2018	db1	In1004	94.89	5557 / 5853	intI1 (1-384), aadA2b (2167-2946), cmlA1 (3208-4467), aadA1 (4560-5351)	fastas/ESC_EC9716AA_AS.result.fasta	ecoli_achtman_4	349	adk(34)	fumC(36)	gyrB(39)	icd(87)	mdh(67)	purA(16)	recA(4)
ESC_FC0927AA_AS	Ecuador	Human Source	0	2021	db1	In1612	98.3	1840 / 1826	dfrA5 (184-657), intI1 (813-1825)	fastas/ESC_FC0927AA_AS.result.fasta	ecoli_achtman_4	349	adk(34)	fumC(36)	gyrB(39)	icd(87)	mdh(67)	purA(16)	recA(4)
ESC_FC0943AA_AS	Ecuador	Human Source	0	2021	db1	In1612	98.3	1840 / 1826	dfrA5 (184-657), intI1 (813-1825)	fastas/ESC_FC0943AA_AS.result.fasta	ecoli_achtman_4	349	adk(34)	fumC(36)	gyrB(39)	icd(87)	mdh(67)	purA(16)	recA(4)
ESC_FC0381AA_AS	Ecuador	Human Source	0	2021	db1	In1612	98.3	1840 / 1826	dfrA5 (184-657), intI1 (813-1825)	fastas/ESC_FC0381AA_AS.result.fasta	ecoli_achtman_4	349	adk(34)	fumC(36)	gyrB(39)	icd(87)	mdh(67)	purA(16)	recA(4)
ESC_FC6216AA_AS	Ecuador	Animal Source	0	2021	db1	In1612	98.3	1840 / 1826	dfrA5 (184-657), intI1 (813-1825)	fastas/ESC_FC6216AA_AS.result.fasta	ecoli_achtman_4	349	adk(34)	fumC(36)	gyrB(39)	icd(87)	mdh(67)	purA(16)	recA(4)
ESC_FC0585AA_AS	Ecuador	Human Source	0	2021	db1	In1612	98.3	1840 / 1826	dfrA5 (184-657), intI1 (813-1825)	fastas/ESC_FC0585AA_AS.result.fasta	ecoli_achtman_4	349	adk(34)	fumC(36)	gyrB(39)	icd(87)	mdh(67)	purA(16)	recA(4)
ESC_GC6789AA_AS	Ecuador	Human Source	0	2018	db1	In1612	98.3	1840 / 1826	dfrA5 (184-657), intI1 (813-1825)	fastas/ESC_GC6789AA_AS.result.fasta	ecoli_achtman_4	349	adk(34)	fumC(36)	gyrB(39)	icd(87)	mdh(67)	purA(16)	recA(4)
ESC_FC0418AA_AS	Ecuador	Human Source	0	2021	db1	In1612	98.3	1840 / 1826	dfrA5 (184-657), intI1 (813-1825)	fastas/ESC_FC0418AA_AS.result.fasta	ecoli_achtman_4	349	adk(34)	fumC(36)	gyrB(39)	icd(87)	mdh(67)	purA(16)	recA(4)
ESC_EC9937AA_AS	Ecuador	Animal Source	0	2018	db1	In1632	99.94	6483 / 6483	aadA1 (503-1294), cmlA1 (1387-2646), aadA2b (2908-3687), intI1 (5470-6482)	fastas/ESC_EC9937AA_AS.result.fasta	ecoli_achtman_4	349	adk(34)	fumC(36)	gyrB(39)	icd(87)	mdh(67)	purA(16)	recA(4)
ESC_EC9510AA_AS	Ecuador	Environment	0	2021	db1	In1632	99.97	6483 / 6483	aadA1 (503-1294), cmlA1 (1387-2646), aadA2b (2908-3687), intI1 (5470-6482)	fastas/ESC_EC9510AA_AS.result.fasta	ecoli_achtman_4	349	adk(34)	fumC(36)	gyrB(39)	icd(87)	mdh(67)	purA(16)	recA(4)
ESC_EC9781AA_AS	Ecuador	Animal Source	0	2021	db1	In1265	98.29	2701 / 2691	aadA1 (164-955), dfrA1 (1048-1521), intI1 (1678-2690)	fastas/ESC_EC9781AA_AS.result.fasta	ecoli_achtman_4	3519	adk(6)	fumC(8)	gyrB(32)	icd(159)	mdh(9)	purA(23)	recA(7)
ESC_FC0858AA_AS	Ecuador	Animal Source	0	2021	db1	In1004	94.93	5557 / 5853	intI1 (1-384), aadA2b (2167-2946), cmlA1 (3208-4467), aadA1 (4560-5351)	fastas/ESC_FC0858AA_AS.result.fasta	ecoli_achtman_4	354	adk(85)	fumC(88)	gyrB(78)	icd(29)	mdh(59)	purA(58)	recA(62)
ESC_FC0746AA_AS	Ecuador	Animal Source	0	2021	db1	In1004	94.93	5557 / 5853	intI1 (1-384), aadA2b (2167-2946), cmlA1 (3208-4467), aadA1 (4560-5351)	fastas/ESC_FC0746AA_AS.result.fasta	ecoli_achtman_4	354	adk(85)	fumC(88)	gyrB(78)	icd(29)	mdh(59)	purA(58)	recA(62)
ESC_EC9466AA_AS	Ecuador	Animal Source	0	2021	db1	In1004	94.93	5557 / 5853	intI1 (1-384), aadA2b (2167-2946), cmlA1 (3208-4467), aadA1 (4560-5351)	fastas/ESC_EC9466AA_AS.result.fasta	ecoli_achtman_4	354	adk(85)	fumC(88)	gyrB(78)	icd(29)	mdh(59)	purA(58)	recA(62)
ESC_FC0839AA_AS	Ecuador	Animal Source	0	2021	db1	In1004	98.17	5927 / 5853	intI1 (1-384), aadA2b (2167-2946), cmlA1 (3208-4467), aadA1 (4560-5351)	fastas/ESC_FC0839AA_AS.result.fasta	ecoli_achtman_4	354	adk(85)	fumC(88)	gyrB(78)	icd(29)	mdh(59)	purA(58)	recA(62)
ESC_LB3382AA_AS	Ecuador	Animal Source	0	2018	db1	In1004	94.93	5557 / 5853	intI1 (1-384), aadA2b (2167-2946), cmlA1 (3208-4467), aadA1 (4560-5351)	fastas/ESC_LB3382AA_AS.result.fasta	ecoli_achtman_4	354	adk(85)	fumC(88)	gyrB(78)	icd(29)	mdh(59)	purA(58)	recA(62)
ESC_LB3381AA_AS	Ecuador	Animal Source	0	2018	db1	In1004	94.93	5575 / 5853	intI1 (1-384), aadA2b (2167-2946), cmlA1 (3208-4467), aadA1 (4560-5351)	fastas/ESC_LB3381AA_AS.result.fasta	ecoli_achtman_4	354	adk(85)	fumC(88)	gyrB(78)	icd(29)	mdh(59)	purA(58)	recA(62)
ESC_MB5721AA_AS	Ecuador	Animal Source	0	2018	db1	In1004	93.22	5458 / 5853	intI1 (1-384), aadA2b (2167-2946), cmlA1 (3208-4467), aadA1 (4560-5351)	fastas/ESC_MB5721AA_AS.result.fasta	ecoli_achtman_4	354	adk(85)	fumC(88)	gyrB(78)	icd(29)	mdh(59)	purA(58)	recA(62)
ESC_EC9871AA_AS	Ecuador	Animal Source	0	2021	db1	In1004	94.93	5557 / 5853	intI1 (1-384), aadA2b (2167-2946), cmlA1 (3208-4467), aadA1 (4560-5351)	fastas/ESC_EC9871AA_AS.result.fasta	ecoli_achtman_4	354	adk(85)	fumC(88)	gyrB(78)	icd(29)	mdh(59)	purA(58)	recA(62)
ESC_EC9593AA_AS	Ecuador	Environment	0	2021	db1	In1004	93.17	5454 / 5853	intI1 (1-384), aadA2b (2167-2946), cmlA1 (3208-4467), aadA1 (4560-5351)	fastas/ESC_EC9593AA_AS.result.fasta	ecoli_achtman_4	354	adk(85)	fumC(88)	gyrB(78)	icd(29)	mdh(59)	purA(58)	recA(62)
ESC_GC6800AA_AS	Ecuador	Human Source	0	2021	db1	In1004	94.93	5557 / 5853	intI1 (1-384), aadA2b (2167-2946), cmlA1 (3208-4467), aadA1 (4560-5351)	fastas/ESC_GC6800AA_AS.result.fasta	ecoli_achtman_4	354	adk(85)	fumC(88)	gyrB(78)	icd(29)	mdh(59)	purA(58)	recA(62)
ESC_FC0345AA_AS	Ecuador	Human Source	0	2021	db1	In1004	94.93	5557 / 5853	intI1 (1-384), aadA2b (2167-2946), cmlA1 (3208-4467), aadA1 (4560-5351)	fastas/ESC_FC0345AA_AS.result.fasta	ecoli_achtman_4	354	adk(85)	fumC(88)	gyrB(78)	icd(29)	mdh(59)	purA(58)	recA(62)
ESC_FC0661AA_AS	Ecuador	Human Source	0	2021	db1	In1004	94.93	5557 / 5853	intI1 (1-384), aadA2b (2167-2946), cmlA1 (3208-4467), aadA1 (4560-5351)	fastas/ESC_FC0661AA_AS.result.fasta	ecoli_achtman_4	354	adk(85)	fumC(88)	gyrB(78)	icd(29)	mdh(59)	purA(58)	recA(62)
ESC_FC0884AA_AS	Ecuador	Human Source	0	2021	db1	In1004	94.72	5545 / 5853	intI1 (1-384), aadA2b (2167-2946), cmlA1 (3208-4467), aadA1 (4560-5351)	fastas/ESC_FC0884AA_AS.result.fasta	ecoli_achtman_4	354	adk(85)	fumC(88)	gyrB(78)	icd(29)	mdh(59)	purA(58)	recA(62)
ESC_EC9776AA_AS	Ecuador	Animal Source	0	2021	db1	In1153	99.98	6483 / 6482	intI1 (2-1014), aadA2b (2796-3575), cmlA1 (3837-5096), aadA1 (5189-5980)	fastas/ESC_EC9776AA_AS.result.fasta	ecoli_achtman_4	354	adk(85)	fumC(88)	gyrB(78)	icd(29)	mdh(59)	purA(58)	recA(62)
ESC_FC0871AA_AS	Ecuador	Animal Source	0	2021	db1	In191	98.31	1724 / 1717	intI1 (2-1014), dfrA14 (1170-1643)	fastas/ESC_FC0871AA_AS.result.fasta	ecoli_achtman_4	354	adk(85)	fumC(88)	gyrB(78)	icd(29)	mdh(59)	purA(58)	recA(62)
ESC_FC0819AA_AS	Ecuador	Animal Source	0	2021	db1	In191	98.31	1724 / 1717	intI1 (2-1014), dfrA14 (1170-1643)	fastas/ESC_FC0819AA_AS.result.fasta	ecoli_achtman_4	354	adk(85)	fumC(88)	gyrB(78)	icd(29)	mdh(59)	purA(58)	recA(62)
ESC_FC0682AA_AS	Ecuador	Animal Source	0	2021	db1	In191	90.74	1594 / 1717	intI1 (2-1014), dfrA14 (1170-1643)	fastas/ESC_FC0682AA_AS.result.fasta	ecoli_achtman_4	354	adk(85)	fumC(88)	gyrB(78)	icd(29)	mdh(59)	purA(58)	recA(62)
ESC_EC9635AA_AS	Ecuador	Environment	0	2021	db1	In191	98.31	1724 / 1717	intI1 (2-1014), dfrA14 (1170-1643)	fastas/ESC_EC9635AA_AS.result.fasta	ecoli_achtman_4	354	adk(85)	fumC(88)	gyrB(78)	icd(29)	mdh(59)	purA(58)	recA(62)
ESC_DC6165AA_AS	Ecuador	Environment	0	2020	db1	In191	98.31	1724 / 1717	intI1 (2-1014), dfrA14 (1170-1643)	fastas/ESC_DC6165AA_AS.result.fasta	ecoli_achtman_4	354	adk(85)	fumC(88)	gyrB(78)	icd(29)	mdh(59)	purA(58)	recA(62)
ESC_ZB5894AA_AS	Ecuador	Environment	0	2019	db1	In191	98.31	1724 / 1717	intI1 (2-1014), dfrA14 (1170-1643)	fastas/ESC_ZB5894AA_AS.result.fasta	ecoli_achtman_4	354	adk(85)	fumC(88)	gyrB(78)	icd(29)	mdh(59)	purA(58)	recA(62)
ESC_FC6406AA_AS	Ecuador	Environment	0	2021	db1	In191	98.31	1724 / 1717	intI1 (2-1014), dfrA14 (1170-1643)	fastas/ESC_FC6406AA_AS.result.fasta	ecoli_achtman_4	354	adk(85)	fumC(88)	gyrB(78)	icd(29)	mdh(59)	purA(58)	recA(62)
ESC_EC9138AA_AS	Ecuador	Environment	0	2020	db1	In191	98.31	1724 / 1717	intI1 (2-1014), dfrA14 (1170-1643)	fastas/ESC_EC9138AA_AS.result.fasta	ecoli_achtman_4	354	adk(85)	fumC(88)	gyrB(78)	icd(29)	mdh(59)	purA(58)	recA(62)
ESC_EC9459AA_AS	Ecuador	Human Source	0	2021	db1	In191	98.31	1724 / 1717	intI1 (2-1014), dfrA14 (1170-1643)	fastas/ESC_EC9459AA_AS.result.fasta	ecoli_achtman_4	354	adk(85)	fumC(88)	gyrB(78)	icd(29)	mdh(59)	purA(58)	recA(62)
ESC_EC9811AA_AS	Ecuador	Human Source	0	2021	db1	In191	98.31	1724 / 1717	intI1 (2-1014), dfrA14 (1170-1643)	fastas/ESC_EC9811AA_AS.result.fasta	ecoli_achtman_4	354	adk(85)	fumC(88)	gyrB(78)	icd(29)	mdh(59)	purA(58)	recA(62)
ESC_FC6271AA_AS	Ecuador	Human Source	0	2021	db1	In191	98.31	1724 / 1717	intI1 (2-1014), dfrA14 (1170-1643)	fastas/ESC_FC6271AA_AS.result.fasta	ecoli_achtman_4	354	adk(85)	fumC(88)	gyrB(78)	icd(29)	mdh(59)	purA(58)	recA(62)
ESC_FC0658AA_AS	Ecuador	Animal Source	0	2021	db1	In530	90.89	2711 / 2481	intI1 (1-146), aadA1 (1652-2443)	fastas/ESC_FC0658AA_AS.result.fasta	ecoli_achtman_4	354	adk(85)	fumC(88)	gyrB(78)	icd(29)	mdh(59)	purA(58)	recA(62)
ESC_FC6422AA_AS	Ecuador	Environment	0	2021	db1	In530	90.89	2711 / 2481	intI1 (1-146), aadA1 (1652-2443)	fastas/ESC_FC6422AA_AS.result.fasta	ecoli_achtman_4	354	adk(85)	fumC(88)	gyrB(78)	icd(29)	mdh(59)	purA(58)	recA(62)
ESC_FC0363AA_AS	Ecuador	Human Source	0	2021	db1	In530	90.89	2711 / 2481	intI1 (1-146), aadA1 (1652-2443)	fastas/ESC_FC0363AA_AS.result.fasta	ecoli_achtman_4	354	adk(85)	fumC(88)	gyrB(78)	icd(29)	mdh(59)	purA(58)	recA(62)
ESC_FC0854AA_AS	Ecuador	Human Source	0	2021	db1	In530	90.89	2711 / 2481	intI1 (1-146), aadA1 (1652-2443)	fastas/ESC_FC0854AA_AS.result.fasta	ecoli_achtman_4	354	adk(85)	fumC(88)	gyrB(78)	icd(29)	mdh(59)	purA(58)	recA(62)
ESC_FC0663AA_AS	Ecuador	Human Source	0	2021	db1	In530	90.93	2711 / 2481	intI1 (1-146), aadA1 (1652-2443)	fastas/ESC_FC0663AA_AS.result.fasta	ecoli_achtman_4	354	adk(85)	fumC(88)	gyrB(78)	icd(29)	mdh(59)	purA(58)	recA(62)
ESC_EC9836AA_AS	Ecuador	Human Source	0	2021	db1	In1438	98.4	3089 / 3068	aadA2 (164-955), dfrA12 (1363-1860), intI1 (2005-3017)	fastas/ESC_EC9836AA_AS.result.fasta	ecoli_achtman_4	361	adk(10)	fumC(99)	gyrB(5)	icd(91)	mdh(8)	purA(7)	recA(2)
ESC_LA5365AA_AS	Colombia	Human Source	0	2011	db1	In1598	99.88	4157 / 4157	aadA16 (117-962), dfrA27 (1143-1616), ARR-3 (1749-2201), aac(6')-Ib-cr (2298-2897), intI1 (3144-4156)	fastas/ESC_LA5365AA_AS.scaffold.fasta	ecoli_achtman_4	361	adk(10)	fumC(99)	gyrB(5)	icd(91)	mdh(8)	purA(7)	recA(2)
ESC_EC9364AA_AS	Ecuador	Animal Source	0	2018	db1	In1004	93.22	5458 / 5853	intI1 (1-384), aadA2b (2167-2946), cmlA1 (3208-4467), aadA1 (4560-5351)	fastas/ESC_EC9364AA_AS.result.fasta	ecoli_achtman_4	371	adk(6)	fumC(31)	gyrB(83)	icd(28)	mdh(1)	purA(1)	recA(67)
ESC_EC9843AA_AS	Ecuador	Animal Source	0	2021	db1	In1004	93.2	5457 / 5853	intI1 (1-384), aadA2b (2167-2946), cmlA1 (3208-4467), aadA1 (4560-5351)	fastas/ESC_EC9843AA_AS.result.fasta	ecoli_achtman_4	371	adk(6)	fumC(31)	gyrB(83)	icd(28)	mdh(1)	purA(1)	recA(67)
ESC_FC0900AA_AS	Ecuador	Human Source	0	2021	db1	In1004	93.18	5456 / 5853	intI1 (1-384), aadA2b (2167-2946), cmlA1 (3208-4467), aadA1 (4560-5351)	fastas/ESC_FC0900AA_AS.result.fasta	ecoli_achtman_4	371	adk(6)	fumC(31)	gyrB(83)	icd(28)	mdh(1)	purA(1)	recA(67)
ESC_EC9376AA_AS	Ecuador	Animal Source	0	2018	db1	In1004	93.22	5458 / 5853	intI1 (1-384), aadA2b (2167-2946), cmlA1 (3208-4467), aadA1 (4560-5351)	fastas/ESC_EC9376AA_AS.result.fasta	ecoli_achtman_4	371	adk(6)	fumC(31)	gyrB(83)	icd(28)	mdh(1)	purA(1)	recA(67)
ESC_FC0847AA_AS	Ecuador	Animal Source	0	2021	db1	In1153	99.97	6483 / 6482	intI1 (2-1014), aadA2b (2796-3575), cmlA1 (3837-5096), aadA1 (5189-5980)	fastas/ESC_FC0847AA_AS.result.fasta	ecoli_achtman_4	371	adk(6)	fumC(31)	gyrB(83)	icd(28)	mdh(1)	purA(1)	recA(67)
ESC_GC3134AA_AS	Peru	Human Source	H2	2013	db1	In1438	100	3068 / 3068	aadA2 (164-955), dfrA12 (1363-1860), intI1 (2005-3017)	fastas/ESC_GC3134AA_AS.result.fasta	ecoli_achtman_4	38	adk(4)	fumC(26)	gyrB(2)	icd(25)	mdh(5)	purA(5)	recA(19)
ESC_FC0399AA_AS	Ecuador	Animal Source	0	2021	db1	In1546	92.45	2648 / 2768	aadA5 (206-993), dfrA17 (1123-1596), intI1 (1755-2767)	fastas/ESC_FC0399AA_AS.result.fasta	ecoli_achtman_4	38	adk(4)	fumC(26)	gyrB(2)	icd(25)	mdh(5)	purA(5)	recA(19)
ESC_EC9404AA_AS	Ecuador	Environment	0	2021	db1	In1546	92.45	2648 / 2768	aadA5 (206-993), dfrA17 (1123-1596), intI1 (1755-2767)	fastas/ESC_EC9404AA_AS.result.fasta	ecoli_achtman_4	38	adk(4)	fumC(26)	gyrB(2)	icd(25)	mdh(5)	purA(5)	recA(19)
ESC_EC9696AA_AS	Ecuador	Environment	0	2021	db1	In1546	92.45	2647 / 2768	aadA5 (206-993), dfrA17 (1123-1596), intI1 (1755-2767)	fastas/ESC_EC9696AA_AS.result.fasta	ecoli_achtman_4	38	adk(4)	fumC(26)	gyrB(2)	icd(25)	mdh(5)	purA(5)	recA(19)
ESC_EC9980AA_AS	Ecuador	Human Source	0	2018	db1	In1546	92.45	2648 / 2768	aadA5 (206-993), dfrA17 (1123-1596), intI1 (1755-2767)	fastas/ESC_EC9980AA_AS.result.fasta	ecoli_achtman_4	38	adk(4)	fumC(26)	gyrB(2)	icd(25)	mdh(5)	purA(5)	recA(19)
ESC_EC9981AA_AS	Ecuador	Human Source	0	2018	db1	In1546	92.45	2648 / 2768	aadA5 (206-993), dfrA17 (1123-1596), intI1 (1755-2767)	fastas/ESC_EC9981AA_AS.result.fasta	ecoli_achtman_4	38	adk(4)	fumC(26)	gyrB(2)	icd(25)	mdh(5)	purA(5)	recA(19)
ESC_FC0010AA_AS	Ecuador	Human Source	0	2018	db1	In1546	92.45	2647 / 2768	aadA5 (206-993), dfrA17 (1123-1596), intI1 (1755-2767)	fastas/ESC_FC0010AA_AS.result.fasta	ecoli_achtman_4	38	adk(4)	fumC(26)	gyrB(2)	icd(25)	mdh(5)	purA(5)	recA(19)
ESC_FC0009AA_AS	Ecuador	Human Source	0	2018	db1	In1546	92.45	2647 / 2768	aadA5 (206-993), dfrA17 (1123-1596), intI1 (1755-2767)	fastas/ESC_FC0009AA_AS.result.fasta	ecoli_achtman_4	38	adk(4)	fumC(26)	gyrB(2)	icd(25)	mdh(5)	purA(5)	recA(19)
ESC_EC9982AA_AS	Ecuador	Human Source	0	2018	db1	In1546	92.45	2648 / 2768	aadA5 (206-993), dfrA17 (1123-1596), intI1 (1755-2767)	fastas/ESC_EC9982AA_AS.result.fasta	ecoli_achtman_4	38	adk(4)	fumC(26)	gyrB(2)	icd(25)	mdh(5)	purA(5)	recA(19)
ESC_FC0920AA_AS	Ecuador	Human Source	0	2021	db1	In1546	92.45	2648 / 2768	aadA5 (206-993), dfrA17 (1123-1596), intI1 (1755-2767)	fastas/ESC_FC0920AA_AS.result.fasta	ecoli_achtman_4	38	adk(4)	fumC(26)	gyrB(2)	icd(25)	mdh(5)	purA(5)	recA(19)
ESC_FC0877AA_AS	Ecuador	Human Source	0	2021	db1	In1546	92.45	2648 / 2768	aadA5 (206-993), dfrA17 (1123-1596), intI1 (1755-2767)	fastas/ESC_FC0877AA_AS.result.fasta	ecoli_achtman_4	38	adk(4)	fumC(26)	gyrB(2)	icd(25)	mdh(5)	purA(5)	recA(19)
ESC_EC9983AA_AS	Ecuador	Human Source	0	2018	db1	In1546	92.45	2648 / 2768	aadA5 (206-993), dfrA17 (1123-1596), intI1 (1755-2767)	fastas/ESC_EC9983AA_AS.result.fasta	ecoli_achtman_4	38	adk(4)	fumC(26)	gyrB(2)	icd(25)	mdh(5)	purA(5)	recA(19)
ESC_FC0924AA_AS	Ecuador	Human Source	0	2021	db1	In1546	92.45	2648 / 2768	aadA5 (206-993), dfrA17 (1123-1596), intI1 (1755-2767)	fastas/ESC_FC0924AA_AS.result.fasta	ecoli_achtman_4	38	adk(4)	fumC(26)	gyrB(2)	icd(25)	mdh(5)	purA(5)	recA(19)
ESC_EC9873AA_AS	Ecuador	Human Source	0	2021	db1	In1546	92.45	2648 / 2768	aadA5 (206-993), dfrA17 (1123-1596), intI1 (1755-2767)	fastas/ESC_EC9873AA_AS.result.fasta	ecoli_achtman_4	38	adk(4)	fumC(26)	gyrB(2)	icd(25)	mdh(5)	purA(5)	recA(19)
ESC_EC9858AA_AS	Ecuador	Human Source	0	2021	db1	In1546	92.45	2647 / 2768	aadA5 (206-993), dfrA17 (1123-1596), intI1 (1755-2767)	fastas/ESC_EC9858AA_AS.result.fasta	ecoli_achtman_4	38	adk(4)	fumC(26)	gyrB(2)	icd(25)	mdh(5)	purA(5)	recA(19)
ESC_FC1006AA_AS	Ecuador	Human Source	0	2021	db1	In1546	93.61	2698 / 2768	aadA5 (206-993), dfrA17 (1123-1596), intI1 (1755-2767)	fastas/ESC_FC1006AA_AS.result.fasta	ecoli_achtman_4	38	adk(4)	fumC(26)	gyrB(2)	icd(25)	mdh(5)	purA(5)	recA(19)
ESC_EC9974AA_AS	Ecuador	Human Source	0	2018	db1	In1546	92.45	2647 / 2768	aadA5 (206-993), dfrA17 (1123-1596), intI1 (1755-2767)	fastas/ESC_EC9974AA_AS.result.fasta	ecoli_achtman_4	38	adk(4)	fumC(26)	gyrB(2)	icd(25)	mdh(5)	purA(5)	recA(19)
ESC_GC3239AA_AS	Peru	Human Source	O2;O50/O2:H30	2013	db1	In1546	99.6	2778 / 2768	aadA5 (206-993), dfrA17 (1123-1596), intI1 (1755-2767)	fastas/ESC_GC3239AA_AS.result.fasta	ecoli_achtman_4	38	adk(4)	fumC(26)	gyrB(2)	icd(25)	mdh(5)	purA(5)	recA(19)
ESC_MB2067AA_AS	Peru	Animal Source	0	2018	db1	In1438	98.4	3089 / 3068	aadA2 (164-955), dfrA12 (1363-1860), intI1 (2005-3017)	fastas/ESC_MB2067AA_AS.result.fasta	ecoli_achtman_4	3896	adk(10)	fumC(7)	gyrB(5)	icd(8)	mdh(8)	purA(2)	recA(2)
ESC_VA5947AA_AS	Peru	Human Source	0	2018	db1	In1265	99.89	2691 / 2691	aadA1 (164-955), dfrA1 (1048-1521), intI1 (1678-2690)	fastas/ESC_VA5947AA_AS.result.fasta	ecoli_achtman_4	394	adk(21)	fumC(35)	gyrB(61)	icd(52)	mdh(5)	purA(5)	recA(4)
ESC_GC3164AA_AS	Peru	Human Source	O6:H16	2013	db1	In1265	99.89	2691 / 2691	aadA1 (164-955), dfrA1 (1048-1521), intI1 (1678-2690)	fastas/ESC_GC3164AA_AS.result.fasta	ecoli_achtman_4	4	adk(6)	fumC(5)	gyrB(4)	icd(8)	mdh(8)	purA(8)	recA(2)
ESC_GC3127AA_AS	Peru	Human Source	O6:H16	2013	db1	In1265	99.89	2691 / 2691	aadA1 (164-955), dfrA1 (1048-1521), intI1 (1678-2690)	fastas/ESC_GC3127AA_AS.result.fasta	ecoli_achtman_4	4	adk(6)	fumC(5)	gyrB(4)	icd(8)	mdh(8)	purA(8)	recA(2)
ESC_FC6205AA_AS	Ecuador	Animal Source	0	2021	db1	In1004	94.93	5557 / 5853	intI1 (1-384), aadA2b (2167-2946), cmlA1 (3208-4467), aadA1 (4560-5351)	fastas/ESC_FC6205AA_AS.result.fasta	ecoli_achtman_4	410	adk(6)	fumC(4)	gyrB(12)	icd(1)	mdh(20)	purA(18)	recA(7)
ESC_EC9188AA_AS	Ecuador	Environment	0	2020	db1	In1405	91.1	6413 / 6413	intI1 (1-798), aadA22 (947-1738), lnu(F) (1870-2691), sul3 (5621-6412)	fastas/ESC_EC9188AA_AS.result.fasta	ecoli_achtman_4	410	adk(6)	fumC(4)	gyrB(12)	icd(1)	mdh(20)	purA(18)	recA(7)
ESC_CC9744AA_AS	Ecuador	Environment	0	2020	db1	In1405	91.1	6413 / 6413	intI1 (1-798), aadA22 (947-1738), lnu(F) (1870-2691), sul3 (5621-6412)	fastas/ESC_CC9744AA_AS.result.fasta	ecoli_achtman_4	410	adk(6)	fumC(4)	gyrB(12)	icd(1)	mdh(20)	purA(18)	recA(7)
ESC_FC0551AA_AS	Ecuador	Animal Source	0	2018	db1	In1558	99.86	5766 / 5766	intI1 (2-1017), dfrA12 (1162-1660), aadA2 (2068-2859), cmlA1 (3121-4380), aadA1 (4473-5264)	fastas/ESC_FC0551AA_AS.result.fasta	ecoli_achtman_4	4204	adk(24)	fumC(11)	gyrB(4)	icd(8)	mdh(8)	purA(8)	recA(73)
ESC_EC9352AA_AS	Ecuador	Environment	0	2021	db1	In1741	92.31	5390 / 5763	aadA1 (503-1295), cmlA1 (1388-2646), aadA2 (2908-3700), dfrA12 (4108-4605), intI1 (1-797), aadA17 (946-1736), lnu(F) (1868-2689)	fastas/ESC_EC9352AA_AS.result.fasta	ecoli_achtman_4	4204	adk(24)	fumC(11)	gyrB(4)	icd(8)	mdh(8)	purA(8)	recA(73)
ESC_ZB5878AA_AS	Ecuador	Food Products	0	2019	db1	In1741	92.31	5390 / 5763	aadA1 (503-1295), cmlA1 (1388-2646), aadA2 (2908-3700), dfrA12 (4108-4605), intI1 (1-797), aadA17 (946-1736), lnu(F) (1868-2689)	fastas/ESC_ZB5878AA_AS.result.fasta	ecoli_achtman_4	4204	adk(24)	fumC(11)	gyrB(4)	icd(8)	mdh(8)	purA(8)	recA(73)
ESC_GC3106AA_AS	Peru	Human Source	O8:H9	2014	db1	In322	98.62	3127 / 3121	aadA1 (164-955), blaOXA-1 (1068-1898), intI1 (2108-3120)	fastas/ESC_GC3106AA_AS.result.fasta	ecoli_achtman_4	423	adk(6)	fumC(4)	gyrB(33)	icd(1)	mdh(20)	purA(12)	recA(7)
ESC_FC0438AA_AS	Ecuador	Animal Source	0	2021	db1	In1558	92.27	5391 / 5766	intI1 (2-1017), dfrA12 (1162-1660), aadA2 (2068-2859), cmlA1 (3121-4380), aadA1 (4473-5264)	fastas/ESC_FC0438AA_AS.result.fasta	ecoli_achtman_4	4243	adk(79)	fumC(3)	gyrB(206)	icd(451)	mdh(5)	purA(16)	recA(182)
ESC_FC0589AA_AS	Ecuador	Animal Source	0	2021	db1	In862	90.21	2479 / 2410	intI1 (1-456), aadA1 (1554-2345)	fastas/ESC_FC0589AA_AS.result.fasta	ecoli_achtman_4	4243	adk(79)	fumC(3)	gyrB(206)	icd(451)	mdh(5)	purA(16)	recA(182)
ESC_EC9798AA_AS	Ecuador	Animal Source	0	2021	db1	In862	90.21	2479 / 2410	intI1 (1-456), aadA1 (1554-2345)	fastas/ESC_EC9798AA_AS.result.fasta	ecoli_achtman_4	4243	adk(79)	fumC(3)	gyrB(206)	icd(451)	mdh(5)	purA(16)	recA(182)
ESC_FC0727AA_AS	Ecuador	Human Source	0	2021	db1	In862	90.21	2479 / 2410	intI1 (1-456), aadA1 (1554-2345)	fastas/ESC_FC0727AA_AS.result.fasta	ecoli_achtman_4	4243	adk(79)	fumC(3)	gyrB(206)	icd(451)	mdh(5)	purA(16)	recA(182)
ESC_LA5374AA_AS	Colombia	Human Source	0	2010	db1	In1265	98.25	2701 / 2691	aadA1 (164-955), dfrA1 (1048-1521), intI1 (1678-2690)	fastas/ESC_LA5374AA_AS.scaffold.fasta	ecoli_achtman_4	428	adk(96)	fumC(40)	gyrB(13)	icd(100)	mdh(23)	purA(28)	recA(66)
ESC_FC6251AA_AS	Ecuador	Environment	0	2021	db1	In191	98.02	1724 / 1717	intI1 (2-1014), dfrA14 (1170-1643)	fastas/ESC_FC6251AA_AS.result.fasta	ecoli_achtman_4	428	adk(96)	fumC(40)	gyrB(13)	icd(100)	mdh(23)	purA(28)	recA(66)
ESC_EC9415AA_AS	Ecuador	Animal Source	0	2021	db1	In1077	92.96	9225 / 9222	intI1 (2-1014), aadA1 (1805-2596), aac(3)-VIa (2760-3662)	fastas/ESC_EC9415AA_AS.result.fasta	ecoli_achtman_4	429	adk(97)	fumC(40)	gyrB(93)	icd(13)	mdh(23)	purA(28)	recA(66)
ESC_FC0406AA_AS	Ecuador	Human Source	0	2021	db1	In1546	99.6	2778 / 2768	aadA5 (206-993), dfrA17 (1123-1596), intI1 (1755-2767)	fastas/ESC_FC0406AA_AS.result.fasta	ecoli_achtman_4	44	adk(10)	fumC(11)	gyrB(4)	icd(8)	mdh(8)	purA(8)	recA(7)
ESC_FC0897AA_AS	Ecuador	Animal Source	0	2021	db1	In1438	100	3068 / 3068	aadA2 (164-955), dfrA12 (1363-1860), intI1 (2005-3017)	fastas/ESC_FC0897AA_AS.result.fasta	ecoli_achtman_4	449	adk(18)	fumC(22)	gyrB(94)	icd(6)	mdh(5)	purA(5)	recA(4)
ESC_FC6427AA_AS	Ecuador	Environment	0	2021	db1	In1438	100	3068 / 3068	aadA2 (164-955), dfrA12 (1363-1860), intI1 (2005-3017)	fastas/ESC_FC6427AA_AS.result.fasta	ecoli_achtman_4	449	adk(18)	fumC(22)	gyrB(94)	icd(6)	mdh(5)	purA(5)	recA(4)
ESC_FC0897AA_AS	Ecuador	Animal Source	0	2021	db1	In530	90.89	2711 / 2481	intI1 (1-146), aadA1 (1652-2443)	fastas/ESC_FC0897AA_AS.result.fasta	ecoli_achtman_4	449	adk(18)	fumC(22)	gyrB(94)	icd(6)	mdh(5)	purA(5)	recA(4)
ESC_FC0700AA_AS	Ecuador	Animal Source	0	2021	db1	In530	90.89	2711 / 2481	intI1 (1-146), aadA1 (1652-2443)	fastas/ESC_FC0700AA_AS.result.fasta	ecoli_achtman_4	449	adk(18)	fumC(22)	gyrB(94)	icd(6)	mdh(5)	purA(5)	recA(4)
ESC_FC6331AA_AS	Ecuador	Environment	0	2021	db1	In530	90.93	2711 / 2481	intI1 (1-146), aadA1 (1652-2443)	fastas/ESC_FC6331AA_AS.result.fasta	ecoli_achtman_4	449	adk(18)	fumC(22)	gyrB(94)	icd(6)	mdh(5)	purA(5)	recA(4)
ESC_FC6435AA_AS	Ecuador	Environment	0	2021	db1	In530	90.89	2711 / 2481	intI1 (1-146), aadA1 (1652-2443)	fastas/ESC_FC6435AA_AS.result.fasta	ecoli_achtman_4	449	adk(18)	fumC(22)	gyrB(94)	icd(6)	mdh(5)	purA(5)	recA(4)
ESC_FC6312AA_AS	Ecuador	Environment	0	2021	db1	In530	90.89	2711 / 2481	intI1 (1-146), aadA1 (1652-2443)	fastas/ESC_FC6312AA_AS.result.fasta	ecoli_achtman_4	449	adk(18)	fumC(22)	gyrB(94)	icd(6)	mdh(5)	purA(5)	recA(4)
ESC_FC6390AA_AS	Ecuador	Environment	0	2021	db1	In530	90.89	2711 / 2481	intI1 (1-146), aadA1 (1652-2443)	fastas/ESC_FC6390AA_AS.result.fasta	ecoli_achtman_4	449	adk(18)	fumC(22)	gyrB(94)	icd(6)	mdh(5)	purA(5)	recA(4)
ESC_FC6427AA_AS	Ecuador	Environment	0	2021	db1	In530	90.89	2711 / 2481	intI1 (1-146), aadA1 (1652-2443)	fastas/ESC_FC6427AA_AS.result.fasta	ecoli_achtman_4	449	adk(18)	fumC(22)	gyrB(94)	icd(6)	mdh(5)	purA(5)	recA(4)
ESC_FC6395AA_AS	Ecuador	Environment	0	2021	db1	In530	90.89	2711 / 2481	intI1 (1-146), aadA1 (1652-2443)	fastas/ESC_FC6395AA_AS.result.fasta	ecoli_achtman_4	449	adk(18)	fumC(22)	gyrB(94)	icd(6)	mdh(5)	purA(5)	recA(4)
ESC_FC6411AA_AS	Ecuador	Environment	0	2021	db1	In530	90.85	2711 / 2481	intI1 (1-146), aadA1 (1652-2443)	fastas/ESC_FC6411AA_AS.result.fasta	ecoli_achtman_4	449	adk(18)	fumC(22)	gyrB(94)	icd(6)	mdh(5)	purA(5)	recA(4)
ESC_FC0889AA_AS	Ecuador	Human Source	0	2021	db1	In530	90.89	2711 / 2481	intI1 (1-146), aadA1 (1652-2443)	fastas/ESC_FC0889AA_AS.result.fasta	ecoli_achtman_4	449	adk(18)	fumC(22)	gyrB(94)	icd(6)	mdh(5)	purA(5)	recA(4)
ESC_FC0714AA_AS	Ecuador	Human Source	0	2021	db1	In530	90.89	2711 / 2481	intI1 (1-146), aadA1 (1652-2443)	fastas/ESC_FC0714AA_AS.result.fasta	ecoli_achtman_4	449	adk(18)	fumC(22)	gyrB(94)	icd(6)	mdh(5)	purA(5)	recA(4)
ESC_FC0520AA_AS	Ecuador	Human Source	0	2021	db1	In530	90.85	2711 / 2481	intI1 (1-146), aadA1 (1652-2443)	fastas/ESC_FC0520AA_AS.result.fasta	ecoli_achtman_4	449	adk(18)	fumC(22)	gyrB(94)	icd(6)	mdh(5)	purA(5)	recA(4)
ESC_EC9454AA_AS	Ecuador	Human Source	0	2021	db1	In530	90.89	2711 / 2481	intI1 (1-146), aadA1 (1652-2443)	fastas/ESC_EC9454AA_AS.result.fasta	ecoli_achtman_4	449	adk(18)	fumC(22)	gyrB(94)	icd(6)	mdh(5)	purA(5)	recA(4)
ESC_EC9883AA_AS	Ecuador	Human Source	0	2021	db1	In530	90.89	2711 / 2481	intI1 (1-146), aadA1 (1652-2443)	fastas/ESC_EC9883AA_AS.result.fasta	ecoli_achtman_4	449	adk(18)	fumC(22)	gyrB(94)	icd(6)	mdh(5)	purA(5)	recA(4)
ESC_EC9455AA_AS	Ecuador	Human Source	0	2021	db1	In530	90.89	2711 / 2481	intI1 (1-146), aadA1 (1652-2443)	fastas/ESC_EC9455AA_AS.result.fasta	ecoli_achtman_4	449	adk(18)	fumC(22)	gyrB(94)	icd(6)	mdh(5)	purA(5)	recA(4)
ESC_EC9821AA_AS	Ecuador	Human Source	0	2021	db1	In530	90.89	2711 / 2481	intI1 (1-146), aadA1 (1652-2443)	fastas/ESC_EC9821AA_AS.result.fasta	ecoli_achtman_4	449	adk(18)	fumC(22)	gyrB(94)	icd(6)	mdh(5)	purA(5)	recA(4)
ESC_FC6292AA_AS	Ecuador	Human Source	0	2021	db1	In530	90.89	2711 / 2481	intI1 (1-146), aadA1 (1652-2443)	fastas/ESC_FC6292AA_AS.result.fasta	ecoli_achtman_4	449	adk(18)	fumC(22)	gyrB(94)	icd(6)	mdh(5)	purA(5)	recA(4)
ESC_FC6207AA_AS	Ecuador	Human Source	0	2021	db1	In862	90.21	2479 / 2410	intI1 (1-456), aadA1 (1554-2345)	fastas/ESC_FC6207AA_AS.result.fasta	ecoli_achtman_4	449	adk(18)	fumC(22)	gyrB(94)	icd(6)	mdh(5)	purA(5)	recA(4)
ESC_EC9467AA_AS	Ecuador	Animal Source	0	2021	db1	In1632	99.97	6483 / 6483	aadA1 (503-1294), cmlA1 (1387-2646), aadA2b (2908-3687), intI1 (5470-6482)	fastas/ESC_EC9467AA_AS.result.fasta	ecoli_achtman_4	453	adk(99)	fumC(6)	gyrB(33)	icd(33)	mdh(24)	purA(8)	recA(7)
ESC_FC0588AA_AS	Ecuador	Human Source	0	2021	db1	In1265	99.89	2691 / 2691	aadA1 (164-955), dfrA1 (1048-1521), intI1 (1678-2690)	fastas/ESC_FC0588AA_AS.result.fasta	ecoli_achtman_4	4541	adk(20)	fumC(67)	gyrB(56)	icd(429)	mdh(5)	purA(50)	recA(45)
ESC_WA8997AA_AS	Ecuador	Human Source	0	2015	db1	In1210	92.91	2650 / 2467	intI1 (2-1014), dfrA16 (1170-1577)	fastas/ESC_WA8997AA_AS.result.fasta	ecoli_achtman_4	4554	adk(76)	fumC(24)	gyrB(244)	icd(89)	mdh(17)	purA(14)	recA(79)
ESC_WA8971AA_AS	Ecuador	Human Source	0	2015	db1	In1210	92.91	2650 / 2467	intI1 (2-1014), dfrA16 (1170-1577)	fastas/ESC_WA8971AA_AS.result.fasta	ecoli_achtman_4	4554	adk(76)	fumC(24)	gyrB(244)	icd(89)	mdh(17)	purA(14)	recA(79)
ESC_CC2568AA_AS	Ecuador	Animal Source	0	0	db1	In1405	91.16	6413 / 6413	intI1 (1-798), aadA22 (947-1738), lnu(F) (1870-2691), sul3 (5621-6412)	fastas/ESC_CC2568AA_AS.result.fasta	ecoli_achtman_4	457	adk(101)	fumC(88)	gyrB(97)	icd(108)	mdh(26)	purA(79)	recA(2)
ESC_AC6221AA_AS	Ecuador	Animal Source	0	2019	db1	In1405	91.1	6413 / 6413	intI1 (1-798), aadA22 (947-1738), lnu(F) (1870-2691), sul3 (5621-6412)	fastas/ESC_AC6221AA_AS.result.fasta	ecoli_achtman_4	457	adk(101)	fumC(88)	gyrB(97)	icd(108)	mdh(26)	purA(79)	recA(2)
ESC_FC0370AA_AS	Ecuador	Animal Source	0	2021	db1	In191	98.31	1724 / 1717	intI1 (2-1014), dfrA14 (1170-1643)	fastas/ESC_FC0370AA_AS.result.fasta	ecoli_achtman_4	457	adk(101)	fumC(88)	gyrB(97)	icd(108)	mdh(26)	purA(79)	recA(2)
ESC_EC9914AA_AS	Ecuador	Animal Source	0	2021	db1	In191	98.31	1724 / 1717	intI1 (2-1014), dfrA14 (1170-1643)	fastas/ESC_EC9914AA_AS.result.fasta	ecoli_achtman_4	457	adk(101)	fumC(88)	gyrB(97)	icd(108)	mdh(26)	purA(79)	recA(2)
ESC_FC0456AA_AS	Ecuador	Animal Source	0	2021	db1	In191	98.31	1724 / 1717	intI1 (2-1014), dfrA14 (1170-1643)	fastas/ESC_FC0456AA_AS.result.fasta	ecoli_achtman_4	457	adk(101)	fumC(88)	gyrB(97)	icd(108)	mdh(26)	purA(79)	recA(2)
ESC_DC6153AA_AS	Ecuador	Environment	0	2020	db1	In191	98.31	1724 / 1717	intI1 (2-1014), dfrA14 (1170-1643)	fastas/ESC_DC6153AA_AS.result.fasta	ecoli_achtman_4	457	adk(101)	fumC(88)	gyrB(97)	icd(108)	mdh(26)	purA(79)	recA(2)
ESC_EC9613AA_AS	Ecuador	Environment	0	2021	db1	In191	98.31	1724 / 1717	intI1 (2-1014), dfrA14 (1170-1643)	fastas/ESC_EC9613AA_AS.result.fasta	ecoli_achtman_4	457	adk(101)	fumC(88)	gyrB(97)	icd(108)	mdh(26)	purA(79)	recA(2)
ESC_EC9114AA_AS	Ecuador	Environment	0	2020	db1	In191	98.31	1724 / 1717	intI1 (2-1014), dfrA14 (1170-1643)	fastas/ESC_EC9114AA_AS.result.fasta	ecoli_achtman_4	457	adk(101)	fumC(88)	gyrB(97)	icd(108)	mdh(26)	purA(79)	recA(2)
ESC_EC9309AA_AS	Ecuador	Environment	0	2021	db1	In191	98.31	1724 / 1717	intI1 (2-1014), dfrA14 (1170-1643)	fastas/ESC_EC9309AA_AS.result.fasta	ecoli_achtman_4	457	adk(101)	fumC(88)	gyrB(97)	icd(108)	mdh(26)	purA(79)	recA(2)
ESC_EC9900AA_AS	Ecuador	Human Source	0	2021	db1	In191	98.31	1724 / 1717	intI1 (2-1014), dfrA14 (1170-1643)	fastas/ESC_EC9900AA_AS.result.fasta	ecoli_achtman_4	457	adk(101)	fumC(88)	gyrB(97)	icd(108)	mdh(26)	purA(79)	recA(2)
ESC_VA4091AA_AS	Ecuador	Human Source	0	2016	db1	In191	98.31	1724 / 1717	intI1 (2-1014), dfrA14 (1170-1643)	fastas/ESC_VA4091AA_AS.result.fasta	ecoli_achtman_4	457	adk(101)	fumC(88)	gyrB(97)	icd(108)	mdh(26)	purA(79)	recA(2)
ESC_EC9927AA_AS	Ecuador	Human Source	0	2021	db1	In191	98.25	1724 / 1717	intI1 (2-1014), dfrA14 (1170-1643)	fastas/ESC_EC9927AA_AS.result.fasta	ecoli_achtman_4	457	adk(101)	fumC(88)	gyrB(97)	icd(108)	mdh(26)	purA(79)	recA(2)
ESC_GC3143AA_AS	Peru	Human Source	H2	2013	db1	In322	98.62	3127 / 3121	aadA1 (164-955), blaOXA-1 (1068-1898), intI1 (2108-3120)	fastas/ESC_GC3143AA_AS.result.fasta	ecoli_achtman_4	4590	adk(78)	fumC(590)	gyrB(5)	icd(10)	mdh(12)	purA(8)	recA(2)
ESC_FC0923AA_AS	Ecuador	Human Source	0	2021	db1	In1265	99.89	2691 / 2691	aadA1 (164-955), dfrA1 (1048-1521), intI1 (1678-2690)	fastas/ESC_FC0923AA_AS.result.fasta	ecoli_achtman_4	48	adk(6)	fumC(11)	gyrB(4)	icd(8)	mdh(8)	purA(8)	recA(2)
ESC_FC0412AA_AS	Ecuador	Animal Source	0	2021	db1	In1438	99.9	3068 / 3068	aadA2 (164-955), dfrA12 (1363-1860), intI1 (2005-3017)	fastas/ESC_FC0412AA_AS.result.fasta	ecoli_achtman_4	48	adk(6)	fumC(11)	gyrB(4)	icd(8)	mdh(8)	purA(8)	recA(2)
ESC_FC0824AA_AS	Ecuador	Animal Source	0	2021	db1	In1438	100	3068 / 3068	aadA2 (164-955), dfrA12 (1363-1860), intI1 (2005-3017)	fastas/ESC_FC0824AA_AS.result.fasta	ecoli_achtman_4	48	adk(6)	fumC(11)	gyrB(4)	icd(8)	mdh(8)	purA(8)	recA(2)
ESC_EC9775AA_AS	Ecuador	Animal Source	0	2021	db1	In1438	100	3068 / 3068	aadA2 (164-955), dfrA12 (1363-1860), intI1 (2005-3017)	fastas/ESC_EC9775AA_AS.result.fasta	ecoli_achtman_4	48	adk(6)	fumC(11)	gyrB(4)	icd(8)	mdh(8)	purA(8)	recA(2)
ESC_FC0835AA_AS	Ecuador	Animal Source	0	2021	db1	In1438	100	3068 / 3068	aadA2 (164-955), dfrA12 (1363-1860), intI1 (2005-3017)	fastas/ESC_FC0835AA_AS.result.fasta	ecoli_achtman_4	48	adk(6)	fumC(11)	gyrB(4)	icd(8)	mdh(8)	purA(8)	recA(2)
ESC_EC9441AA_AS	Ecuador	Animal Source	0	2021	db1	In1438	98.4	3089 / 3068	aadA2 (164-955), dfrA12 (1363-1860), intI1 (2005-3017)	fastas/ESC_EC9441AA_AS.result.fasta	ecoli_achtman_4	48	adk(6)	fumC(11)	gyrB(4)	icd(8)	mdh(8)	purA(8)	recA(2)
ESC_FC0596AA_AS	Ecuador	Human Source	0	2021	db1	In1438	98.4	3089 / 3068	aadA2 (164-955), dfrA12 (1363-1860), intI1 (2005-3017)	fastas/ESC_FC0596AA_AS.result.fasta	ecoli_achtman_4	48	adk(6)	fumC(11)	gyrB(4)	icd(8)	mdh(8)	purA(8)	recA(2)
ESC_FC0717AA_AS	Ecuador	Human Source	0	2021	db1	In1438	99.93	3068 / 3068	aadA2 (164-955), dfrA12 (1363-1860), intI1 (2005-3017)	fastas/ESC_FC0717AA_AS.result.fasta	ecoli_achtman_4	48	adk(6)	fumC(11)	gyrB(4)	icd(8)	mdh(8)	purA(8)	recA(2)
ESC_EC9686AA_AS	Ecuador	Environment	0	2021	db1	In1449	96.44	2382 / 2470	intI1 (2-1014), dfrA17 (1172-1645), aadA5 (1776-2469)	fastas/ESC_EC9686AA_AS.result.fasta	ecoli_achtman_4	48	adk(6)	fumC(11)	gyrB(4)	icd(8)	mdh(8)	purA(8)	recA(2)
ESC_FC0990AA_AS	Ecuador	Animal Source	0	2021	db1	In1450	99.96	2671 / 2671	intI1 (2-1014), dfrA17 (1172-1645), aadA5 (1776-2564)	fastas/ESC_FC0990AA_AS.result.fasta	ecoli_achtman_4	48	adk(6)	fumC(11)	gyrB(4)	icd(8)	mdh(8)	purA(8)	recA(2)
ESC_FC0851AA_AS	Ecuador	Animal Source	0	2021	db1	In1450	99.96	2671 / 2671	intI1 (2-1014), dfrA17 (1172-1645), aadA5 (1776-2564)	fastas/ESC_FC0851AA_AS.result.fasta	ecoli_achtman_4	48	adk(6)	fumC(11)	gyrB(4)	icd(8)	mdh(8)	purA(8)	recA(2)
ESC_EC9474AA_AS	Ecuador	Environment	0	2021	db1	In1450	99.96	2671 / 2671	intI1 (2-1014), dfrA17 (1172-1645), aadA5 (1776-2564)	fastas/ESC_EC9474AA_AS.result.fasta	ecoli_achtman_4	48	adk(6)	fumC(11)	gyrB(4)	icd(8)	mdh(8)	purA(8)	recA(2)
ESC_FC0789AA_AS	Ecuador	Human Source	0	2018	db1	In1450	99.96	2671 / 2671	intI1 (2-1014), dfrA17 (1172-1645), aadA5 (1776-2564)	fastas/ESC_FC0789AA_AS.result.fasta	ecoli_achtman_4	48	adk(6)	fumC(11)	gyrB(4)	icd(8)	mdh(8)	purA(8)	recA(2)
ESC_FC0785AA_AS	Ecuador	Human Source	0	2018	db1	In1450	99.96	2671 / 2671	intI1 (2-1014), dfrA17 (1172-1645), aadA5 (1776-2564)	fastas/ESC_FC0785AA_AS.result.fasta	ecoli_achtman_4	48	adk(6)	fumC(11)	gyrB(4)	icd(8)	mdh(8)	purA(8)	recA(2)
ESC_FC0786AA_AS	Ecuador	Human Source	0	2018	db1	In1450	99.89	2671 / 2671	intI1 (2-1014), dfrA17 (1172-1645), aadA5 (1776-2564)	fastas/ESC_FC0786AA_AS.result.fasta	ecoli_achtman_4	48	adk(6)	fumC(11)	gyrB(4)	icd(8)	mdh(8)	purA(8)	recA(2)
ESC_FC0754AA_AS	Ecuador	Human Source	0	2021	db1	In1558	99.83	5766 / 5766	intI1 (2-1017), dfrA12 (1162-1660), aadA2 (2068-2859), cmlA1 (3121-4380), aadA1 (4473-5264)	fastas/ESC_FC0754AA_AS.result.fasta	ecoli_achtman_4	48	adk(6)	fumC(11)	gyrB(4)	icd(8)	mdh(8)	purA(8)	recA(2)
ESC_FC0347AA_AS	Ecuador	Animal Source	0	2021	db1	In1632	99.94	6483 / 6483	aadA1 (503-1294), cmlA1 (1387-2646), aadA2b (2908-3687), intI1 (5470-6482)	fastas/ESC_FC0347AA_AS.result.fasta	ecoli_achtman_4	48	adk(6)	fumC(11)	gyrB(4)	icd(8)	mdh(8)	purA(8)	recA(2)
ESC_FC0667AA_AS	Ecuador	Human Source	0	2021	db1	In640	92.83	4737 / 5079	intI1 (1-331), dfrA12 (476-973), aadA2 (1381-2172), cmlA1 (2434-3693), aadA1 (3786-4577)	fastas/ESC_FC0667AA_AS.result.fasta	ecoli_achtman_4	48	adk(6)	fumC(11)	gyrB(4)	icd(8)	mdh(8)	purA(8)	recA(2)
ESC_FC0903AA_AS	Ecuador	Human Source	0	2021	db1	In1265	91.01	2816 / 2691	aadA1 (164-955), dfrA1 (1048-1521), intI1 (1678-2690)	fastas/ESC_FC0903AA_AS.result.fasta	ecoli_achtman_4	5229	adk(43)	fumC(41)	gyrB(15)	icd(18)	mdh(11)	purA(7)	recA(44)
ESC_DC6061AA_AS	Ecuador	Animal Source	0	2019	db1	In1558	99.88	5766 / 5766	intI1 (2-1017), dfrA12 (1162-1660), aadA2 (2068-2859), cmlA1 (3121-4380), aadA1 (4473-5264)	fastas/ESC_DC6061AA_AS.result.fasta	ecoli_achtman_4	5229	adk(43)	fumC(41)	gyrB(15)	icd(18)	mdh(11)	purA(7)	recA(44)
ESC_EC3679AA_AS	Ecuador	Animal Source	0	2019	db1	In1558	99.88	5766 / 5766	intI1 (2-1017), dfrA12 (1162-1660), aadA2 (2068-2859), cmlA1 (3121-4380), aadA1 (4473-5264)	fastas/ESC_EC3679AA_AS.result.fasta	ecoli_achtman_4	5229	adk(43)	fumC(41)	gyrB(15)	icd(18)	mdh(11)	purA(7)	recA(44)
ESC_EC9897AA_AS	Ecuador	Human Source	0	2021	db1	In1558	99.88	5766 / 5766	intI1 (2-1017), dfrA12 (1162-1660), aadA2 (2068-2859), cmlA1 (3121-4380), aadA1 (4473-5264)	fastas/ESC_EC9897AA_AS.result.fasta	ecoli_achtman_4	5229	adk(43)	fumC(41)	gyrB(15)	icd(18)	mdh(11)	purA(7)	recA(44)
ESC_AC6234AA_AS	Ecuador	Animal Source	0	2019	db1	In640	97.4	4970 / 5079	intI1 (1-331), dfrA12 (476-973), aadA2 (1381-2172), cmlA1 (2434-3693), aadA1 (3786-4577)	fastas/ESC_AC6234AA_AS.result.fasta	ecoli_achtman_4	5229	adk(43)	fumC(41)	gyrB(15)	icd(18)	mdh(11)	purA(7)	recA(44)
ESC_CC2555AA_AS	Ecuador	Animal Source	0	0	db1	In640	97.4	4970 / 5079	intI1 (1-331), dfrA12 (476-973), aadA2 (1381-2172), cmlA1 (2434-3693), aadA1 (3786-4577)	fastas/ESC_CC2555AA_AS.result.fasta	ecoli_achtman_4	5229	adk(43)	fumC(41)	gyrB(15)	icd(18)	mdh(11)	purA(7)	recA(44)
ESC_CC8320AA_AS	Peru	Animal Source	0	2019	db1	In1558	97.19	5690 / 5766	intI1 (2-1017), dfrA12 (1162-1660), aadA2 (2068-2859), cmlA1 (3121-4380), aadA1 (4473-5264)	fastas/ESC_CC8320AA_AS.result.fasta	ecoli_achtman_4	5259	adk(12)	fumC(192)	gyrB(8)	icd(254)	mdh(402)	purA(269)	recA(2)
ESC_FC0470AA_AS	Ecuador	Human Source	0	2021	db1	In1004	93.22	5458 / 5853	intI1 (1-384), aadA2b (2167-2946), cmlA1 (3208-4467), aadA1 (4560-5351)	fastas/ESC_FC0470AA_AS.result.fasta	ecoli_achtman_4	533	adk(6)	fumC(4)	gyrB(5)	icd(18)	mdh(11)	purA(8)	recA(14)
ESC_FC0951AA_AS	Ecuador	Human Source	0	2021	db1	In1438	100	3068 / 3068	aadA2 (164-955), dfrA12 (1363-1860), intI1 (2005-3017)	fastas/ESC_FC0951AA_AS.result.fasta	ecoli_achtman_4	533	adk(6)	fumC(4)	gyrB(5)	icd(18)	mdh(11)	purA(8)	recA(14)
ESC_ZB5897AA_AS	Ecuador	Environment	0	2019	db1	In1438	100	3068 / 3068	aadA2 (164-955), dfrA12 (1363-1860), intI1 (2005-3017)	fastas/ESC_ZB5897AA_AS.result.fasta	ecoli_achtman_4	540	adk(6)	fumC(7)	gyrB(57)	icd(1)	mdh(8)	purA(8)	recA(2)
ESC_EC9683AA_AS	Ecuador	Environment	0	2021	db1	In1438	100	3068 / 3068	aadA2 (164-955), dfrA12 (1363-1860), intI1 (2005-3017)	fastas/ESC_EC9683AA_AS.result.fasta	ecoli_achtman_4	540	adk(6)	fumC(7)	gyrB(57)	icd(1)	mdh(8)	purA(8)	recA(2)
ESC_FC0038AA_AS	Ecuador	Animal Source	0	2018	db1	In1438	100	3068 / 3068	aadA2 (164-955), dfrA12 (1363-1860), intI1 (2005-3017)	fastas/ESC_FC0038AA_AS.result.fasta	ecoli_achtman_4	540	adk(6)	fumC(7)	gyrB(57)	icd(1)	mdh(8)	purA(8)	recA(2)
ESC_EC9684AA_AS	Ecuador	Environment	0	2021	db1	In1438	100	3068 / 3068	aadA2 (164-955), dfrA12 (1363-1860), intI1 (2005-3017)	fastas/ESC_EC9684AA_AS.result.fasta	ecoli_achtman_4	540	adk(6)	fumC(7)	gyrB(57)	icd(1)	mdh(8)	purA(8)	recA(2)
ESC_EC9384AA_AS	Ecuador	Environment	0	2021	db1	In1438	100	3068 / 3068	aadA2 (164-955), dfrA12 (1363-1860), intI1 (2005-3017)	fastas/ESC_EC9384AA_AS.result.fasta	ecoli_achtman_4	540	adk(6)	fumC(7)	gyrB(57)	icd(1)	mdh(8)	purA(8)	recA(2)
ESC_EC9675AA_AS	Ecuador	Environment	0	2021	db1	In1438	100	3068 / 3068	aadA2 (164-955), dfrA12 (1363-1860), intI1 (2005-3017)	fastas/ESC_EC9675AA_AS.result.fasta	ecoli_achtman_4	540	adk(6)	fumC(7)	gyrB(57)	icd(1)	mdh(8)	purA(8)	recA(2)
ESC_ZB5864AA_AS	Ecuador	Environment	0	2019	db1	In1438	100	3068 / 3068	aadA2 (164-955), dfrA12 (1363-1860), intI1 (2005-3017)	fastas/ESC_ZB5864AA_AS.result.fasta	ecoli_achtman_4	540	adk(6)	fumC(7)	gyrB(57)	icd(1)	mdh(8)	purA(8)	recA(2)
ESC_FC0034AA_AS	Ecuador	Animal Source	0	2018	db1	In1438	100	3068 / 3068	aadA2 (164-955), dfrA12 (1363-1860), intI1 (2005-3017)	fastas/ESC_FC0034AA_AS.result.fasta	ecoli_achtman_4	540	adk(6)	fumC(7)	gyrB(57)	icd(1)	mdh(8)	purA(8)	recA(2)
ESC_ZB5886AA_AS	Ecuador	Environment	0	2019	db1	In1438	100	3068 / 3068	aadA2 (164-955), dfrA12 (1363-1860), intI1 (2005-3017)	fastas/ESC_ZB5886AA_AS.result.fasta	ecoli_achtman_4	540	adk(6)	fumC(7)	gyrB(57)	icd(1)	mdh(8)	purA(8)	recA(2)
ESC_ZB5835AA_AS	Ecuador	Environment	0	2019	db1	In1438	100	3068 / 3068	aadA2 (164-955), dfrA12 (1363-1860), intI1 (2005-3017)	fastas/ESC_ZB5835AA_AS.result.fasta	ecoli_achtman_4	540	adk(6)	fumC(7)	gyrB(57)	icd(1)	mdh(8)	purA(8)	recA(2)
ESC_EC9447AA_AS	Ecuador	Human Source	0	2021	db1	In1004	93.22	5458 / 5853	intI1 (1-384), aadA2b (2167-2946), cmlA1 (3208-4467), aadA1 (4560-5351)	fastas/ESC_EC9447AA_AS.result.fasta	ecoli_achtman_4	57	adk(6)	fumC(31)	gyrB(5)	icd(28)	mdh(1)	purA(1)	recA(2)
ESC_FC0867AA_AS	Ecuador	Animal Source	0	2021	db1	In1004	93.22	5458 / 5853	intI1 (1-384), aadA2b (2167-2946), cmlA1 (3208-4467), aadA1 (4560-5351)	fastas/ESC_FC0867AA_AS.result.fasta	ecoli_achtman_4	58	adk(6)	fumC(4)	gyrB(4)	icd(16)	mdh(24)	purA(8)	recA(14)
ESC_EC9938AA_AS	Ecuador	Animal Source	0	2018	db1	In1077	92.95	9225 / 9222	intI1 (2-1014), aadA1 (1805-2596), aac(3)-VIa (2760-3662)	fastas/ESC_EC9938AA_AS.result.fasta	ecoli_achtman_4	58	adk(6)	fumC(4)	gyrB(4)	icd(16)	mdh(24)	purA(8)	recA(14)
ESC_EC9940AA_AS	Ecuador	Animal Source	0	2018	db1	In1077	92.95	9225 / 9222	intI1 (2-1014), aadA1 (1805-2596), aac(3)-VIa (2760-3662)	fastas/ESC_EC9940AA_AS.result.fasta	ecoli_achtman_4	58	adk(6)	fumC(4)	gyrB(4)	icd(16)	mdh(24)	purA(8)	recA(14)
ESC_FC6248AA_AS	Ecuador	Environment	0	2021	db1	In1077	92.95	9225 / 9222	intI1 (2-1014), aadA1 (1805-2596), aac(3)-VIa (2760-3662)	fastas/ESC_FC6248AA_AS.result.fasta	ecoli_achtman_4	58	adk(6)	fumC(4)	gyrB(4)	icd(16)	mdh(24)	purA(8)	recA(14)
ESC_FC0703AA_AS	Ecuador	Human Source	0	2021	db1	In1077	92.95	9225 / 9222	intI1 (2-1014), aadA1 (1805-2596), aac(3)-VIa (2760-3662)	fastas/ESC_FC0703AA_AS.result.fasta	ecoli_achtman_4	58	adk(6)	fumC(4)	gyrB(4)	icd(16)	mdh(24)	purA(8)	recA(14)
ESC_EC9942AA_AS	Ecuador	Human Source	0	2018	db1	In1077	92.95	9225 / 9222	intI1 (2-1014), aadA1 (1805-2596), aac(3)-VIa (2760-3662)	fastas/ESC_EC9942AA_AS.result.fasta	ecoli_achtman_4	58	adk(6)	fumC(4)	gyrB(4)	icd(16)	mdh(24)	purA(8)	recA(14)
ESC_EC9890AA_AS	Ecuador	Animal Source	0	2021	db1	In1438	99.9	3068 / 3068	aadA2 (164-955), dfrA12 (1363-1860), intI1 (2005-3017)	fastas/ESC_EC9890AA_AS.result.fasta	ecoli_achtman_4	58	adk(6)	fumC(4)	gyrB(4)	icd(16)	mdh(24)	purA(8)	recA(14)
ESC_FC0957AA_AS	Ecuador	Animal Source	0	2021	db1	In1558	99.84	5766 / 5766	intI1 (2-1017), dfrA12 (1162-1660), aadA2 (2068-2859), cmlA1 (3121-4380), aadA1 (4473-5264)	fastas/ESC_FC0957AA_AS.result.fasta	ecoli_achtman_4	58	adk(6)	fumC(4)	gyrB(4)	icd(16)	mdh(24)	purA(8)	recA(14)
ESC_FC0796AA_AS	Ecuador	Animal Source	0	2018	db1	In1612	98.3	1840 / 1826	dfrA5 (184-657), intI1 (813-1825)	fastas/ESC_FC0796AA_AS.result.fasta	ecoli_achtman_4	58	adk(6)	fumC(4)	gyrB(4)	icd(16)	mdh(24)	purA(8)	recA(14)
ESC_FC6284AA_AS	Ecuador	Animal Source	0	2021	db1	In1612	98.3	1840 / 1826	dfrA5 (184-657), intI1 (813-1825)	fastas/ESC_FC6284AA_AS.result.fasta	ecoli_achtman_4	58	adk(6)	fumC(4)	gyrB(4)	icd(16)	mdh(24)	purA(8)	recA(14)
ESC_FC0798AA_AS	Ecuador	Animal Source	0	2018	db1	In1612	98.3	1840 / 1826	dfrA5 (184-657), intI1 (813-1825)	fastas/ESC_FC0798AA_AS.result.fasta	ecoli_achtman_4	58	adk(6)	fumC(4)	gyrB(4)	icd(16)	mdh(24)	purA(8)	recA(14)
ESC_FC0800AA_AS	Ecuador	Animal Source	0	2018	db1	In1612	98.3	1840 / 1826	dfrA5 (184-657), intI1 (813-1825)	fastas/ESC_FC0800AA_AS.result.fasta	ecoli_achtman_4	58	adk(6)	fumC(4)	gyrB(4)	icd(16)	mdh(24)	purA(8)	recA(14)
ESC_EC9660AA_AS	Ecuador	Environment	0	2021	db1	In1612	98.3	1840 / 1826	dfrA5 (184-657), intI1 (813-1825)	fastas/ESC_EC9660AA_AS.result.fasta	ecoli_achtman_4	58	adk(6)	fumC(4)	gyrB(4)	icd(16)	mdh(24)	purA(8)	recA(14)
ESC_FC6361AA_AS	Ecuador	Environment	0	2021	db1	In1612	98.3	1840 / 1826	dfrA5 (184-657), intI1 (813-1825)	fastas/ESC_FC6361AA_AS.result.fasta	ecoli_achtman_4	58	adk(6)	fumC(4)	gyrB(4)	icd(16)	mdh(24)	purA(8)	recA(14)
ESC_IB9484AA_AS	Ecuador	Environment	['',	2018	db1	In1612	98.3	1840 / 1826	dfrA5 (184-657), intI1 (813-1825)	fastas/ESC_IB9484AA_AS.result.fasta	ecoli_achtman_4	58	adk(6)	fumC(4)	gyrB(4)	icd(16)	mdh(24)	purA(8)	recA(14)
ESC_EC9688AA_AS	Ecuador	Environment	0	2021	db1	In1612	98.3	1840 / 1826	dfrA5 (184-657), intI1 (813-1825)	fastas/ESC_EC9688AA_AS.result.fasta	ecoli_achtman_4	58	adk(6)	fumC(4)	gyrB(4)	icd(16)	mdh(24)	purA(8)	recA(14)
ESC_ZB5850AA_AS	Ecuador	Food Products	0	2019	db1	In1612	98.3	1840 / 1826	dfrA5 (184-657), intI1 (813-1825)	fastas/ESC_ZB5850AA_AS.result.fasta	ecoli_achtman_4	58	adk(6)	fumC(4)	gyrB(4)	icd(16)	mdh(24)	purA(8)	recA(14)
ESC_EC9813AA_AS	Ecuador	Human Source	0	2021	db1	In1612	98.25	1840 / 1826	dfrA5 (184-657), intI1 (813-1825)	fastas/ESC_EC9813AA_AS.result.fasta	ecoli_achtman_4	58	adk(6)	fumC(4)	gyrB(4)	icd(16)	mdh(24)	purA(8)	recA(14)
ESC_EC9954AA_AS	Ecuador	Animal Source	0	2018	db1	In1004	93.22	5459 / 5853	intI1 (1-384), aadA2b (2167-2946), cmlA1 (3208-4467), aadA1 (4560-5351)	fastas/ESC_EC9954AA_AS.result.fasta	ecoli_achtman_4	602	adk(6)	fumC(19)	gyrB(33)	icd(26)	mdh(11)	purA(8)	recA(6)
ESC_EC9952AA_AS	Ecuador	Animal Source	0	2018	db1	In1004	94.93	5557 / 5853	intI1 (1-384), aadA2b (2167-2946), cmlA1 (3208-4467), aadA1 (4560-5351)	fastas/ESC_EC9952AA_AS.result.fasta	ecoli_achtman_4	602	adk(6)	fumC(19)	gyrB(33)	icd(26)	mdh(11)	purA(8)	recA(6)
ESC_EC9953AA_AS	Ecuador	Animal Source	0	2018	db1	In1004	92.28	5402 / 5853	intI1 (1-384), aadA2b (2167-2946), cmlA1 (3208-4467), aadA1 (4560-5351)	fastas/ESC_EC9953AA_AS.result.fasta	ecoli_achtman_4	602	adk(6)	fumC(19)	gyrB(33)	icd(26)	mdh(11)	purA(8)	recA(6)
ESC_EC9956AA_AS	Ecuador	Animal Source	0	2018	db1	In1004	94.93	5557 / 5853	intI1 (1-384), aadA2b (2167-2946), cmlA1 (3208-4467), aadA1 (4560-5351)	fastas/ESC_EC9956AA_AS.result.fasta	ecoli_achtman_4	602	adk(6)	fumC(19)	gyrB(33)	icd(26)	mdh(11)	purA(8)	recA(6)
ESC_FC0916AA_AS	Ecuador	Animal Source	0	2021	db1	In1558	92.2	5387 / 5766	intI1 (2-1017), dfrA12 (1162-1660), aadA2 (2068-2859), cmlA1 (3121-4380), aadA1 (4473-5264)	fastas/ESC_FC0916AA_AS.result.fasta	ecoli_achtman_4	602	adk(6)	fumC(19)	gyrB(33)	icd(26)	mdh(11)	purA(8)	recA(6)
ESC_FC0342AA_AS	Ecuador	Human Source	0	2021	db1	In1558	92.27	5391 / 5766	intI1 (2-1017), dfrA12 (1162-1660), aadA2 (2068-2859), cmlA1 (3121-4380), aadA1 (4473-5264)	fastas/ESC_FC0342AA_AS.result.fasta	ecoli_achtman_4	602	adk(6)	fumC(19)	gyrB(33)	icd(26)	mdh(11)	purA(8)	recA(6)
ESC_EC9948AA_AS	Ecuador	Human Source	0	2021	db1	In1558	92.25	5390 / 5766	intI1 (2-1017), dfrA12 (1162-1660), aadA2 (2068-2859), cmlA1 (3121-4380), aadA1 (4473-5264)	fastas/ESC_EC9948AA_AS.result.fasta	ecoli_achtman_4	602	adk(6)	fumC(19)	gyrB(33)	icd(26)	mdh(11)	purA(8)	recA(6)
ESC_FC0933AA_AS	Ecuador	Animal Source	0	2021	db1	In1558	92.27	5391 / 5766	intI1 (2-1017), dfrA12 (1162-1660), aadA2 (2068-2859), cmlA1 (3121-4380), aadA1 (4473-5264)	fastas/ESC_FC0933AA_AS.result.fasta	ecoli_achtman_4	602	adk(6)	fumC(19)	gyrB(33)	icd(26)	mdh(11)	purA(8)	recA(6)
ESC_EC9682AA_AS	Ecuador	Environment	0	2021	db1	In1438	98.4	3089 / 3068	aadA2 (164-955), dfrA12 (1363-1860), intI1 (2005-3017)	fastas/ESC_EC9682AA_AS.result.fasta	ecoli_achtman_4	6027	adk(54)	fumC(22)	gyrB(211)	icd(342)	mdh(40)	purA(5)	recA(4)
ESC_ZB5908AA_AS	Ecuador	Environment	0	2019	db1	In1438	98.4	3089 / 3068	aadA2 (164-955), dfrA12 (1363-1860), intI1 (2005-3017)	fastas/ESC_ZB5908AA_AS.result.fasta	ecoli_achtman_4	6027	adk(54)	fumC(22)	gyrB(211)	icd(342)	mdh(40)	purA(5)	recA(4)
ESC_FC0964AA_AS	Ecuador	Human Source	0	2021	db1	In1004	94.93	5557 / 5853	intI1 (1-384), aadA2b (2167-2946), cmlA1 (3208-4467), aadA1 (4560-5351)	fastas/ESC_FC0964AA_AS.result.fasta	ecoli_achtman_4	617	adk(10)	fumC(11)	gyrB(4)	icd(8)	mdh(8)	purA(13)	recA(73)
ESC_EC9840AA_AS	Ecuador	Animal Source	0	2021	db1	In1004	94.93	5557 / 5853	intI1 (1-384), aadA2b (2167-2946), cmlA1 (3208-4467), aadA1 (4560-5351)	fastas/ESC_EC9840AA_AS.result.fasta	ecoli_achtman_4	617	adk(10)	fumC(11)	gyrB(4)	icd(8)	mdh(8)	purA(13)	recA(73)
ESC_FC6277AA_AS	Ecuador	Human Source	0	2021	db1	In1004	94.93	5557 / 5853	intI1 (1-384), aadA2b (2167-2946), cmlA1 (3208-4467), aadA1 (4560-5351)	fastas/ESC_FC6277AA_AS.result.fasta	ecoli_achtman_4	617	adk(10)	fumC(11)	gyrB(4)	icd(8)	mdh(8)	purA(13)	recA(73)
ESC_EC9946AA_AS	Ecuador	Animal Source	0	2018	db1	In1205	91.48	2066 / 2147	intI1 (2-1014), dfrA17 (1172-1645)	fastas/ESC_EC9946AA_AS.result.fasta	ecoli_achtman_4	617	adk(10)	fumC(11)	gyrB(4)	icd(8)	mdh(8)	purA(13)	recA(73)
ESC_EC9524AA_AS	Ecuador	Environment	0	2021	db1	In1077	92.95	9222 / 9222	intI1 (2-1014), aadA1 (1805-2596), aac(3)-VIa (2760-3662)	fastas/ESC_EC9524AA_AS.result.fasta	ecoli_achtman_4	624	adk(92)	fumC(4)	gyrB(87)	icd(96)	mdh(70)	purA(58)	recA(91)
ESC_EC9899AA_AS	Ecuador	Human Source	0	2021	db1	In1438	100	3068 / 3068	aadA2 (164-955), dfrA12 (1363-1860), intI1 (2005-3017)	fastas/ESC_EC9899AA_AS.result.fasta	ecoli_achtman_4	641	adk(9)	fumC(6)	gyrB(33)	icd(131)	mdh(24)	purA(8)	recA(7)
ESC_FC0416AA_AS	Ecuador	Human Source	0	2021	db1	In1001	99.74	3135 / 3134	intI1 (1-488), aac(6')-Ib3 (649-1203), aac(6')-Ib-cr (685-1203), catB3 (1298-1930), dfrA1 (1998-2471)	fastas/ESC_FC0416AA_AS.result.fasta	ecoli_achtman_4	6478	adk(6)	fumC(861)	gyrB(32)	icd(16)	mdh(11)	purA(8)	recA(44)
ESC_FC0389AA_AS	Ecuador	Human Source	0	2021	db1	In1438	100	3068 / 3068	aadA2 (164-955), dfrA12 (1363-1860), intI1 (2005-3017)	fastas/ESC_FC0389AA_AS.result.fasta	ecoli_achtman_4	648	adk(92)	fumC(4)	gyrB(87)	icd(96)	mdh(70)	purA(58)	recA(2)
ESC_EC9895AA_AS	Ecuador	Animal Source	0	2021	db1	In1438	100	3068 / 3068	aadA2 (164-955), dfrA12 (1363-1860), intI1 (2005-3017)	fastas/ESC_EC9895AA_AS.result.fasta	ecoli_achtman_4	648	adk(92)	fumC(4)	gyrB(87)	icd(96)	mdh(70)	purA(58)	recA(2)
ESC_MB2043AA_AS	Peru	Animal Source	0	2018	db1	In530	90.93	2711 / 2481	intI1 (1-146), aadA1 (1652-2443)	fastas/ESC_MB2043AA_AS.result.fasta	ecoli_achtman_4	648	adk(92)	fumC(4)	gyrB(87)	icd(96)	mdh(70)	purA(58)	recA(2)
ESC_EC9482AA_AS	Ecuador	Environment	0	2021	db1	In1438	100	3068 / 3068	aadA2 (164-955), dfrA12 (1363-1860), intI1 (2005-3017)	fastas/ESC_EC9482AA_AS.result.fasta	ecoli_achtman_4	6707	adk(8)	fumC(7)	gyrB(4)	icd(1)	mdh(558)	purA(18)	recA(6)
ESC_EC9783AA_AS	Ecuador	Animal Source	0	2021	db1	In1546	99.6	2778 / 2768	aadA5 (206-993), dfrA17 (1123-1596), intI1 (1755-2767)	fastas/ESC_EC9783AA_AS.result.fasta	ecoli_achtman_4	677	adk(6)	fumC(95)	gyrB(15)	icd(18)	mdh(9)	purA(8)	recA(14)
ESC_FC0690AA_AS	Ecuador	Animal Source	0	2021	db1	In1438	98.4	3089 / 3068	aadA2 (164-955), dfrA12 (1363-1860), intI1 (2005-3017)	fastas/ESC_FC0690AA_AS.result.fasta	ecoli_achtman_4	6777	adk(8)	fumC(7)	gyrB(577)	icd(722)	mdh(8)	purA(512)	recA(6)
ESC_FC0826AA_AS	Ecuador	Animal Source	0	2021	db1	In1546	99.6	2778 / 2768	aadA5 (206-993), dfrA17 (1123-1596), intI1 (1755-2767)	fastas/ESC_FC0826AA_AS.result.fasta	ecoli_achtman_4	6858	adk(62)	fumC(363)	gyrB(398)	icd(108)	mdh(576)	purA(9)	recA(91)
ESC_EC9299AA_AS	Ecuador	Environment	0	2021	db1	In1265	98.29	2701 / 2691	aadA1 (164-955), dfrA1 (1048-1521), intI1 (1678-2690)	fastas/ESC_EC9299AA_AS.result.fasta	ecoli_achtman_4	69	adk(21)	fumC(35)	gyrB(27)	icd(6)	mdh(5)	purA(5)	recA(4)
ESC_FC6289AA_AS	Ecuador	Human Source	0	2021	db1	In1265	98.29	2701 / 2691	aadA1 (164-955), dfrA1 (1048-1521), intI1 (1678-2690)	fastas/ESC_FC6289AA_AS.result.fasta	ecoli_achtman_4	69	adk(21)	fumC(35)	gyrB(27)	icd(6)	mdh(5)	purA(5)	recA(4)
ESC_LA5349AA_AS	Colombia	Human Source	0	2013	db1	In1546	99.57	2778 / 2768	aadA5 (206-993), dfrA17 (1123-1596), intI1 (1755-2767)	fastas/ESC_LA5349AA_AS.scaffold.fasta	ecoli_achtman_4	69	adk(21)	fumC(35)	gyrB(27)	icd(6)	mdh(5)	purA(5)	recA(4)
ESC_EC9898AA_AS	Ecuador	Human Source	0	2021	db1	In1546	99.57	2778 / 2768	aadA5 (206-993), dfrA17 (1123-1596), intI1 (1755-2767)	fastas/ESC_EC9898AA_AS.result.fasta	ecoli_achtman_4	69	adk(21)	fumC(35)	gyrB(27)	icd(6)	mdh(5)	purA(5)	recA(4)
ESC_MB1977AA_AS	Peru	Human Source	0	2018	db1	In1546	99.57	2778 / 2768	aadA5 (206-993), dfrA17 (1123-1596), intI1 (1755-2767)	fastas/ESC_MB1977AA_AS.result.fasta	ecoli_achtman_4	69	adk(21)	fumC(35)	gyrB(27)	icd(6)	mdh(5)	purA(5)	recA(4)
ESC_FC0841AA_AS	Ecuador	Animal Source	0	2021	db1	In1558	99.86	5766 / 5766	intI1 (2-1017), dfrA12 (1162-1660), aadA2 (2068-2859), cmlA1 (3121-4380), aadA1 (4473-5264)	fastas/ESC_FC0841AA_AS.result.fasta	ecoli_achtman_4	69	adk(21)	fumC(35)	gyrB(27)	icd(6)	mdh(5)	purA(5)	recA(4)
ESC_LA5357AA_AS	Colombia	Human Source	0	2012	db1	In1598	99.88	4157 / 4157	aadA16 (117-962), dfrA27 (1143-1616), ARR-3 (1749-2201), aac(6')-Ib-cr (2298-2897), intI1 (3144-4156)	fastas/ESC_LA5357AA_AS.scaffold.fasta	ecoli_achtman_4	69	adk(21)	fumC(35)	gyrB(27)	icd(6)	mdh(5)	purA(5)	recA(4)
ESC_FC0679AA_AS	Ecuador	Human Source	0	2021	db1	In1265	98.29	2701 / 2691	aadA1 (164-955), dfrA1 (1048-1521), intI1 (1678-2690)	fastas/ESC_FC0679AA_AS.result.fasta	ecoli_achtman_4	716	adk(10)	fumC(7)	gyrB(4)	icd(140)	mdh(8)	purA(8)	recA(2)
ESC_EC9560AA_AS	Ecuador	Human Source	0	2021	db1	In1450	98.69	2674 / 2671	intI1 (2-1014), dfrA17 (1172-1645), aadA5 (1776-2564)	fastas/ESC_EC9560AA_AS.result.fasta	ecoli_achtman_4	7255	adk(127)	fumC(228)	gyrB(26)	icd(12)	mdh(159)	purA(153)	recA(2)
ESC_EC9577AA_AS	Ecuador	Animal Source	0	2021	db1	In1450	98.69	2674 / 2671	intI1 (2-1014), dfrA17 (1172-1645), aadA5 (1776-2564)	fastas/ESC_EC9577AA_AS.result.fasta	ecoli_achtman_4	7255	adk(127)	fumC(228)	gyrB(26)	icd(12)	mdh(159)	purA(153)	recA(2)
ESC_FC0845AA_AS	Ecuador	Human Source	0	2021	db1	In1004	94.93	5557 / 5853	intI1 (1-384), aadA2b (2167-2946), cmlA1 (3208-4467), aadA1 (4560-5351)	fastas/ESC_FC0845AA_AS.result.fasta	ecoli_achtman_4	7285	adk(6)	fumC(4)	gyrB(14)	icd(788)	mdh(20)	purA(62)	recA(7)
ESC_FC0811AA_AS	Ecuador	Animal Source	0	2021	db1	In1004	94.93	5557 / 5853	intI1 (1-384), aadA2b (2167-2946), cmlA1 (3208-4467), aadA1 (4560-5351)	fastas/ESC_FC0811AA_AS.result.fasta	ecoli_achtman_4	7285	adk(6)	fumC(4)	gyrB(14)	icd(788)	mdh(20)	purA(62)	recA(7)
ESC_EC9332AA_AS	Ecuador	Human Source	0	2021	db1	In1004	94.93	5557 / 5853	intI1 (1-384), aadA2b (2167-2946), cmlA1 (3208-4467), aadA1 (4560-5351)	fastas/ESC_EC9332AA_AS.result.fasta	ecoli_achtman_4	7285	adk(6)	fumC(4)	gyrB(14)	icd(788)	mdh(20)	purA(62)	recA(7)
ESC_EC9472AA_AS	Ecuador	Animal Source	0	2021	db1	In1004	94.93	5557 / 5853	intI1 (1-384), aadA2b (2167-2946), cmlA1 (3208-4467), aadA1 (4560-5351)	fastas/ESC_EC9472AA_AS.result.fasta	ecoli_achtman_4	7285	adk(6)	fumC(4)	gyrB(14)	icd(788)	mdh(20)	purA(62)	recA(7)
ESC_EC9584AA_AS	Ecuador	Environment	0	2021	db1	In640	93.27	4737 / 5079	intI1 (1-331), dfrA12 (476-973), aadA2 (1381-2172), cmlA1 (2434-3693), aadA1 (3786-4577)	fastas/ESC_EC9584AA_AS.result.fasta	ecoli_achtman_4	7285	adk(6)	fumC(4)	gyrB(14)	icd(788)	mdh(20)	purA(62)	recA(7)
ESC_FC0729AA_AS	Ecuador	Human Source	0	2021	db1	In640	93.11	4729 / 5079	intI1 (1-331), dfrA12 (476-973), aadA2 (1381-2172), cmlA1 (2434-3693), aadA1 (3786-4577)	fastas/ESC_FC0729AA_AS.result.fasta	ecoli_achtman_4	7285	adk(6)	fumC(4)	gyrB(14)	icd(788)	mdh(20)	purA(62)	recA(7)
ESC_LA5344AA_AS	Colombia	Human Source	0	2012	db1	In1004	94.93	5557 / 5853	intI1 (1-384), aadA2b (2167-2946), cmlA1 (3208-4467), aadA1 (4560-5351)	fastas/ESC_LA5344AA_AS.scaffold.fasta	ecoli_achtman_4	744	adk(10)	fumC(11)	gyrB(135)	icd(8)	mdh(8)	purA(8)	recA(2)
ESC_GC6803AA_AS	Ecuador	Environment	0	2021	db1	In1004	94.93	5557 / 5853	intI1 (1-384), aadA2b (2167-2946), cmlA1 (3208-4467), aadA1 (4560-5351)	fastas/ESC_GC6803AA_AS.result.fasta	ecoli_achtman_4	744	adk(10)	fumC(11)	gyrB(135)	icd(8)	mdh(8)	purA(8)	recA(2)
ESC_FC6393AA_AS	Ecuador	Environment	0	2021	db1	In1004	94.52	5533 / 5853	intI1 (1-384), aadA2b (2167-2946), cmlA1 (3208-4467), aadA1 (4560-5351)	fastas/ESC_FC6393AA_AS.result.fasta	ecoli_achtman_4	744	adk(10)	fumC(11)	gyrB(135)	icd(8)	mdh(8)	purA(8)	recA(2)
ESC_LA5344AA_AS	Colombia	Human Source	0	2012	db1	In1021	98.34	3208 / 3262	intI1 (1-142), aac(6')-Ib-cr (389-988), ARR-3 (1085-1537), dfrA27 (1670-2143), aadA16 (2324-3169)	fastas/ESC_LA5344AA_AS.scaffold.fasta	ecoli_achtman_4	744	adk(10)	fumC(11)	gyrB(135)	icd(8)	mdh(8)	purA(8)	recA(2)
ESC_VA5932AA_AS	Peru	Human Source	0	2018	db1	In1181	100	2331 / 2331	intI1 (2-1014), dfrA17 (1172-1645), aadA5 (1776-2289)	fastas/ESC_VA5932AA_AS.result.fasta	ecoli_achtman_4	744	adk(10)	fumC(11)	gyrB(135)	icd(8)	mdh(8)	purA(8)	recA(2)
ESC_EC9984AA_AS	Ecuador	Animal Source	0	2018	db1	In1546	99.6	2778 / 2768	aadA5 (206-993), dfrA17 (1123-1596), intI1 (1755-2767)	fastas/ESC_EC9984AA_AS.result.fasta	ecoli_achtman_4	744	adk(10)	fumC(11)	gyrB(135)	icd(8)	mdh(8)	purA(8)	recA(2)
ESC_FC0968AA_AS	Ecuador	Animal Source	0	2021	db1	In1546	99.6	2778 / 2768	aadA5 (206-993), dfrA17 (1123-1596), intI1 (1755-2767)	fastas/ESC_FC0968AA_AS.result.fasta	ecoli_achtman_4	744	adk(10)	fumC(11)	gyrB(135)	icd(8)	mdh(8)	purA(8)	recA(2)
ESC_FC6278AA_AS	Ecuador	Animal Source	0	2021	db1	In1546	99.6	2778 / 2768	aadA5 (206-993), dfrA17 (1123-1596), intI1 (1755-2767)	fastas/ESC_FC6278AA_AS.result.fasta	ecoli_achtman_4	744	adk(10)	fumC(11)	gyrB(135)	icd(8)	mdh(8)	purA(8)	recA(2)
ESC_EC9835AA_AS	Ecuador	Animal Source	0	2021	db1	In1546	99.6	2778 / 2768	aadA5 (206-993), dfrA17 (1123-1596), intI1 (1755-2767)	fastas/ESC_EC9835AA_AS.result.fasta	ecoli_achtman_4	744	adk(10)	fumC(11)	gyrB(135)	icd(8)	mdh(8)	purA(8)	recA(2)
ESC_FC0361AA_AS	Ecuador	Animal Source	0	2021	db1	In1546	99.6	2778 / 2768	aadA5 (206-993), dfrA17 (1123-1596), intI1 (1755-2767)	fastas/ESC_FC0361AA_AS.result.fasta	ecoli_achtman_4	744	adk(10)	fumC(11)	gyrB(135)	icd(8)	mdh(8)	purA(8)	recA(2)
ESC_MB5712AA_AS	Ecuador	Animal Source	0	2018	db1	In1546	99.6	2778 / 2768	aadA5 (206-993), dfrA17 (1123-1596), intI1 (1755-2767)	fastas/ESC_MB5712AA_AS.result.fasta	ecoli_achtman_4	744	adk(10)	fumC(11)	gyrB(135)	icd(8)	mdh(8)	purA(8)	recA(2)
ESC_FC0833AA_AS	Ecuador	Animal Source	0	2021	db1	In1546	99.6	2778 / 2768	aadA5 (206-993), dfrA17 (1123-1596), intI1 (1755-2767)	fastas/ESC_FC0833AA_AS.result.fasta	ecoli_achtman_4	744	adk(10)	fumC(11)	gyrB(135)	icd(8)	mdh(8)	purA(8)	recA(2)
ESC_EC9529AA_AS	Ecuador	Environment	0	2021	db1	In1546	99.6	2778 / 2768	aadA5 (206-993), dfrA17 (1123-1596), intI1 (1755-2767)	fastas/ESC_EC9529AA_AS.result.fasta	ecoli_achtman_4	744	adk(10)	fumC(11)	gyrB(135)	icd(8)	mdh(8)	purA(8)	recA(2)
ESC_EC9301AA_AS	Ecuador	Environment	0	2021	db1	In1546	99.6	2778 / 2768	aadA5 (206-993), dfrA17 (1123-1596), intI1 (1755-2767)	fastas/ESC_EC9301AA_AS.result.fasta	ecoli_achtman_4	744	adk(10)	fumC(11)	gyrB(135)	icd(8)	mdh(8)	purA(8)	recA(2)
ESC_CC9732AA_AS	Ecuador	Environment	0	2020	db1	In1546	99.6	2778 / 2768	aadA5 (206-993), dfrA17 (1123-1596), intI1 (1755-2767)	fastas/ESC_CC9732AA_AS.result.fasta	ecoli_achtman_4	744	adk(10)	fumC(11)	gyrB(135)	icd(8)	mdh(8)	purA(8)	recA(2)
ESC_DC5968AA_AS	Ecuador	Environment	0	2020	db1	In1546	99.6	2778 / 2768	aadA5 (206-993), dfrA17 (1123-1596), intI1 (1755-2767)	fastas/ESC_DC5968AA_AS.result.fasta	ecoli_achtman_4	744	adk(10)	fumC(11)	gyrB(135)	icd(8)	mdh(8)	purA(8)	recA(2)
ESC_EC9195AA_AS	Ecuador	Environment	0	2020	db1	In1546	99.6	2778 / 2768	aadA5 (206-993), dfrA17 (1123-1596), intI1 (1755-2767)	fastas/ESC_EC9195AA_AS.result.fasta	ecoli_achtman_4	744	adk(10)	fumC(11)	gyrB(135)	icd(8)	mdh(8)	purA(8)	recA(2)
ESC_EC9171AA_AS	Ecuador	Environment	0	2020	db1	In1546	99.6	2778 / 2768	aadA5 (206-993), dfrA17 (1123-1596), intI1 (1755-2767)	fastas/ESC_EC9171AA_AS.result.fasta	ecoli_achtman_4	744	adk(10)	fumC(11)	gyrB(135)	icd(8)	mdh(8)	purA(8)	recA(2)
ESC_FC0999AA_AS	Ecuador	Human Source	0	2021	db1	In1546	99.6	2778 / 2768	aadA5 (206-993), dfrA17 (1123-1596), intI1 (1755-2767)	fastas/ESC_FC0999AA_AS.result.fasta	ecoli_achtman_4	744	adk(10)	fumC(11)	gyrB(135)	icd(8)	mdh(8)	purA(8)	recA(2)
ESC_EC9823AA_AS	Ecuador	Human Source	0	2021	db1	In1546	99.6	2778 / 2768	aadA5 (206-993), dfrA17 (1123-1596), intI1 (1755-2767)	fastas/ESC_EC9823AA_AS.result.fasta	ecoli_achtman_4	744	adk(10)	fumC(11)	gyrB(135)	icd(8)	mdh(8)	purA(8)	recA(2)
ESC_VA5935AA_AS	Peru	Human Source	0	2018	db1	In1546	99.6	2778 / 2768	aadA5 (206-993), dfrA17 (1123-1596), intI1 (1755-2767)	fastas/ESC_VA5935AA_AS.result.fasta	ecoli_achtman_4	744	adk(10)	fumC(11)	gyrB(135)	icd(8)	mdh(8)	purA(8)	recA(2)
ESC_FC0336AA_AS	Ecuador	Animal Source	0	2021	db1	In191	90.74	1594 / 1717	intI1 (2-1014), dfrA14 (1170-1643)	fastas/ESC_FC0336AA_AS.result.fasta	ecoli_achtman_4	744	adk(10)	fumC(11)	gyrB(135)	icd(8)	mdh(8)	purA(8)	recA(2)
ESC_MB2044AA_AS	Peru	Animal Source	0	2018	db1	In1449	99.15	2470 / 2470	intI1 (2-1014), dfrA17 (1172-1645), aadA5 (1776-2469)	fastas/ESC_MB2044AA_AS.result.fasta	ecoli_achtman_4	770	adk(52)	fumC(116)	gyrB(55)	icd(101)	mdh(113)	purA(40)	recA(38)
ESC_FC0609AA_AS	Ecuador	Human Source	0	2021	db1	In1546	99.6	2778 / 2768	aadA5 (206-993), dfrA17 (1123-1596), intI1 (1755-2767)	fastas/ESC_FC0609AA_AS.result.fasta	ecoli_achtman_4	770	adk(52)	fumC(116)	gyrB(55)	icd(101)	mdh(113)	purA(40)	recA(38)
ESC_FC0953AA_AS	Ecuador	Human Source	0	2021	db1	In1546	99.6	2778 / 2768	aadA5 (206-993), dfrA17 (1123-1596), intI1 (1755-2767)	fastas/ESC_FC0953AA_AS.result.fasta	ecoli_achtman_4	770	adk(52)	fumC(116)	gyrB(55)	icd(101)	mdh(113)	purA(40)	recA(38)
ESC_EC9346AA_AS	Ecuador	Human Source	0	2021	db1	In1546	99.6	2778 / 2768	aadA5 (206-993), dfrA17 (1123-1596), intI1 (1755-2767)	fastas/ESC_EC9346AA_AS.result.fasta	ecoli_achtman_4	770	adk(52)	fumC(116)	gyrB(55)	icd(101)	mdh(113)	purA(40)	recA(38)
ESC_FC0953AA_AS	Ecuador	Human Source	0	2021	db1	In530	90.89	2711 / 2481	intI1 (1-146), aadA1 (1652-2443)	fastas/ESC_FC0953AA_AS.result.fasta	ecoli_achtman_4	770	adk(52)	fumC(116)	gyrB(55)	icd(101)	mdh(113)	purA(40)	recA(38)
ESC_MB2044AA_AS	Peru	Animal Source	0	2018	db1	In530	90.89	2711 / 2481	intI1 (1-146), aadA1 (1652-2443)	fastas/ESC_MB2044AA_AS.result.fasta	ecoli_achtman_4	770	adk(52)	fumC(116)	gyrB(55)	icd(101)	mdh(113)	purA(40)	recA(38)
ESC_FC0890AA_AS	Ecuador	Human Source	0	2021	db1	In1438	99.9	3068 / 3068	aadA2 (164-955), dfrA12 (1363-1860), intI1 (2005-3017)	fastas/ESC_FC0890AA_AS.result.fasta	ecoli_achtman_4	793	adk(6)	fumC(168)	gyrB(5)	icd(1)	mdh(8)	purA(18)	recA(2)
ESC_RA0799AA_AS	Peru	Human Source	0	2016	db1	In1438	99.87	3068 / 3068	aadA2 (164-955), dfrA12 (1363-1860), intI1 (2005-3017)	fastas/ESC_RA0799AA_AS.scaffold.fasta	ecoli_achtman_4	7954	adk(46)	fumC(26)	gyrB(208)	icd(6)	mdh(5)	purA(16)	recA(575)
ESC_FC6298AA_AS	Ecuador	Animal Source	0	2021	db1	In1612	98.3	1840 / 1826	dfrA5 (184-657), intI1 (813-1825)	fastas/ESC_FC6298AA_AS.result.fasta	ecoli_achtman_4	88	adk(6)	fumC(4)	gyrB(12)	icd(1)	mdh(20)	purA(12)	recA(7)
ESC_EC9339AA_AS	Ecuador	Animal Source	0	2021	db1	In1546	93.61	2698 / 2768	aadA5 (206-993), dfrA17 (1123-1596), intI1 (1755-2767)	fastas/ESC_EC9339AA_AS.result.fasta	ecoli_achtman_4	8843	adk(10)	fumC(27)	gyrB(5)	icd(10)	mdh(12)	purA(7)	recA(2)
ESC_FC0392AA_AS	Ecuador	Human Source	0	2021	db1	In1450	99.96	2671 / 2671	intI1 (2-1014), dfrA17 (1172-1645), aadA5 (1776-2564)	fastas/ESC_FC0392AA_AS.result.fasta	ecoli_achtman_4	8896	adk(6)	fumC(65)	gyrB(5)	icd(56)	mdh(11)	purA(8)	recA(627)
ESC_EC9531AA_AS	Ecuador	Environment	0	2021	db1	In1004	94.45	5529 / 5853	intI1 (1-384), aadA2b (2167-2946), cmlA1 (3208-4467), aadA1 (4560-5351)	fastas/ESC_EC9531AA_AS.result.fasta	ecoli_achtman_4	90	adk(6)	fumC(4)	gyrB(12)	icd(1)	mdh(20)	purA(8)	recA(7)
ESC_FC0620AA_AS	Ecuador	Human Source	0	2021	db1	In1004	94.93	5557 / 5853	intI1 (1-384), aadA2b (2167-2946), cmlA1 (3208-4467), aadA1 (4560-5351)	fastas/ESC_FC0620AA_AS.result.fasta	ecoli_achtman_4	90	adk(6)	fumC(4)	gyrB(12)	icd(1)	mdh(20)	purA(8)	recA(7)
ESC_MB5744AA_AS	Ecuador	Animal Source	0	2018	db1	In1153	99.95	6483 / 6482	intI1 (2-1014), aadA2b (2796-3575), cmlA1 (3837-5096), aadA1 (5189-5980)	fastas/ESC_MB5744AA_AS.result.fasta	ecoli_achtman_4	90	adk(6)	fumC(4)	gyrB(12)	icd(1)	mdh(20)	purA(8)	recA(7)
ESC_EC9413AA_AS	Ecuador	Environment	0	2021	db1	In1153	99.98	6483 / 6482	intI1 (2-1014), aadA2b (2796-3575), cmlA1 (3837-5096), aadA1 (5189-5980)	fastas/ESC_EC9413AA_AS.result.fasta	ecoli_achtman_4	90	adk(6)	fumC(4)	gyrB(12)	icd(1)	mdh(20)	purA(8)	recA(7)
ESC_FC0510AA_AS	Ecuador	Human Source	0	2018	db1	In1153	99.98	6483 / 6482	intI1 (2-1014), aadA2b (2796-3575), cmlA1 (3837-5096), aadA1 (5189-5980)	fastas/ESC_FC0510AA_AS.result.fasta	ecoli_achtman_4	90	adk(6)	fumC(4)	gyrB(12)	icd(1)	mdh(20)	purA(8)	recA(7)
ESC_FC0776AA_AS	Ecuador	Human Source	0	2018	db1	In1153	99.98	6483 / 6482	intI1 (2-1014), aadA2b (2796-3575), cmlA1 (3837-5096), aadA1 (5189-5980)	fastas/ESC_FC0776AA_AS.result.fasta	ecoli_achtman_4	90	adk(6)	fumC(4)	gyrB(12)	icd(1)	mdh(20)	purA(8)	recA(7)
ESC_FC0511AA_AS	Ecuador	Human Source	0	2018	db1	In1153	99.98	6483 / 6482	intI1 (2-1014), aadA2b (2796-3575), cmlA1 (3837-5096), aadA1 (5189-5980)	fastas/ESC_FC0511AA_AS.result.fasta	ecoli_achtman_4	90	adk(6)	fumC(4)	gyrB(12)	icd(1)	mdh(20)	purA(8)	recA(7)
ESC_FC0777AA_AS	Ecuador	Human Source	0	2018	db1	In1153	99.98	6483 / 6482	intI1 (2-1014), aadA2b (2796-3575), cmlA1 (3837-5096), aadA1 (5189-5980)	fastas/ESC_FC0777AA_AS.result.fasta	ecoli_achtman_4	90	adk(6)	fumC(4)	gyrB(12)	icd(1)	mdh(20)	purA(8)	recA(7)
ESC_FC6349AA_AS	Ecuador	Human Source	0	2021	db1	In18	90.19	1241 / 1376	intI1 (1-436), dfrA1 (593-1066)	fastas/ESC_FC6349AA_AS.result.fasta	ecoli_achtman_4	90	adk(6)	fumC(4)	gyrB(12)	icd(1)	mdh(20)	purA(8)	recA(7)
ESC_FC0905AA_AS	Ecuador	Human Source	0	2021	db1	In1004	94.89	5555 / 5853	intI1 (1-384), aadA2b (2167-2946), cmlA1 (3208-4467), aadA1 (4560-5351)	fastas/ESC_FC0905AA_AS.result.fasta	ecoli_achtman_4	93	adk(6)	fumC(11)	gyrB(4)	icd(10)	mdh(7)	purA(8)	recA(6)
ESC_EC9886AA_AS	Ecuador	Human Source	0	2021	db1	In1265	91.04	2819 / 2691	aadA1 (164-955), dfrA1 (1048-1521), intI1 (1678-2690)	fastas/ESC_EC9886AA_AS.result.fasta	ecoli_achtman_4	93	adk(6)	fumC(11)	gyrB(4)	icd(10)	mdh(7)	purA(8)	recA(6)
ESC_FC0755AA_AS	Ecuador	Human Source	0	2021	db1	In1546	92.34	2642 / 2768	aadA5 (206-993), dfrA17 (1123-1596), intI1 (1755-2767)	fastas/ESC_FC0755AA_AS.result.fasta	ecoli_achtman_4	93	adk(6)	fumC(11)	gyrB(4)	icd(10)	mdh(7)	purA(8)	recA(6)
ESC_FC0764AA_AS	Ecuador	Human Source	0	2021	db1	In1546	93.61	2698 / 2768	aadA5 (206-993), dfrA17 (1123-1596), intI1 (1755-2767)	fastas/ESC_FC0764AA_AS.result.fasta	ecoli_achtman_4	93	adk(6)	fumC(11)	gyrB(4)	icd(10)	mdh(7)	purA(8)	recA(6)
ESC_DC6065AA_AS	Ecuador	Animal Source	0	2019	db1	In1558	99.86	5766 / 5766	intI1 (2-1017), dfrA12 (1162-1660), aadA2 (2068-2859), cmlA1 (3121-4380), aadA1 (4473-5264)	fastas/ESC_DC6065AA_AS.result.fasta	ecoli_achtman_4	93	adk(6)	fumC(11)	gyrB(4)	icd(10)	mdh(7)	purA(8)	recA(6)
ESC_EC3677AA_AS	Ecuador	Animal Source	0	2019	db1	In1558	99.86	5766 / 5766	intI1 (2-1017), dfrA12 (1162-1660), aadA2 (2068-2859), cmlA1 (3121-4380), aadA1 (4473-5264)	fastas/ESC_EC3677AA_AS.result.fasta	ecoli_achtman_4	93	adk(6)	fumC(11)	gyrB(4)	icd(10)	mdh(7)	purA(8)	recA(6)
ESC_EC9421AA_AS	Ecuador	Animal Source	0	2021	db1	In1621	100	10160 / 10160	blaDHA-1 (1307-2446), qnrB4 (6570-7214), dfrA17 (8848-9321), intI1 (9479-10160)	fastas/ESC_EC9421AA_AS.result.fasta	ecoli_achtman_4	93	adk(6)	fumC(11)	gyrB(4)	icd(10)	mdh(7)	purA(8)	recA(6)
ESC_EC9933AA_AS	Ecuador	Human Source	0	2021	db1	In1632	99.97	6483 / 6483	aadA1 (503-1294), cmlA1 (1387-2646), aadA2b (2908-3687), intI1 (5470-6482)	fastas/ESC_EC9933AA_AS.result.fasta	ecoli_achtman_4	93	adk(6)	fumC(11)	gyrB(4)	icd(10)	mdh(7)	purA(8)	recA(6)
ESC_EC9928AA_AS	Ecuador	Human Source	0	2021	db1	In1632	99.97	6483 / 6483	aadA1 (503-1294), cmlA1 (1387-2646), aadA2b (2908-3687), intI1 (5470-6482)	fastas/ESC_EC9928AA_AS.result.fasta	ecoli_achtman_4	93	adk(6)	fumC(11)	gyrB(4)	icd(10)	mdh(7)	purA(8)	recA(6)
ESC_FC0775AA_AS	Ecuador	Animal Source	0	2021	db1	In1632	99.97	6483 / 6483	aadA1 (503-1294), cmlA1 (1387-2646), aadA2b (2908-3687), intI1 (5470-6482)	fastas/ESC_FC0775AA_AS.result.fasta	ecoli_achtman_4	93	adk(6)	fumC(11)	gyrB(4)	icd(10)	mdh(7)	purA(8)	recA(6)
ESC_FC6372AA_AS	Ecuador	Environment	0	2021	db1	In1632	99.97	6483 / 6483	aadA1 (503-1294), cmlA1 (1387-2646), aadA2b (2908-3687), intI1 (5470-6482)	fastas/ESC_FC6372AA_AS.result.fasta	ecoli_achtman_4	93	adk(6)	fumC(11)	gyrB(4)	icd(10)	mdh(7)	purA(8)	recA(6)
ESC_EC9594AA_AS	Ecuador	Environment	0	2021	db1	In1438	100	3068 / 3068	aadA2 (164-955), dfrA12 (1363-1860), intI1 (2005-3017)	fastas/ESC_EC9594AA_AS.result.fasta	ecoli_achtman_4	9578	adk(939)	fumC(11)	gyrB(4)	icd(8)	mdh(8)	purA(8)	recA(2)
ESC_FC0899AA_AS	Ecuador	Animal Source	0	2021	db1	In1438	96.54	2962 / 3068	aadA2 (164-955), dfrA12 (1363-1860), intI1 (2005-3017)	fastas/ESC_FC0899AA_AS.result.fasta	ecoli_achtman_4	9578	adk(939)	fumC(11)	gyrB(4)	icd(8)	mdh(8)	purA(8)	recA(2)
ESC_EC9674AA_AS	Ecuador	Environment	0	2021	db1	In1405	90.32	6413 / 6413	intI1 (1-798), aadA22 (947-1738), lnu(F) (1870-2691), sul3 (5621-6412)	fastas/ESC_EC9674AA_AS.result.fasta	ecoli_achtman_4	9580	adk(6)	fumC(1360)	gyrB(5)	icd(1)	mdh(8)	purA(18)	recA(2)
ESC_ZB5836AA_AS	Ecuador	Environment	0	2019	db1	In1405	90.32	6413 / 6413	intI1 (1-798), aadA22 (947-1738), lnu(F) (1870-2691), sul3 (5621-6412)	fastas/ESC_ZB5836AA_AS.result.fasta	ecoli_achtman_4	9580	adk(6)	fumC(1360)	gyrB(5)	icd(1)	mdh(8)	purA(18)	recA(2)
ESC_ZB5876AA_AS	Ecuador	Food Products	0	2019	db1	In1438	100	3068 / 3068	aadA2 (164-955), dfrA12 (1363-1860), intI1 (2005-3017)	fastas/ESC_ZB5876AA_AS.result.fasta	ecoli_achtman_4	973	adk(154)	fumC(187)	gyrB(22)	icd(52)	mdh(130)	purA(129)	recA(4)
ESC_ZB5877AA_AS	Ecuador	Food Products	0	2019	db1	In1438	100	3068 / 3068	aadA2 (164-955), dfrA12 (1363-1860), intI1 (2005-3017)	fastas/ESC_ZB5877AA_AS.result.fasta	ecoli_achtman_4	973	adk(154)	fumC(187)	gyrB(22)	icd(52)	mdh(130)	purA(129)	recA(4)
ESC_EC9355AA_AS	Ecuador	Environment	0	2021	db1	In1438	100	3068 / 3068	aadA2 (164-955), dfrA12 (1363-1860), intI1 (2005-3017)	fastas/ESC_EC9355AA_AS.result.fasta	ecoli_achtman_4	973	adk(154)	fumC(187)	gyrB(22)	icd(52)	mdh(130)	purA(129)	recA(4)
ESC_EC9354AA_AS	Ecuador	Environment	0	2021	db1	In1438	100	3068 / 3068	aadA2 (164-955), dfrA12 (1363-1860), intI1 (2005-3017)	fastas/ESC_EC9354AA_AS.result.fasta	ecoli_achtman_4	973	adk(154)	fumC(187)	gyrB(22)	icd(52)	mdh(130)	purA(129)	recA(4)
ESC_EC9955AA_AS	Ecuador	Animal Source	0	2018	db1	In530	90.89	2711 / 2481	intI1 (1-146), aadA1 (1652-2443)	fastas/ESC_EC9955AA_AS.result.fasta	ecoli_achtman_4	ST	adk(52)	fumC(116)	gyrB(55)	icd(101?)	mdh(113)	purA(40)	recA(38)
